# Supplementary material for: A Dense Linkage Map for Chinook salmon (Oncorhynchus tshawytscha) Reveals Variable Chromosomal Divergence After an Ancestral Whole Genome Duplication Event
Source: G3 (Bethesda). 2013 Dec 30;4(3):447–60. doi: 10.1534/g3.113.009316 (PMC3962484; doi:10.1534/g3.113.009316)
Supplement: Supporting Information [file supp_g3.113.009316_FileS1.py]

############## Marine Brieuc   mbrieuc <a> uw.edu --- This script is provided as is.
### NEED: file with list of individuals (1 individual per line) check end of line and change line 38 if necessary                            - line 36 + check line 38
###       catalog file: name of locus in first colums, haplotype1 and haplotype2 in second column, SNP positions in the following columns    - line 15
###       name of output file                                                                                                                - line 12
###       location of the indiv.tags.tsv files                                                                                               - line 41
###       can change the min depth if wanted (l. 63 and l. 111)                                                                                                - lines 60 62 64 108 110 112
##########################################################################################


### output genotype file
genotype_file=open('/media/Hard Drive 6/CR_Chinook_Dec2012_Baseline/Bowtie_alignment/batch_3_corrected_genotypes_2_alleles.txt' ,'w')

### catalog file with name of locus in first colums, haplotype1 and haplotype2 in second column, SNP positions in the following columns
Catalog_file=open('/media/Hard Drive 6/CR_Chinook_Dec2012_Baseline/Bowtie_alignment/batch_3_cat_for_correction_with_names.txt','r')

###Initiate dictionary: locus :: haplotype1,haplotype2
loci={}
for line in Catalog_file:
	line_list=line.split('\t')
	locus=line_list[0]
	line_list[-1]=line_list[-1].split('\n')[0]
	loci[locus] = line_list[1:]

### create a list of loci that will be used later and sort the list 	
list_loci=loci.keys()
list_loci.sort()
print list_loci 

### Add a tab at the beginning of the output file and write all the loci (in order) on the first row, separated by a tab
genotype_file.write('\t')
for locus in list_loci:
	genotype_file.write("%s\t" %locus)
genotype_file.write('\n')


### Open the file with the list of the individuals
list_of_indiv=open('/media/Hard Drive 6/CR_Chinook_Dec2012_Baseline/list_indiv_PS_CR.txt','r')
for indiv in list_of_indiv:
	indiv_name=indiv.split('\r\n')[0]	
	print indiv_name
	### Open the individual.tags.tsv file
	Indiv_file=open('/media/Hard Drive 6/CR_Chinook_Dec2012_Baseline/Bowtie_alignment/'+ indiv_name +'_bowtie_v3-a_Dec2012_Cat.tags.tsv','r')	
	print Indiv_file
	line_number=0	
	count_haplotype1=0
	count_haplotype2=0
	count_other=0
	keep_locus=0
	locus_name=""
	
	### create a few lists
	list_to_export=list()
	loci_found=list()
	
	### for each line in he individual.tags.tsv file
	for line in Indiv_file:
		line_number+=1		
		if "consensus" in line:	
			### if line has consensus in it, export information about the previous locus (because you know that you're done with the previous locus now that you've encountered a new locus_	
			if keep_locus ==1:
				### call genotypes, based on depth ### you can change the depth
				if (count_haplotype1 > 1 and count_haplotype2 > 1 and count_haplotype1+count_haplotype2>9):
					genotype="ab"
				elif (count_haplotype2 > 1 and count_haplotype1+count_haplotype2>9):
					genotype="b"
				elif (count_haplotype1 > 1 and count_haplotype1+count_haplotype2>9):
					genotype="a"
				else:
					genotype="-"				
				list_to_export.append([locus_name,indiv_name,genotype])
			### Reinitialize the parameters
			count_haplotype1=0
			count_haplotype2=0
			count_other=0			
			line_list=line.split('\t')
			locus_name=line_list[3]
			### If locus in the catalog, extract haplotype and SNP positions
			if locus_name in list_loci:
				loci_found.append(locus_name)
				keep_locus = 1
				locus_line = line_number
				haplotype1=loci[locus_name][0]
				haplotype2=loci[locus_name][1]
				position= list()
				RANGE = range(2,len(haplotype1)+2,1)
				for index in RANGE:
					position.append(loci[locus_name][index])

			else:
				keep_locus=0
		
		### If line doesn't have "consensus in it, look for haplotypes in the reads if it is a locus that is in the catalog
		elif (keep_locus==1 and line_number>(locus_line+1)):
			haplotype=""
			line_list=line.split('\t')			
			sequence=line_list[9]
			#print position[0]
			for where in position:
				haplotype=haplotype+sequence[int(where)]
			#print haplotype
			if haplotype==haplotype1:
				count_haplotype1 += 1
			elif haplotype==haplotype2:
				count_haplotype2 += 1
			else:
				count_other += 1
	
	### When at the end of the file, call the genotype if the last locus of the file was in the catalog
	if keep_locus ==1:
		if (count_haplotype1 > 1 and count_haplotype2 > 1 and count_haplotype1+count_haplotype2>9):
			genotype="ab"
		elif (count_haplotype2 > 1 and count_haplotype1+count_haplotype2>9):
			genotype="b"
		elif (count_haplotype1 > 1 and count_haplotype1+count_haplotype2>9):
			genotype="a"
		else:
			genotype="-"					
		list_to_export.append([locus_name,indiv_name,genotype])
	
	### Identify all loci that were missing in the individual and write them as missing value
	loci_missing = list(set(list_loci)-set(loci_found))
	for locus in loci_missing:
		list_to_export.append([locus,indiv_name,"-"])	
	### At this point, sort by locus, all the loci in the dictionary should also be in this list
	list_to_export.sort()
	
	### If the list of loci in the dictionary = list of loci to export (it should, but it's just to double check), write the genotypes in the output file (each line = indiv_name followed by the genotypes
	loci_in_order=list()
	genotype_in_order=""
	for locus in list_to_export:
		loci_in_order.append(locus[0])
		genotype_in_order=genotype_in_order + locus[2] + '\t'
	if loci_in_order==list_loci:
		genotype_file.write(indiv_name + '\t' + genotype_in_order + '\n')	
			
	Indiv_file.close()
genotype_file.close()
list_of_indiv.close()
Catalog_file.close()
	
