# Supplementary material for: A Dense Linkage Map for Chinook salmon (Oncorhynchus tshawytscha) Reveals Variable Chromosomal Divergence After an Ancestral Whole Genome Duplication Event
Source: G3 (Bethesda). 2013 Dec 30;4(3):447–60. doi: 10.1534/g3.113.009316 (PMC3962484; doi:10.1534/g3.113.009316)
Supplement: Supporting Information [file supp_g3.113.009316_FileS2.xlsx]

## Sheet: S1.1 - Non-duplicated loci
Marker	Sequence
Ot000001_Ots28q	TGCAGGTGGGCCTGACCCCTGACCCTTGCCCTTTATGCCACAGCTTGGTCCCAGTGTCCTGACTGATGACACTG
Ot000003_IOts12	TGCAGGGAGAGGAGGTGGTGCAGGTACGTGAACCAACAGAAGAGCACTGCTGTCATAGACTGTAGTCTACTGTC
Ot000004	TGCAGGGGAGGCGACTACTGTACTCTTTACCCAAAGCTTCCCAACAACCTCTGTGTACATCTACTCCTCTTCAC
Ot000005	TGCAGGTTGTCGTGGTCGCGACGTGATGAGGCCAGCAGCTGGAGAAGGAACACAAATTCAAAGACAGAGCTATG
Ot000006	TGCAGGCTGACCTCAGTAGTCAATTGAACAGTGTTTCCTCCGACACATTGGTGCAGCTGGTGCCCGGGTTAAGC
Ot000007	TGCAGGCTTCGGCTCTTGTCCACCTTCGTGAACATCATGAGGGCATGGTAGTACTGGCTGACCTCATGCTCACT
Ot000008	TGCAGGTTGAAATCATTTTTTCATTCCACCCACTAGCTGATTTTCTTTGCGGGTCAACTGTGGGGAACCGTGGG
Ot000010_Ots20q	TGCAGGCACCCGGCTAGAGTGCGATGAGCCAAGTAAAGCTCCCCAGGCCAAGCGCTCTCCTAACCCGGACGACG
Ot000011	TGCAGGTATGCGTCCGCTCCACTATGCAGCATGGCAGGGCAAGGCTGACTCTGTCCTTATGCTGCTGCGGGCCG
Ot000013	TGCAGGAAGTTGAAAATATATTTTTCCATCCACAACGCAATAGAATGTTTGAAGTGATATGAAGCTGAGCTCAT
Ot000015	TGCAGGCAAACAAAACGTCATCACTCTGATTCATGGCTTAAAATTCATCCCAATACTACAACAGGTTCCCGTGC
Ot000016	TGCAGGATGAGCCTGCATGAAGGGTACCACATGAGTGAGGAGGATGTCTTCCCTGTAACGCACAGCATTGAGAT
Ot000017	TGCAGGTTTTGGTGTTGATGATTATTACACAGCACTCTGATCCTCTGCATTGTAATTCTCCATTTAGTCACACC
Ot000018	TGCAGGACTGGGTCAATGCTTTGATGTTTGCAGAGAACATCAGGGTATTGTCCAGGGTGATGCCAAGGTTCTTT
Ot000019	TGCAGGGCCCCCCAAAAAATATGTTGCAACACAGTGCTGCCACCTGCTGTTCACCAGCTGTAACTGTGGCCTGA
Ot000020	TGCAGGAGATTGGTAGGTGGAGTAGGAGAGGTGGGCGGAGCTGGGAGGGTCGTCAGGGCTGATGGTTCACACCT
Ot000021_Ots12q	TGCAGGCGCGACACAGAAATAAAAATATAAATCATGCCTTACCTTTGACAAGCTTCTTCTGATGGCACTCCAAT
Ot000022	TGCAGGCTGAGGAAGACAACGATACAGAGGAAGGATTAGGGATGGATAGAGGGGGAGGAGAGGAGTAAGAGACA
Ot000023	TGCAGGCAGGTGTTTGTTCCCCTGTGTGCTGAGGGTGTCAGGTTCTTGTCAGGTTCTGGCGTTTAGATCGCTAC
Ot000024	TGCAGGTGCTAGCTTCCTGTCATGTGACTAACAGTTGTCCATCTTCCTCTTCTGCTCCTCTTCAGTGTCTACCA
Ot000025	TGCAGGCTGATTTCGATCGTCAGTTGAACAGTGTTTCCTCCGACACATTGGTGCAGCCAGCTTCCGGGTTAAGC
Ot000028	TGCAGGAGGACGTCCCTGGGCAAGCTGTGCCGCCTTAAGACAATGTGCATGGCAGAACTGGCTCCAACCCAGGA
Ot000029	TGCAGGCCCAACCACCGAGGTTTAGGAGCCTAGCAGTAAATGTAATACCCGCCCATCCTCCACGCCGCCTGCTG
Ot000030	TGCAGGAGGCTGTGCTGCCTCTGGAGCAGGGCCAGCTCCCCGATGGCCACCCCCGTGCTGGCCTCAGCCATGCC
Ot000031	TGCAGGTGCCCGGCCGACCACAAGGAGTCATTAAAGCGTGATGAGCCAAGTAAACCCTCCCTTAAGCCGGACAA
Ot000032_Ots07q	TGCAGGAATAGGGAATTTGAATTATTATGTGGATTATAATTAATGGACATTTTTGTTGGGGTTGATACTTCAGA
Ot000034_Ots03p	TGCAGGAAAGAGAGAGACGTTTTATTTAATTACAGTATCATACCAAATGTTTCACAGAAAATATTTGTTTTTCA
Ot000036	TGCAGGTGCCCGGCCCACCAAAAGGAGTCGCTAGAGCGCAATGAGCCAAGTAAAGCTCCCCCGTCCATACCCTC
Ot000037	TGCAGGCTGACTTCGGTCGTCAGTTGAACAGCGTTTCCTCCGAAGACATTGATGCAGCTGGCTTCCGGGTTAAG
Ot000039	TGCAGGGAGAAACTTTGAAGTGGGGCAAGGGAAAAAGTGATAAGCATCGAGGATAGTCACATTAGACGGGGTGG
Ot000040_Ots18q	TGCAGGTAGATCAACAACAGTCAAAAGGGGGTTTAAATACATCCCAGACACGTTTTTATTAGTTTAACTCGGCA
Ot000041	TGCAGGACTTGCTTTGCGGAGTGTGGTATCAAGAAATCTGACAGACCTCTCCCCATCTTTACAACCATTGAATC
Ot000042_Ots02p	TGCAGGCTCTAGTTTTATCTTATCTTGATTATTGTCCAGTCATATAGTCAAGTGCTGCATAGAAAGTTGCATCT
Ot000043	TGCAGGCAGCAGAGGTCTACGGAGTCATCACCACAGACATCTTCCAGACCGTGGACCTGTGGGAAGGTGGGCTG
Ot000044	TGCAGGTGAAAGTACAGGTAGCGCTTGGTGTCAAGCAGCTCTGGGTGTAAGCTGTTGATGAGTGCGATGGCCTC
Ot000045	TGCAGGATCTCTCCACGGGGGTCATTGTGACAGAGAGCATTGCTCTGCTCCAAGAGCTAATTGTTTAAAACTAC
Ot000047_Ots02p	TGCAGGGGCCTACTCTCTGTCGGCCACTTGATGGGGGAATAGCACGACAATATCAACTTCAGGATAGAGTAGGC
Ot000048_Ots04q	TGCAGGCCTAAATGTCTCTCCACTGTTTGTGTCCCAGTTGGAGAAAAAAGCTGTCACACTTACCCATCACATGC
Ot000049	TGCAGGGAGCTTTTCAAAGGCATACCTGATTAAAAACTCTGAATGTATAGCCTTGGCTGTCATTTACTGTATGT
Ot000050	TGCAGGCCTGGATACAAACCCAGCCAGACAGACAGGAACACCTGTGAAGGTACAGGAAGCATTAGTACAAGCTG
Ot000052	TGCAGGTGCCCGGGCCTGCCACAAGTAGGCGCTAGAGCACGATCAGCCAAGTAAAGCCCCTCCCGCCAAACACT
Ot000053	TGCAGGTTCCATTATGTTCACTTACAAAGCACTGTGTATTTCCTATTGGAATCCAGCCAGAGTGGGGATATCTA
Ot000055	TGCAGGGGCCCTCGTCTCCCCTGGCTTCCCGCCAAAACCAACACTCCTCCCAATACATTTTATAACAGTGGAAC
Ot000056_Ots29q	TGCAGGAGTCATTTGGCTGGCTGGCAAGAACTTGACCGACAATTATCCAGTTAGCATATCTCTTACGTTTGTAA
Ot000057	TGCAGGACAATGGCCAGGTGTTTGGGAATTGGTCGTACGGAACAATTGTTTTTACTGTCCTCGTCTTCACCGTC
Ot000058	TGCAGGATGGTTGTAAATGGGTCTCAGTTTACCAGGTAGTAGAAACTCTATCTGGTTAAGAATCCTGTGGTATG
Ot000059	TGCAGGCACGAACAAATAACAGTAACAGTATATATACGAGCCCAGGATGTCTGCATGACTGACTGACTTAGGTC
Ot000060	TGCAGGTTATACTGATTCACTGCTGATTCACACACTACCTCTGTATGTAGTCAGTATAATTTCACAGTCTAGAC
Ot000061	TGCAGGAGAAACAGATCTATCTCCCTCTCTCTCTTTGAGTTTTCTGCCTAAACTGAGAGACGAGACACTTCACG
Ot000062	TGCAGGGTTTGGCCAAATTAAATTCAAATGTCAACTCATGAGTTAATTCCAGAGTTCTGAGTTGAGCCCAACCC
Ot000063_Ots07q	TGCAGGCACTTTATGTTTTTGATTTAACAAATCTGGAAGACCAGGTGTGTTGTTATTTAGGCATTCACTGAACT
Ot000064	TGCAGGTATAACGCTGAACAAGCTGTTCTAATCATCTATGAGCCTTCATAATTGTATGTAATCATTAAAATGCT
Ot000065	TGCAGGCGGGCTTGGAAGGTCTTGAAGTCTGCCATGGGTTGGGGGAAGGCCAGACTTAATCTCAAGAGCTGCTG
Ot000066	TGCAGGACAGGAACATAAGAAAACAGGGTCTCAGGCCTCTGTTTGAACACAGACAGACAGAGACAGATAGATAG
Ot000067_Ots22c	TGCAGGCAGTCATGGGGTGCGTCCGAATGATCTTCTCTTTCTCCTAGAGTGTGTACAAATCATGGATTTGAAAG
Ot000069_Ots02q	TGCAGGAAGACGTCCCGGGGAAGACTTTGCCAACTTAAGATACTGTGCATGGCAGAACCATCTCCAAACAACGA
Ot000070	TGCAGGTTCATGCTCTACAACATCCATAGAGTTTGACCCTACCTCACACAGGAAGTGGCATATGTCTTAATCCA
Ot000071	TGCAGGCGCAACACAAAATGCAGAAATTAAAAATATAATTCATGCCTTACTTTTGACAAGCTTTTTCTGTTGGC
Ot000073	TGCAGGCAAGACCTGCGTCCGTCAGACCCCAACTAATGCAGTGGTGCCATAACTCGCTCTGGCCATCCCGGAAT
Ot000074_Ots05q	TGCAGGCTCATCTTGGCATGACAATGCCATCACGCACAGAATGAGCAGTATGGCTGATTTCCTGCAAGACAGGA
Ot000075	TGCAGGTCTGTGATGGACACGCTGAATCCAGGGGCACCTGAATATTTCTCTCTTGGTTGATCTGTTATTAGTCT
Ot000076	TGCAGGGAATATGCATTGTCATGCCCTCTTCACGACTGTCTTGGTGTGTTTGGACCATGATAGTTTGTTGATGA
Ot000077	TGCAGGAGCATGTGCTACGGGTGGGTGTTGCTATGGTGACCAGTGAGCTGAGATAACGCGGGGCTTTACCTTGC
Ot000078	TGCAGGTGAAGAAGCCGAATGTGGAGGTCTTGGGCTGGCGTGTTTACACGTGGTCTGCGGTTGTGAGGCCAAAT
Ot000079	TGCAGGTCAGCTGATGCAGGCAGGCAGTTCACAAGAATGCATTTTACCACACCAAGTGAGCTATGTGTTGCAAT
Ot000080	TGCAGGGACAGGGCCCTGGGATTTAAAAAATAAATAAACAGAATATAAATATAGGACATACACACATCACAACA
Ot000082	TGCAGGCCAACTCTCATGGGACGTCCTTGCGCAAACTGCAGCGATAATGGTCGATTAGGGCCCTGTCATTCCAT
Ot000083_Ots22c	TGCAGGAACGTCTATGAAAACATACATGTATAAAAGCGTGTGTACCTTTTTTGCATGTTCAGTACCAGTCGAAA
Ot000084	TGCAGGTCGAAGAACTTGCTGTAGCGCCTGAAGATGACCTCAGTGCTGCCATCAGACCAGGACACTTTGATGAT
Ot000085	TGCAGGGACACCACCCTCACTTTCGATCACTTTCGTTTCCGGCTGTTTTTTTTCTTGGTGCTGTGTTCACCCGT
Ot000086	TGCAGGATATGGCAATTTCAAGTTAACTATAGGATTTGAGATACAGTATGTTGTGATAACAGAGAAAATGTACT
Ot000087	TGCAGGGCTTGCACTATGACGCTGGAAGCTTCATGAATTTGAGTAGGAGCTAGCAGACCAAATCTAATACCTTC
Ot000088	TGCAGGGAAACATGTGTTACTGTAACTCGGTTTTTGTGACTGATTTCAGAATCAAATGAATAATTGGGTTAAAT
Ot000089_Ots30q	TGCAGGGTGTTGTCCAGAGTAATGTCAAGGTTATTTTCATTCCAGGAGGGTGACACTGTGGAGTTGTGAACCAT
Ot000090	TGCAGGAACAGCCGAATAACCCTTTTGGAAACCTTTTTTCTCAGAGTGTATGCTGAAATCAACAAAGCGTGTCT
Ot000091_Ots13p	TGCAGGCGCCCGGCCCTCCACAAGGAGGTGATAGAGCACGATGAGCCAAGTAAAGCCCCCAAACCCTCTCCTAA
Ot000092	TGCAGGACTCAGTGGAGTATACAAGATTGATGCACAAGGCCTGCACCCAACCAACAGCAAGGTGGAAGCAATCG
Ot000093	TGCAGGTGTCTGGAGTGGTGGAGGAGACCTCCCCTTCCTCCACTTCCTCCTTCGAGTTGGTTGACATGGAGCCA
Ot000094	TGCAGGCAGAACTGAGCGATTTCCTTTTAGATAGGCCAGCTGCAAATTCAATATGGCTATATTGTAAAAAATGC
Ot000095	TGCAGGATTATTTTTCTTCTGTAGCAACCTGGTTACAAATTAGGACCCTACACCTGTAGTTAGGCTAACAATTA
Ot000096_IOts14	TGCAGGGCAGACACACTAGAAACCTAGAACATTCTGGAAAGGGTCCAAATAGTGCGGCACATTCCAAGTTGGTT
Ot000097_Ots06p	TGCAGGTATTGTGTTTCATAACATGATAGAAACATTTCAGCCTTTATAAATCTTATGTTACGCCTCTAAACTCC
Ot000098_Ots01p	TGCAGGCTTTAAGTAAAGTGTTATCAACCAATTTACATCCTTTGTAATATTAAATACACTAGTTATTGTTATCC
Ot000099	TGCAGGGTAAGGAAACCAATGTAACTTTGGTGAACTCTCCCTTTAATAATTTGACACTTAAGTGTATTTCATAA
Ot000100_Ots31q	TGCAGGGCTGCCAAATGTTTCGTCTGAAAACAAAGGAAGAGAAACGCCAAAAGGTAAGCAACACATAGCTTACA
Ot000101	TGCAGGAATCATACACATATACAAAATATACACTCACTAAACTGTAAGAGGCTTTGGATGAAAGCATATTTGGT
Ot000102	TGCAGGCTGACAGTGACTGGATTCAGCCACACTAAAGCGGAAAACCAGAAACGGACGGGCGGAGCAAGAGGAGA
Ot000103	TGCAGGCCTCAATTAAACTGTTACCAAGATAACCACCTGCTAGACCCCCAGTGGCAGCTGAGATGCCGAAGTAG
Ot000104	TGCAGGATCATCTGAGGAGGTGGGCAGGGAGGTGTTGAGGAGCATTTCTCTGTAATAAAGCCCTTTTGTGGGGA
Ot000105	TGCAGGGTCAGGCCTGTAAGTGACCCAGGCTTCACAGCTGTAAAGAAGTGTGCTGATGCAGACGGCTTGATTAT
Ot000106	TGCAGGTCTGTGTGGGGGCAGTGCCTCAGGGAAGACCACTGTAGCCAGGAAGATCATAGAGGCTCTGGATGTCC
Ot000107	TGCAGGTTGTCGTGGTCACGACGTGACGAGGCCAGAAGCTGGAGAAGGAACAGAGTTTTCAGTAGGGAGAAAAC
Ot000108	TGCAGGAGTCCTGCCGAAGCTGGATTAGCTCCCAGGCAACTTCTCTCCCGGAGAACGGGGTGAAAAAAAAACTT
Ot000109	TGCAGGGGACCCAATAGAGTCTGGGGTTCACCGGCAGGCTCCTCCCCTTGCGGCGCTGGTTGATTCAAGTGCCT
Ot000110	TGCAGGAGCGAGTCACTGCTTTGCTGTTTGCAGAGAATGACAAGGTGTTGTCCAGGGTCACGCCAAGGCCTTCG
Ot000111	TGCAGGATCAGAAGGGGAGCAAGAATACAACTGACAAACTCTGGAAAATCATTCCAAATCAACGATGCTAATTA
Ot000112	TGCAGGCATTCCGAAGCAATGACATCTGACGTCAGTGTCCTCCTCCTCATGGACAGGGACTGTAATATCCGCTG
Ot000113	TGCAGGTTCATTACATCTTGGCTCATAACTCTTATTCTGCTGTCATCGTTTCGATAAAGGACACTTAACCAGGT
Ot000114_Ots25c	TGCAGGACTTGCATTGTGGAGTGTGGTGTCAAAAAAGCAGAGCATCTCTTTATTACGGCTCCTCATCTTCACAA
Ot000115	TGCAGGGAGACAGTGTGATGGAGCTGGTCCCAGTCTGCTGTGTCTGTCATGGTCAGTTCGAACTATAAGGGCAC
Ot000117	TGCAGGTGTGCTAATGATGTACTGTCTGACATTACGACAGGCCCTGAAACACTCCAGCAGTCCACTCCATCTGA
Ot000118	TGCAGGTTTTTATAAAAGTCAGTAGGCAACTGATTCTGTAAATCACAATCTTTGACCCCTCTTTCTTTCTTCAT
Ot000119_Ots19p	TGCAGGACACAAAATTCTTTGTTTGTCAGACAAATCATTGGGTTAGAAACTACAGAACAGTACAAAACAAGAGA
Ot000121	TGCAGGCCGTCCTGTTCCATTGCTTCAGCCATTGTTCCCGTTTCCTCTAAACAATGTGCTGCTCTTTCCCAAAC
Ot000122	TGCAGGAATTTCTAAAATCCTACAGATCCTGCATGTTTAAAAAATATATTCCTAAATATAATTTATTCCTGCAA
Ot000123	TGCAGGCAATTTTTTTCCCCCTGCGTCAGTTCAAGGTCAGAATACATGTAGAGAGAAAAGTGCATAAAATGGGA
Ot000124	TGCAGGCTGCAATGTTTTTATTTGCTGGCTTTATGTAGGCAATTTGTACATAATTGGCAATGGCAATAGTTGCT
Ot000125	TGCAGGACGTCCTGGGAGACACTGCCACTGCAGGTGCCCTGCGATGACATTTGAACTTACATACAGCACTACTA
Ot000126	TGCAGGCACGCAGCTCGGAAGTCTCCCCAATTGATTAAACTTTTTAGGGACAAGAAAATTATCACACCTAGGCT
Ot000127	TGCAGGAGCTGCTGCTGGATGGCCATGTGCTGAGCAGCTAGCTGCTGTAGGGGAGTGGGGAAGAGGTACACATG
Ot000128	TGCAGGCAAAACTCTCTGATGTAGTGCTTTGAGAGAGTGGAGGGGAGAAATGGAGAGAGTTATATTCTGTAACT
Ot000129	TGCAGGTGAAGAAGCCGGATGTGGAAGTCCTGGGCTGGCGTGGTTGCACATGGTCTGAGGTTGTGAGGCCGACT
Ot000130	TGCAGGGAGAAACCTTATAGCGGGGCAGGGGAAAAAGAGGGAGGAGCATCGGGGCAAGGAGGCATGGCTGAGTC
Ot000131	TGCAGGACACCAAATACACACAACACAGACATTATGAATAAACGCACATAGTACATAATGTACCAACACTGAGT
Ot000132	TGCAGGTTGGGGGTGCCTGACTCCATTCCACGGCCCTCTCGCACTTCCTTCTTCGGTGCACAACGGTTCAAAAG
Ot000134	TGCAGGAGTGAGAGAGCAAAGGTTAGTGGGGTCAGCTATGCTTGAGATGGATTTCCAACAGCCAACCATGTTAA
Ot000135	TGCAGGCACAGAACACAAGCTGAGCACACTGAACTCTGGGAATGAAGGAATGCTTGTGTCTGTGCGTGGGTGCT
Ot000136	TGCAGGCTTTAAGTAGTGTTACCTTAGTTCTTATCCAAAAACATTGAGCATTTGGTTGAGTGTGCATGGAGTGC
Ot000137	TGCAGGTTTTTCCAACGGCAACGGTCCATGAACCAGATATCTTTCTTACTTGCATGAACTGCATCATCTGCCTC
Ot000138	TGCAGGTAGGAGCTCACGTCGCTGGTGTAGGTACCCTCTGCATGCCGTTTGATGGGACCACTGGAAACACATGG
Ot000139_Ots27q	TGCAGGAATATTGTCTAGTTTCTATATTGTCTTACTATTATTACTTACCCATGGCATTACCTCTTTAAATACTT
Ot000140	TGCAGGTGTAATGGTTTCTAATGGTTTAGTGTTAGCGGACTCACAGCTCAGTGAGCAGCAAACTGTGGAGTGCA
Ot000142	TGCAGGACGGCATCAGAATCACAGCCGACATTCCCCCAAGACTGGAGGGCAGCTGGGTGTCAACAAGGCAAGTG
Ot000143	TGCAGGGAGAGCTAAGCATGTTTGTATTTTCTCCAGGTGAAGGAGCCGTGGATCCTAACCATCCCAACAAGGAG
Ot000144	TGCAGGCCAGGAACATCTCCCACAGCGACATTTATCAAAGGTTCATCCAATAACGTTCATATTTACAGACCTAT
Ot000145_IOts12	TGCAGGTAGCCACTCCTCATCTCTGTCTTCTGCCATCATATCTGTGTCATATAGACCTTGCATGTATTGTTGGG
Ot000146	TGCAGGGTGAGCTCAGCCCAATCAAAGAGAGAAGGGCAGCAAGATAACAATTTGTATGATCACTGCTGTTTGTG
Ot000147	TGCAGGGCACAAACTGGTTGAATCAACGTTGTTTCAATGTCATTTGTCAAAATATTGTGACTTGGAATCTACGT
Ot000148	TGCAGGTAGGAAGGAAATGCTTCTGCACTCATCAGTGTTGATCAATATTTCGACGCAGCTATAGATCTGATCTT
Ot000150	TGCAGGTCCCTGATCTCCGTCTGGTACTGCTCCCTCTCCATCTTCACCTGGAACAGCCTGCCAGACACAGAGCA
Ot000152	TGCAGGGACACCACCCTCACCTGTCCATTCGGCTGGATAACCTGCTGGCCTCCCGTGGATGTCCAGATCGGGTT
Ot000153	TGCAGGTACTACTTTGTGGTGGAGGAGGACAACACCCCGCTGTCTGTGACGGTGACACCATGTGATGCTCCTCT
Ot000154	TGCAGGGCTGAGGGTCATCTCCACCTCAGCAGAAGGATGTTTAAATATCCTCATGAAGAAAATAGTTTGACCCC
Ot000155	TGCAGGATTTTTAGGGAGATCACCAAACAATATAAAGTACCTTCAAAATGCTATTAAAAAATAAACATTAAGTG
Ot000156_Ots04p	TGCAGGTCAATCTCCTGCATTAGGAGGTAATAGAGCGTCAAATTTAAATGTGTGTGGCGGATCCATCTCGGCCT
Ot000157	TGCAGGTTTGTGGCCTGTGCTCTGCAGAAGGGGTCTCATTATCAGATGCTCACAGTGGACCTGAGCGGTCTGTC
Ot000158_IOts12	TGCAGGTAGTTTTTTCCCCTGGTGATGTGTTGGGCAGACCGCACCACCCTTTGGAGAGCTCTGTGGTTGTGAGC
Ot000159	TGCAGGAGGTGGAATTTCCTGCTGGGAATGGAGGTTGTGTCCTTGAACCGTGCAGTGTTGTGTTTGTATCAAGC
Ot000160	TGCAGGTAATAGGCAAGCACACTGCCCCCTGTGCCATAAAGGTTCAGACGTCTTGGCAGTGGCCATAGTACGCT
Ot000161_IOts26	TGCAGGCGCGACACAAAACGCAGAAATAAAATATAAAACATGCCTTACCTTTTGTTGAGCTTCTTTTGTTGGAA
Ot000162	TGCAGGAATCTACAGTCTGTCTCACCTCAGTGGAAAAGCAGGTTTGTTGTTTTATTCATGATGCAAATGCTCAG
Ot000163	TGCAGGTCACTCCTGAATTTCTTTGTGTGCGCCTACATTTTTCAACTTAAGTGCACACATACTCCTTGTAGAAA
Ot000164_IOts09	TGCAGGTGACGGTGGTGCTTCAGGAGTGTGCGATGAAAATGAAAGGGCTGATGCCAGCTGAGCTGCGACAGGAG
Ot000165	TGCAGGTGCTGCGTGTCACAGGTGAGGGCCAAAGGACAGGATTTGGGGTAGGGCTTTGGGACCAAAAAAGAAGC
Ot000166	TGCAGGTGTTTTTCCACGTAGACATAGTTTTTTCTGGAAGAAAAATATGCTCTGTTTTGTTCCCATCACATGTG
Ot000167	TGCAGGGAACAAGGATTGTGTGGGTGCTTGTCTTCAAAACAGCAACTGAACCCAGAGTGGGTCAATCACTAGGG
Ot000168_Ots20q	TGCAGGACACAGGACAGAAGAGAACGTGTCAATTAGTTTTCCAGAGATCAAAGTCAACCTTGAATAACCCAATC
Ot000169	TGCAGGAGAGTGTGCCACAGGTGGGTGCTGCTATGGTGACCAGTGAGCTTAGATAAGGAAGGTGCTTTACCTAC
Ot000170	TGCAGGGGATTGTGTGTGTGTTGCTGTATGCACACAGCAGTGTCACAACCAGTAATATGCTTGTTAGGTTTCAG
Ot000171_IOts17	TGCAGGATCGTCTGAGACCAGCCACCTCGACAGCTGAGGAGTATTTCTGCCTGTAATAAAGCTCTTTTATGGGG
Ot000172	TGCAGGCCAACAGAAGACAGCATCAGTGTCAGCAGGACTCTGTCCAGTATCAGAAACAAAGCATTACCAGGGTC
Ot000173	TGCAGGGCGCTGGTCTTGGAGCTGTCCACCCCCAATCCTAGAAGCCTTCTGCCAAGCTTGGGCGTCAGGAGGCT
Ot000174	TGCAGGAGGCCATCCTCTCCTCTCCTCCGCAGTGGCCCTGACAGGGATTAATGGAGCCATTCATCTTAGAGAAG
Ot000175_Ots06c	TGCAGGCCTTGTGTTTGCGCTAGTCCATTAGCAACGTTACGACTGACTTGTGATCATTGCCCTTGCTAGTTTGA
Ot000176	TGCAGGAAGGGTACCACATGAGGGAGGAGGATGTCTTCCCTGTAACGCACAGCTTGGAGATTGAATACAACAAC
Ot000178	TGCAGGCAGGTGTGAAGCATAGTTTTGCTACTACTGAGTGAGAATGTGTTTTAGGCAGTGTCACAAAGCTATCA
Ot000179	TGCAGGTACCTGGGGGTGACCTGCCACTTCCTGTCGTCTGATTGGCAAATGCGTTCCGCCCTGCTGGCCTGCCT
Ot000180	TGCAGGGCTCTGTCGTAACTGGCCGCGACCGGGAGGTCGGTGGGGCGACGCACAATTGGCCTAGCATCGTCCGG
Ot000181	TGCAGGATATATATCCATTTTCCTGTAGGACAACCTGCTGGATCCCTTCCTCATCCTTCAGAGAATTTAACTAG
Ot000182	TGCAGGTGGTACCCACATTGTGTGTGTGTCTGAATGCTGTTTGTGGAATTTGGTGTACACAGATGAGATAATCC
Ot000183	TGCAGGTGTACCACTGAAGCTACGCAGGGTTGGTCCAGTTCAGTCCCTGTATGGGTGTTGGAGGGCCAGTAGGA
Ot000184	TGCAGGACTGGCTGGCCCCTAAGTCAGCTTCGTAGCTCACATTGATATCTGACCAAGCTGCATTAGCCCAGGAA
Ot000185	TGCAGGTAGAAAATATCCTGATCAAAATAAATATCCTATGAATCACATTGGCTACGCATGGCCCGACTGCAACT
Ot000186	TGCAGGTCCTTTGGGTCTGACAGACACGTCAGGTTGCCAAGCCTAGGGATACAAAGATGATAATTACTCAAGCA
Ot000187_IOts31	TGCAGGCGCATGCGGAGCGGCAGCTACGTCAAGGCCATGGGAGACGACGATAGTCAGGACTCTGACGCCAGTCC
Ot000188	TGCAGGAGAAGCAGTGTGGACTCCACATCCGCTGCTGTGATGGCTGACACCTCCCTCTCCTGGGGCTTCTCCTC
Ot000189	TGCAGGCTGTAAGTAAAGTGATATGATTACATTTACTAGAACAGGGACAATGTGCAACACATCATAAGTCTAAG
Ot000190_IOts09	TGCAGGTGCCCAGCCCAACACAAGGAGTCGCTAGAGCTCGATGAGCCAAATAAACTTTGACTTTCCAATTTTTA
Ot000191	TGCAGGACCTTACTTCAGCAGGGGAAGGAGAGCAGTGTTGACCTTTTAGTTTTCTCACTGGCCTTGGTTGAGTT
Ot000192	TGCAGGAAGGGTACCACATGAAGGAGGGGATGTCTTCCCTGTAATGCACAGTGTTGAGTTCGCCTGCAATGACA
Ot000193_Ots14q	TGCAGGTCAACGAGGGTCAGCGTTGGTTGTGGACAAACCTCTACCTTTTATGAATATAAAAACAAATCCGTCTC
Ot000194	TGCAGGATCATTTGCTGGCCTCCTCTCATTGACGATAAGCTCAGCGCTTTGGTTCAAGCGGCTGTTGAATGATT
Ot000195	TGCAGGTCAAAGTGACTGCAGTCACTCAGCATCACCCGCTGCTCCACTCCCCACTTTCCCCCCTCCCCTAGCAA
Ot000197	TGCAGGAAGAAAAAGACAGAAACACCACAGAACGAAAGGGCTAGCAGACGGTAGGTAGGACCACCCCTGTCCCG
Ot000198_Ots30q	TGCAGGGAAAACAGTATCAGAGGAGGCCTATACAGAGGATAAGTAGTGCATGTGGGGTCATCGTGGTGACCTTG
Ot000199	TGCAGGTGAGTGAGACTGACAGGTGATGAAGTGCCCCAGAGTGGAGGGAGTGAGGTTCTCACATATCCAGGGTG
Ot000201	TGCAGGAAATCTCTGAGTGGCTGATGGGAGAGGAAATTCAGCTGCATCTAGAACGCTAAGCTGTGTTCTTTACC
Ot000202	TGCAGGGTACACAAAAGTTGAAGCATTGCAGCCAAGGGGTTGGAAGTGTCCGCAAAACATACAAGGAAGCAGTG
Ot000203_Ots03p	TGCAGGCCATTCACTTGTCCAAGCAAGTCAAGCTAGGTAAATAGGGAACACTTCATTTAATAGTCCAGCCCATT
Ot000204	TGCAGGCAGGGCCGGAGCAGCCCAATGTCATCATATCACCCTTAAGTGTGGCCCTCGCACTAGCACAGCTCTCA
Ot000205	TGCAGGTGAAGAAGCCAGATGTGGAGGTCCTGGGCTAGTTTGGTTACATGTGGTCTATGGTAGTGCGGAAGCTG
Ot000206	TGCAGGCTCATGCTGACATGACCCTCTGGCATTGACAATGCCACCAGTCATACTGCTCTTTCTGTGCATGATTT
Ot000207	TGCAGGGCCAGACAGAGATTGTTAGGGCCAAGGGCCAAGAGTTTTCCCTGTCCTGATCATGTGACCTGATCTGG
Ot000208	TGCAGGGAGCCAGAGAGAGTGTGTTCACCACCAAAGCTGACCATTCCTTCTTCACTGAGCCAGTGTCCTGCTCA
Ot000209	TGCAGGTCAAAGGTCATCCACAACCTAACATGTTCAATGTGACTCTCTTGCTCTCCTCCCCTTCCTGGTTAGTG
Ot000210	TGCAGGAGAGAAGGCAGGGAGAGAGGCTTCAACAGGCTTAGTGGTGATGGTGGTGGTTAGAAGCACACACTTGT
Ot000211	TGCAGGCTCTGGGTTTTATCTTATCTTGATTATTGTCTAGTCATATCGTCAATTTCCGCAAAGAAGGACCTAGT
Ot000212_Ots06q	TGCAGGAATTGAACCCACAACCAAGGGGTTGCCAGCATCACACTCTTACCACTTGAGTCTACAACCGCTCATCA
Ot000215	TGCAGGCTCTAGTTTGTTATCTTATCGTCATTATTGTCAAGTCATAAGGTCAAGTGCTGCAAAGAAAAACCTAG
Ot000216	TGCAGGCACAGTGTTAGTATTATCAGTGTGGTTCTTCTCTCTGTTGTAGAGCATTCCGTCCCAAGAGGGTAATG
Ot000217	TGCAGGTCCCTGATCTCCGTCTGGTACTGCTCCCTCTCCATCTTCACCTGGAACAGCCTGCCCGACCACACAGA
Ot000218	TGCAGGCACCACAAGCCTCCTAGAGTGTAGGGGGCGCTCTCCGAGCCATCGGGTGTGGTCTTTTGGGAGCTGCT
Ot000220	TGCAGGGAGCGATCACAGGGTCAACACTAGGAGGTCAAACATTTTTTTTTATTACTCTATTCTGTTCAGCCCAA
Ot000221	TGCAGGGAGGTCTATCTCCTATCCGACAGCAGGGAATCTGATGCATCTAGACGTTGATCTAGTCTGACTGGACT
Ot000222	TGCAGGGTTGAAATATGCTAACCCCTTGTTTACTGCTGGTGCGGATGGTGCAGGCTATCAGATAATAGCTTCTT
Ot000223	TGCAGGGTTGAAATATGCTTTTCCCTCTGTTTACGGAGGTGCTATCCTCAGATAATAGCATTGCTTGCTTTCGC
Ot000224_Ots22q	TGCAGGCACACACAGGGGGCGACACTCAGTTTCAACATGCAGAGCTGAAACAATCGACACCAGAATTCTTTACC
Ot000225_Ots14c	TGCAGGACAGGACAGGGGGGGTCCTAGTTCATCCTGGACAGATGTAGCCTGCTGGACAGAGGGCCTCCTCAAGA
Ot000227	TGCAGGTATATAGTCATATATTCTTTCTCCTCTGCATTGAATAATTGAAAGTAATTCACAGTAATAGACTAAAT
Ot000228	TGCAGGCGCCACTCTGTGCCCAGTGGGATGACATCACAGTGAGGTTAAAGGTAGAGGTCCTGAACACTAGTGCC
Ot000229	TGCAGGAACACACAGAGACAGTCAGGCAGGAAGTCAGAATCCAAGCAACCGTGAGAGCCAGGTCGATCACATTT
Ot000230	TGCAGGGGGTCAGCATATTTCCCAGGCCTGGGAAACTCAATGCAGAGAGAGGGAAGAAAGAGAAGCTCAATGCA
Ot000231	TGCAGGACACACTGCTTCAGGTAACGTCTACTATTCCATACACAAACGTCCATCTGGTTTCTATCATAATAAAC
Ot000232	TGCAGGAGGAGAGATACCGGTATGAGCGACTGGAAGAGCAGCTGAATGACCTGACAGAGCTGCACCAGAAGGAG
Ot000233_Ots21q	TGCAGGCTGACCTCGGTTGTCAGGTGGATGGTGTTTCCTCCGACACGTGTGTGTGTAGTGTGTGTGCGTCTCAG
Ot000234_Ots30q	TGCAGGTTAATTTAATTGTTCAAATTTCTGAGTCCGCTCTGTTTTATGTTTGCACCTGCACCCCTGACGGGTGT
Ot000235	TGCAGGAGCGCGTGCTATGGGTGGGTGTTGCTATGGTGACCAGTGAGTTAAGCCAGCCTAGCAAAGACTTATAG
Ot000236	TGCAGGCTCTGGGGCCCAGGCCAAGACCAAAGCACCTTGGATAATAATACAGTTTTCCTCAATTGCTAAAACAC
Ot000237	TGCAGGAGGCGAGAGCAGGACGCTCTGAGTGCACTCTGTTTCTCTGGCTTTCACCATACAGCCTCGGGGACTGT
Ot000238_Ots05q	TGCAGGAATTGAACCCACAACCTAAACATTTTGAGCACCGTGATCTTACCAACTGAGCCACACAGGACAGCTCC
Ot000239	TGCAGGCGCTGATGGAGCAGACCAAGAGAACGTCCAGCTCAGCAGAGATCGTGGTGGTGATCTCCAACCAGCCG
Ot000240	TGCAGGCAGTCTAATCTCTTAATTGAGCCTTTTGTAATTATAATTGAATAATTAAAGGCCTTCATTAAAGGCAA
Ot000242	TGCAGGTGTGTGTCTGTCCGTGCAGGTGGGTTGACACTTGTCTAGTGTATGAATGGTAACACTTCCACATCTCT
Ot000244	TGCAGGAGGTCAGTACACACAGACAGACACACACGTTTGTTTTACTATCCTTGTGGGGACCAAACAATTGATTC
Ot000245	TGCAGGGTTATTTAAGTTTGTATTTTATATTTAGTGAACATTCATTTGTCAATGAGATGTCAAGATGTACTCAA
Ot000246_Ots12p	TGCAGGGAGGTATGTGGAGAAGGACAGAGGTTGGGGAATGTACAGTGAACTTGACTGATAAGCAAACAGCACCA
Ot000247	TGCAGGCGGCCCGTCGAAGTCCAGGATCCAGTTGCAGAGGGAGGTGTTTAGTCCCAGCGTAGTGCTTAGCGTAG
Ot000248	TGCAGGATGACGTGAGACAGGATCTGTACAAGGCAGTCAATGAGTGGGTGGTGGCCATTGGCAAGAAGAGGAAG
Ot000250	TGCAGGTATTCAGCAACTGAGAGCAGGGAGCTGGGAGAGGGGACTACAGAGAGACATGAGGAGCAGGGAGCTGG
Ot000251	TGCAGGTTTTCACTCCAACCCTAATCTAGCGCAGCTGATTCTACTAATTAGCTAGTTGATAAGCTGAATCAGGT
Ot000252	TGCAGGGTCCTTACATTGCATTATTTATGAGTTACAGTACTCAGCAATCCGGATTCCTCATCCATTATTACATA
Ot000253	TGCAGGAGATCCCGTCCCCAACATCATGCTATTAAGAGATAGAGACAGAAACCTGCTGCAGGCCGGAGATGCTG
Ot000254	TGCAGGCTGACCTCGGTCGTCAGGGGAATGGTGTTTCCTCCGACACATTGGTGCGGCTGATTTTCCCGGGTTAA
Ot000255	TGCAGGTAGCGGACTGGAATGGCTGGGCCGGGCTGGAGGGATGGACTATTCTCTCAGTGTGGAGAGTTAATCAT
Ot000256	TGCAGGCAGTCGCTGAGTCCAAGGTGCTAAAGGAGCTCCTTGAACTTGACCCCATAAAACCATATTGGTCAGAT
Ot000257	TGCAGGAAGGGTACCACATGAGAGAGAAGGATGTATACCCTGTAACGTACAGTGTTGAGATTGTCTGCAATGAC
Ot000259	TGCAGGCCATGTAGCCTATAGGACTACTTCTATGTGTAATCAGGCCATGTAGCCTATAGGACTACTTCTATGTG
Ot000260_Ots15q	TGCAGGCTGATTACATAAGATGTTTAAATGTTAGTTACCTCAAAAGCGGCCATTGATGCGTTACTCATTTCAGG
Ot000261	TGCAGGCGACTTTGTCTTTAGCTATAGGACACTCTGGCATGCACAATTACGTTTACAAGTTTTACAATCAACAT
Ot000262	TGCAGGAAAGGGGACTGGTCCCTGTGGCAAACTCCTATTATCAGATCAGCTGTTGTCATAACATAATCATAACA
Ot000263	TGCAGGGTACATCTGCTGCGACTGCTGATTGATATTGGCCCTTAAATTATGTGTCAGACCAGCATGGGCTAACG
Ot000264	TGCAGGTGTAACTGCTAAACTGCTTACTGACTGTACACTGTACTGCACGATTGTAGCGAGTTTACTAACGCGTT
Ot000265	TGCAGGATCGTCTGAGACCAGCCACCTGGACAGCTGATGAAACTATATGTTTGCACAACCAAAGAATGTCTGCG
Ot000266_Ots08q	TGCAGGATGTTACTATAGATATAGGTCAGATAGAATGTAATGTTACTACCCTCGAATATGCTTTACCCCTATAT
Ot000268	TGCAGGCTCTTGGAGCCAGAGGAGAAAGACAGGAGGAGAAATGGAAGAGAGGAAGAACTATGTTTGAATGCTTG
Ot000269_Ots06c	TGCAGGAACTACGGTGATGCCTGTAACATTGGGTGATGAGACTTGGCTATTAGCTCCTCCTGGGCTGGAGTTGG
Ot000270	TGCAGGTTCTGCTGATGGATTGAGCACTATGCCAAAATGTTTGTAACTGACAAATGATCAGATACATAAATCAA
Ot000271	TGCAGGCTGACCTCTGGTCCTCCCAGGAGCAGGAAGAGAATCAGAGCCAGTTCACAAGCAGACACACATCCACA
Ot000272_IOts10	TGCAGGATCGTCTGAGTCCAGCCACCCGGACATCTGATGAAACTGAGGAACATTTCTGCCTGTAATAAAGCGCT
Ot000273	TGCAGGCCCCCTTTGTGAAGCCCAAGACCCTCCACCCTCACCCAGCTGTGCTTTACCCTGTGGCCTCTGAAACA
Ot000274	TGCAGGTAAACAGGAAACATCTATGTATAGACTCCCATATTAATCACATGTTAATAGAAAGGTTCTGAATAGAC
Ot000275	TGCAGGGAGGGTAGTTTGCCCCTGGTAATGCGTTGGGCAGACCGCACCAACCTCTGGAGAGCCTTGTGGTTGCG
Ot000276	TGCAGGCTAGAGTCAGAGATGACAAAACAGGAGGTGCAGGATTTTTTTGTTGTTGCCTAATTTAGGTATAATTT
Ot000277	TGCAGGCAGTAACTGAGTCCGAGGTGCTAAAGGAGCTGGAATTTGACTACCAAAAAACATCTGGGTCAGATGGT
Ot000279_Ots20q	TGCAGGTCGCTTATCGCTTATCCTGCAGTTTTCTTCTTCTTCTCTCTATCAAGTTAACAGGCACTGCTGGATTG
Ot000280	TGCAGGCCCCCGGCAAGCCACAAGGAGTCGCTAGAGCGGGCTGAGGCAAGTAAAGCCCCACCGGCCAAACCCAG
Ot000281	TGCAGGCTTCACAAAGCTCATGTGGCCTCCAGTGAGATGTCCTTCACCTAAGAGAGTTATTGGGGGGGAAAATG
Ot000282	TGCAGGAAGGGTACTACGTGAGGGTGGAGGATGTCTTCCCCGTAACGATGACGCTGTGACACACCGCCCAGACC
Ot000284	TGCAGGATTGGACCAAGGGAGAAATACTTCCACTGTCAGAAGTGCAATCTCTGTTTAGCCAGTGATCTACGAGG
Ot000285	TGCAGGGGCTCTAAGCACTGGACCCTCCAGCCGAGGCGGTCTTCAGGGTGGGCAGCCTGCACCCTCAGGGTGTG
Ot000286	TGCAGGTAGAAAACACCCTGATGAAAATAAATATCCTATAAATCACATTGGCTGCGCATGGCCTGTCTGCAATG
Ot000287	TGCAGGTACTTGTAGAAGAGCACTATGAGGATGAGGATGAGGAGGGCGGAGGCTGACACTATGCCAATCAGCAG
Ot000288	TGCAGGATGATGGGCTCCATGGTCTTGTTCTTCTTGTTCTTGCGGTTGGTGCTGGACGTGGTCGCCACATTGGC
Ot000289	TGCAGGTGCTGAGTGCAATTTACAGCCAGCTGGGCAATGCATACTTCCATCTGCACGACTACGCCAAGGCGTTA
Ot000290	TGCAGGGGACCCACCAATCCTGAAGAAGAAATGACAATAATAAGTTATATTTTAATGCTAGCTAGCTTGGTTTA
Ot000291	TGCAGGAGTGAATCACTGCTTGATGTTTGCAGAGAATGACAGGGTGTTGTCCAGGGTCATGCCAAGGTTCTTTG
Ot000292	TGCAGGTGTCTGGTGTTTTCTGATGGGCCAGGAGAGGCACCAGGCAGGAAGGCAAGCAGGTACCAGGTAGGGCA
Ot000293	TGCAGGTACCCAATCACAACGCAATGTCCCTGCCCAATGACTGCCCCCTTATCATACATCCTCAGTTAACCAAT
Ot000294	TGCAGGTACAGGAAATGTGACTTATTATGTGGATTATAATTAAATTATCATTTTCGTAAGGAACAATTAAGTCT
Ot000295	TGCAGGGCAGAGTCAGGTTTTCCTTGCCCTTTATCTGAAATCTGCCCAGGCTGCAAACAGAATAGCAGGAGAGG
Ot000297_Ots02p	TGCAGGCCTGATGTGGCCTGTAAACCATGATGTTCCTAGCACCACTGTGTCAAGGGAAAACTCATCCATCAAAG
Ot000298	TGCAGGGCAGTGGTTGGGCACAGAGAGCCGATGCCTGATGACAGTAGAGACAACATCACTATTTTCACCCGGAT
Ot000301	TGCAGGATGAAACATGTTGCCAATTGATTGTATACAATATATTTAAAGAGCCACCATCTTTTGATGACTCATCC
Ot000303	TGCAGGTTATGCACACAGAATAAATGTCATATAAGGACATGACAATACAAATTATCTTGTCAATACAGACAATT
Ot000304	TGCAGGGTCCCCCAAATCTGAATCCCCCAAATTAGGATCCCCTAAAGCTGAGTCCCCTAAGGATGAGGCTCCCA
Ot000305	TGCAGGGACAACAATTGTTATACACCACGACATTATACACAAGGCACTTTAGACTTGAATGTCTCTGATAAAGG
Ot000306	TGCAGGCCATCCACCAGTGAGAGCACACACACATCACATCTCTGACCCGCAGCCCTCAATACACTTACATGTAT
Ot000308	TGCAGGCTATGGAGGCTCTTAGTTGTGGGGAGAGTGACGATACTGAGGCAGAGGCAGCAGGCTGCTGACAATCT
Ot000310	TGCAGGCTGAGCTGGAGGAGGGGGAGAGCCAGGTGCCCCCACTGCAGACCGACAACACAGGTGAGAACACCACT
Ot000311	TGCAGGACCTGGGCAGATGCAGTGCTGGTTGGGGAACAGTGCTTTTTACTCTGGCAGAACCACAGCAGCACTGT
Ot000312	TGCAGGTTTTGTCTTGTTCCCGGTTTGTTAAAGGGACGTCCCCAAGAAAGATTTTTAAACGTTGTGCCATGGTC
Ot000313	TGCAGGTAGAACAGAATGTTTCTACCAAACAGCTACGAAGAACGGAAGCCTGGAAGTAGAATACCAGGTAGCAG
Ot000314	TGCAGGCAGACAGGCCAGAGCTCTGCACACTAATCAGAGTTCTTCCCTGCTGAGTGGAGCTGGCGTAATTAACA
Ot000315	TGCAGGTCAACCATTGGCATGAAATGCCTATCTTTTATTTCCGATTATTTGAAAGCAACTGGCATAAATCACAC
Ot000316	TGCAGGCCCTGCAGCAGCAGCAGGGGGGATGGAGCCAGGAGGGCTGCCTACTGGCCCACACTGACTCTGCCACC
Ot000317	TGCAGGGTCAGTATGGAAGCAAATGTTACGTTTCTACTGTCCAGTGAAATGTCCTGAACCAATACACTTCAAGT
Ot000318	TGCAGGCACAGCCGGGTCAAATCTGTTCCCCCCTTCCCTTCCCACCCTCTCATTCCATCCCTTTCTCCACAATC
Ot000319	TGCAGGAAGGGTACCACATGTCCCTCCAGCATGACAATCCCACAAGCCATACTGCTCATTCTGTGCGTGATTTC
Ot000320	TGCAGGCATCACCAACACATCAAACGTATTCAGATAGAAAACGCAGGCAAAGTGGAATTCATAGATGACCACAA
Ot000321_Ots03p	TGCAGGATGCATTTGTTTTGGTTGTGTTTCAGATTATTTTGTGCCCAATACAAAGGAATGGTGAATGATGTAAT
Ot000322	TGCAGGGAGAAACTGTTGCGGGGCAGGGGAAAAAGAGGGAGGATAATTGGGGATAGTCACATTAAAAGGGGTGG
Ot000324	TGCAGGGTGTGAATCACTCCGTCTATAATCTCCAAACAAATCAAATTTGTTATCATGCCGCTTTTTTCCCACAT
Ot000325_IOts16	TGCAGGGCATTTACCACGTCACACAGAAATTATAAGAGGACATGTTTTTAGTATACAAACAGCAGTTGCATTTG
Ot000326	TGCAGGAACTTGACTATGCACACGTACATGCTGCCGCTGTAACTCAAGTCCAATACACCACGGTTCCAAGAACA
Ot000329	TGCAGGCTGTGAGGATACCTTCAGGTAGTTTCACAGGTTATGTAAAATGGCAGCACCAGGTTAAGCTGTGTCAG
Ot000330	TGCAGGCCCCCAGCCTGCCACAAGGAGTCGCTAGAGCGCAATGAGACAAGTAAATCCCCCTCTTGCCAAACCCT
Ot000331	TGCAGGTTGGCGGAGAGAGGAACGTTTGCTCTTTAAAGACTAAAAATACAGTTCTTTCTGTTTTAGCCCCTGAT
Ot000333	TGCAGGTTTTGGTAGCGGGCCTTGTCGGTGTACTGTATTGTCCTCAAAGCGAGCAAAGATGTTGTTTAGTTTGT
Ot000334_IOts04	TGCAGGTATTCTGACATTTCTCAGGTGAGCCAGCCACCTGAGATGACCTATAAACCTCTACCTCTAAATACACA
Ot000335	TGCAGGCCCGCTGGTGCGAGATGCACACCCAGAATGAAGGAGCTGTGGCTCTGGGGCCAGGCGACCTGGCTCTA
Ot000336_Ots01p	TGCAGGTGTGTTTTAATGGAGCATACTGCTTACACACTGTCCAACAAATGGGCTCCGAAATGTTCTACTGCCGG
Ot000338	TGCAGGAGAAACGGGTGATCAATGACTGGAAACAAGGGCCACCCCGAGGCAGGCGGGACTCTGAAGAGGGAGAT
Ot000339	TGCAGGCTCATCCTGACATTGATGCCACCAGCCATACTGTTTGTTATGTGCGTGATTTCCTGCAAGACAGAAAT
Ot000340	TGCAGGGTATTATCCGTCATTCTACCTGCTCATGCTGTTGTTGTCAACTGCAGGTTTTGAGAAGAGAGGGATAT
Ot000341	TGCAGGTTGTGCTGAGACCCGGGTTGGTGCTCCAGTCATTTTATTTTATCTTGTGCTAGCGTTGGTTTTGTTCT
Ot000342_Ots21q	TGCAGGTTCATGCTCAACATCTGTAGTGTATGACCCTACCTCACACAGGAAGCAGCGCAGGTCCTAATCCATGC
Ot000343	TGCAGGCCCAGTTCTCCTCCAGCCTCAGGCAGACGTCCGAGGGGAAGTACATCATGTCTGACCTGAGCCCCCAG
Ot000344_Ots24c	TGCAGGATGAGCAGTGGACCCTCCCCTCACTTAGTGCTCTCCTCACAGTTTAGTGGCAGCACTCTGTCTCTCCT
Ot000345_Ots19p	TGCAGGCGCGACAACGCAGAAATAAAAATATAATTAATGCCTTACCTTTGACAAGCTTCTTTTTTTGGCACTCC
Ot000346	TGCAGGTAGAAAATATCCTAATCAAAATAAATATCCTATAAATCACATTGGCTACACATGGCCTGGTCAGGCCC
Ot000347	TGCAGGTTGGGAAAGGTTGCACTGCCGCACTGAAAGCCATGGGATCCATCGTCTACGTCACAGAGATTGATCCC
Ot000348	TGCAGGTGCTCAACCCCCTCTCCGTCACCTTCACCACTAAGCCAGGTAAGAGGTGGCATGTTTACATTTGACAT
Ot000349	TGCAGGGATGGGAGTGAATGTCACATTATATTGAATAATTCCCCAAAAACAGCTGCAGACATTGCCTAAAGCTG
Ot000350	TGCAGGTGAATGGTTTCTTTGTTTTGAAGGACAAGCTGGCCTACCTCAATTTCATCTGGGGAAATGTCCAGTGA
Ot000351	TGCAGGAAGGGAACCACAGGATGTCTTCCATGTAATGCACAGCGTTGAGATTGCCTGCAATTCCCATGATTAAA
Ot000352	TGCAGGAAGACATCAAAGCAGACTCGACATGAGGGCTTTCTTGACAACAATTGCCCCATTCTACTACCCTACTA
Ot000353	TGCAGGATCGTCTGATACCAGCCATCTGATACCAGAAACTGTGGGTTTGCACAACCGATGGAATTTCTGCACAA
Ot000354	TGCAGGGCTACACATGTGATTCACTAGGACTGATAACACTGGAAAGTACCTCAGGACTTTCAAAGATCATCACC
Ot000355	TGCAGGGAGACACTGTGGCATGGCAGGGGAAAAGAGGGAAAAGCATCAGGGATAGTCACATTAGAAGGGGTGGG
Ot000357	TGCAGGTTGCCATTTGAATTCAAGGATTGAATTCTTTAATGGCGGCCAAGAGGACAACTCTGCCTCCCAACTCC
Ot000358_Ots01p	TGCAGGATCATCTGAGACCCGCCACCCGGACAGCTGTAATAAAGGGGGGAAAAAAACACAATGTGATTGGCTGG
Ot000359	TGCAGGCTCATCCTGACATGACCCTCCAGCAAATGCTCGTTCTATGCTTGATTTCCTGCAAGACAGGAATGTCA
Ot000362	TGCAGGCTATGGAACCCTGACCTGTTCACCGGACGTGCTACCTGTCCCAGTCCTGCTGTTTTAACTCTCTAGAG
Ot000363	TGCAGGCTCATCCTGACATGACCCTCCAGCATGACACTCTGCCATCAGAAATACTGCATGTTCTGTGTGTGATT
Ot000364_Ots33q	TGCAGGGCAGATAGTTTGCCCCCAGGGATGCGTTGTGCAGACCTCACTACCCTGTGGAGAGCCTTGCGGCTGTG
Ot000365	TGCAGGCTTGGGAAAAGCCTCGGACCTCTCCTCTGTTCCCGCGGAGTACCAGGACCTCTGGGAGGTTTTCAACA
Ot000366	TGCAGGCACCCGGCCCGCCACAAGGAGTCGCTGGAGCGCAATGAGCCAAGTAAAGCATCCCTGGCCAAACCCTC
Ot000368	TGCAGGGGCTCAGCAACCTTCTGCTTGGACTGAACCACCAGACCTCCACTATGAATAACCCAGGGATGACAGAG
Ot000369	TGCAGGTACGGGAACTCTGTTCACAAACTCAACAGAGCTCCAGGACAACAACGCAAATCAAGAGAAAACAAAAA
Ot000370	TGCAGGTGGCGTCAGAGACCAGGAATCCAGTGTTGGGCATGAAGCTGACAGACATGCTGGCAGAACAGCAGGCA
Ot000371	TGCAGGGCAATTGAACTGATTCTGGAGGCCGACCCAAAACACCGTCGGCAGAGGAGAGGTACTCGGAGTGGTCT
Ot000372_Ots11q	TGCAGGGCTCTGAGACGCTCCAGGAGAGAAGCCTTTTCCTTCAGGCCTGGCTGCTGGGCGAGCGCCAGAACCAC
Ot000373_Ots04q	TGCAGGAACACTTTTAATAATAAGAAAAATTAACCTCTTTCTTATCCCTCCAAAGAAATATGTGTGAGTATGGC
Ot000374	TGCAGGTGGCAACACAGCACAGATACAGTCTGGGTCAGAGTTAAGTTCATATCATCAGAGATATACAAAATATG
Ot000375	TGCAGGTTGGGGTAGCTATGACAGATCTCCCTGTCACTGTTTATCTTCAGGGTGTGCTGGGGGGGACAGGCCAT
Ot000376	TGCAGGGCCCCACGGTCGGCCTTCAACTTGAGTTACACAATGAGAGGGGCAGCACTGAGCTACCCTGCAAAGTC
Ot000378	TGCAGGTAAAGCTGACAGACCGCGGACTGATGCTGTCACAGACCATTAGCTAGGTGGACCCTACGCAGGACACA
Ot000380_Ots16p	TGCAGGCGCCCGTCCCGCCACAAGGAGTCGTTAGAACGCGATGAGCCAAGTAAAGACCCCCAAGGCCAAACCCT
Ot000381	TGCAGGTTGAAATGGCACTGATAAAACCGTCACCTCCGAGACATGTCTGCCCTGTGACTGAGTGGACAGTTGGC
Ot000382_Ots01q	TGCAGGTGTACCCCCTCCTCCATCCCTTTACCTGCCAGACCTTTCAGTCAGCAGTTTCCATGGTAATAAGCTGG
Ot000383	TGCAGGAGGCTGGGGTCGGCCCAGAGGCCATCCGCAAGCTGCTGGCTAGGTGTAAGGTGCAGCAGTACACCCTT
Ot000384	TGCAGGCGAGACATATGTAGGATCTTAATTTGAGCCAGTTTGTTACAGCAGGAAAATAATCCTGCAACTAGATG
Ot000385	TGCAGGTTATGTCCTACATATTTCTTTATGTTCCTTTGGAAGTCGGGTAGGATGATAATTTGACCTATATTAAA
Ot000386	TGCAGGTTCCCCTCATCGATTCCCCTGTATTTATCCTGGTTCCCCTCATCTATTCCTGTATTTCTCCTGGTTCC
Ot000387_Ots31q	TGCAGGAGAAGAGCTCTCCGTGAACATGGATGGGCAGCCTTGTCTTGGATCAACACCAGGCAACAGCAGACTTG
Ot000389_IOts33	TGCAGGCTGACCCTTTGAGACGATCAGTCCTCTGGATCTACGTGTGGTTGAGCTCCGGCACCACCTGTAGATCG
Ot000390_Ots14q	TGCAGGACACACAGCAACTGTTCTTTTTGGACAGCCTCCTGGAGGACAGAAGCACACACAGAGAGACACACAAA
Ot000391	TGCAGGAGGAACCGCCCCTGCAATGCAGAGGAAGGGCCGTGACACAGCCTACTCACTACACGTACTAATATCTG
Ot000392_IOts07	TGCAGGAACAGGGATAAAATAACAAAAACATTCAACTCCAACTGTTTTAAAGTCACCATTGGCCTCATGGGGAA
Ot000395_Ots06q	TGCAGGAGAGAAGCAGACTACATGTGAATGGGCATCGGTCACCAACAGTACTGAGGGTTTCACCACCACAACTC
Ot000396	TGCAGGCAATTTTTTTAAATAGTTAAATTAGTTAGCCTCAAACTCAAGTGAATGTAGTCTTCATTATTTACTCC
Ot000397	TGCAGGACAAACTAAATGTAAAAAGCAGTTTGCAGCCAAAGTGAAACTGGAGAACATATCAAAGGAAAAAGGAT
Ot000398_Ots09q	TGCAGGGCAAATATATTTATTGACTCTCAAGACACCCTCATGAGAACAAAAACAAAGTAAAATGCTGATGAGGC
Ot000399	TGCAGGCTCAGGTAACCAAGTAAAGATTCATTAAGGAGAAGGCCCTGCCCTTAGCTTCTCTTTGTCACTCAACA
Ot000400	TGCAGGCTTGTGTCCAGACTGGGAGAGCTGGGACGAGGTACAGCAAGTAGACAATGCCAGAGTGGCCATGCAGC
Ot000402	TGCAGGAAGGACACCTGGGCCTCCAACTCCTCCTCCTGACAACACAGAGGGAACAACTTAGTGAGAAATATGAG
Ot000403	TGCAGGCGGCCCAGGCAGAGCTGGATGACAAGCAGGCAGAGCTGGATGTGGTCCAAGCAGAGTATGAGAAGGCC
Ot000404	TGCAGGCTTTCAAAGTATGATTCTAAACACATGATTCCAAAAGGTACACTCTTAGAAAAAAGGGTTCCAAAAGG
Ot000405	TGCAGGACCTGGAGAAGAGGGTGATCAAGTGGTTTGACTACCTGTGGACCAATAAGAAGGCAGTAGATGAGAGG
Ot000407_Ots02q	TGCAGGATCGTCTGAGACCAGCCACCCAGACAGCTGATGAAACTGTGGGTTTGCAAAACCAAATAATTTATGCG
Ot000408	TGCAGGAGGGAAAACACTGACCAACCACCAGCACTGGGAAATCCTATAATTCCCAAACAACGAAATATACTGTA
Ot000410	TGCAGGGTGAAAATCAGGCATAACTTCGCTATAGGCCTTTGAGGGCCAACTCCCAACAGTCACAGGCAGTGCTT
Ot000411	TGCAGGGAGAAACTTTGTAATGGGGTAGGGGAAAAGGAGAGAGGAGCATCAGGGCTAGTCACATTAGAAGGGAT
Ot000412	TGCAGGTGAAGAAGCCGCATGTGAAGGTCCTGGGCTGGCATGGTAACACGTGGTTGTGAGGCCGGTTGGACATA
Ot000413	TGCAGGCTTATTCTGATATGACTCTCCAGCATGCCAATGCCACCACGCACAGAACGAGCAGTATGGCTGATTTC
Ot000415	TGCAGGGTATTGCAGAGTAGCACCATGTGAATATTGACTTGTGTTTCTATAAAGGGGGACTGTAACATCTCTTG
Ot000416	TGCAGGCAGCTGAAAAATGAGAAGTAGTCAAAAAGTGACTGGACCTGTTTTACCTTTCTACCTCTCTTCAGGTT
Ot000417	TGCAGGCCTAGGCTAGCATCAGATACTATAGCCTATAGGGCTAGGCTAGCATCAGATACGATAGCCTACAGGCC
Ot000418	TGCAGGGCCTCTTCTTGGAGGACCCTGATGAGGACTTCCCTGGTTCGGTCCTAACCTGCCAAAGCCTGCATCCG
Ot000419	TGCAGGGGACAGTCTCCGTCTCCTCAAACAGGACCCTGCCCCTGAGGCCTTGCCAGCTGTTGGTTCCTCCGACG
Ot000421_Ots08q	TGCAGGCTTACATCTGACATCAGTCCTCCAACATATTGGCTTCCGGGTTCAGCGGGCGGGTGTTAAGAAGCACG
Ot000422	TGCAGGGCGTGGGCGGCCGGGTTGGGGAACTCGTTGAACCTTCAGTCACAGTTCGGGAATGGCCCGACAGTCAG
Ot000423	TGCAGGACAGACAGAGGAGAGAGAGGGTCTATTGAACCACTCCGTCGCATACACTAAAACGGCCTCTATGACCA
Ot000424	TGCAGGAGTGGGTCACTGCTTTGATGTTTGCAGAGAACAGGGTGTTGTCCAGGGTCACACCAAGGTTCTTTGTA
Ot000425	TGCAGGCATACTCTTACTCTCGTCTGTTCCTTTCACTGGGATTCACCACTTTAAGCTTCTTGTAGAAATTCCCC
Ot000426	TGCAGGGCACATGCTCTCTATACCGGACGGGCACTGGTGTAAAGTACTTAAGTAAAAATACTTTCAAGTACTAC
Ot000427	TGCAGGATGCCTTTTCTAAATCTGTCCTTATTGAATTTATATAATTATATACATAATTTTCATATATGAAACTG
Ot000428	TGCAGGTTGCAGCGTTCCTCGGTGTGTGTCATTTCACTGTGAATGGGAATGCTAAGACAGAGGCAGTGTTAGGT
Ot000429	TGCAGGAGGAGATCTCTGACCTTACTGATCAACTTGGTGAGGGAGGGAAAAGCGCCCATGAATTGGAGAAACTT
Ot000430	TGCAGGACTCTGCACAGCTGGGCAACCTGCTCAAGTTCAACTGCAACATCCAGATACTGGACCTCCGCAACAAC
Ot000431_Ots03q	TGCAGGAGACCAGGAAGACCCATCTGCCAGCCCAGGGCCTAGCCACTATGGTCCTCTCCAAGCTCCCGTCCTTC
Ot000432	TGCAGGTCTGATTCCAGCATCATGTCCTGTAAACCGCTAGATTAAAGTGAATTAAGAGATTGTCGTGATTAGAT
Ot000433	TGCAGGTGCACGGCCCGCCACAAGGAGTCGCTAGTGTGATGAGCCAAGTAAAAGCCCCTGTGGCCAAACCCTCC
Ot000434	TGCAGGAACAAACATAAGCGCATAATCCTGCGAAAGTAAGGGGGTTGTGGTCAGTGTTAACCACAATAGGGACC
Ot000435	TGCAGGAGGGGAGAACACTGACATGGCCTGTTGTATGGACAAACCATCAGGGCGTGTGTCCTCGTGTTCAGCAG
Ot000436_Ots20q	TGCAGGTATAATGAATTAGCTCATGATTATTCCGACTAAATAACATACCGTTTCTGTTGAAATGTCCTACATAG
Ot000437_IOts16	TGCAGGCTGTACATGGAAGCCAGGAGATGCTAAATTTATTCACGTTAATTAACGGTAAATTACCGTGAGACCGG
Ot000438	TGCAGGCTGCTCAGCTCACTGAAACTTTGGAGCTGGATGGAGGTGAGCTCAGACAGTCCACTGAGAGACAGGTA
Ot000440	TGCAGGTTTGCCTCCCTTCTAATCATGAGGATATTTCCAGGTTTGCTCTGTTTTTAGAATAAATGTACTTCATT
Ot000441	TGCAGGTTTCTGTTGTTTTGAGCACCAACTCGCCTTCCGGAAGTTCTATTCCCAGACCATTGTTCTGATTAACA
Ot000443	TGCAGGCTGATCTCCTTCATCAGTTGAAAGGTGTTTCCTCTGACACGGATAAGCGGACGAGTGTTAGAAGTGTG
Ot000444	TGCAGGCTGGAGCTGGGGGGATGAGTGGACCGTAGATGAAAACAGGGCTGTGGACGAGAAAGGTCTGCTCTCAC
Ot000445	TGCAGGTCGGGGCAGGCCCACTGCAAGTCCTGGATCTGGTCTTGGATCTCCATCAGCCGCTGGCGTTCCTCGTG
Ot000446_Ots30q	TGCAGGGAGTTACTAGCCTGGATGCTAGGGAAAGTGGGTGAAACTGCTGTAGTGCTTATTCTCAATCCTTCCTC
Ot000447	TGCAGGTAACATGCAAATGGATTCTAGCAAGGTGAGAGCGGTGGTGGATTGGCCTCAACCCACATCCAGAGTGC
Ot000448_Ots33q	TGCAGGTTAAGAAGCCGGATGTGGAGGCCCTGGGCTGGCGTGGTTACACGTGGTCAAAGGTTGTGAAGCCTGTT
Ot000450	TGCAGGCTGTCTCATCATCATCAGTGATCAGGCCTACCACTGTCGTGTCGTCTGCAAATGTAATGATGGTGTGG
Ot000451_Ots29q	TGCAGGTGAAATATAGATGTCACTGGATCAAAGCTACGTGGAATCTGTCTACGTGGCATCATTCAAAGAATGAC
Ot000452	TGCAGGATGCCAGGCCCTTACCCTTGCTCAAATGTTAATCCGTTTGGAATGTCTGAATGAGGCTTCAAAGGACA
Ot000453	TGCAGGTTGGCCAGTGGTTCCAGATACTCTTGGGCACAGCCAGCTATCACTTCCTTCAGCTTTATATCCACCTG
Ot000454	TGCAGGGGGACACAGCCCGGTTCCCACACTGCCTGGTTTGTTGACCACTTCCAAACTACCATCACCACACACTC
Ot000455_Ots18q	TGCAGGCGCCTGTTCCGCCACAAGGAGTTGCTAGAGCATGATGAGCCAAGTAAAGCCCCCTGGCCAAACCCTCC
Ot000459_Ots01p	TGCAGGATATTAATGCAGGTAAGAAGAAATGGCTTTTAAATGTTTTCAACTTCATTCCCTGAGTTATGGGTAAA
Ot000460	TGCAGGCTTTAAGTAAAGTGTTTAGGAAGGATACACTTTGTTGTCCAAGAGGGGGGAAACTGTCTTGAACAATT
Ot000461	TGCAGGAGTGTAAAACAGTAGCACTTAAAAGGAGGAAGGCCAACTCTCGCCTGGAAAACCTGGGCATCCCAGAG
Ot000463	TGCAGGAGGCAGGAGCCCATTTTTAGCAAGGCCTGTACACAGAATCATACACATTTAAATGATAACAATCATCA
Ot000464	TGCAGGTGCCTAGCCCGCCACAAGGAGTTGCTAGAGCGCGATGAGCCAAGAAATGCCCCCTCGACCAAACCCTC
Ot000465	TGCAGGCTCATCCTGATATGCTGTATGAGGACTAGGGAGATATGCCGTACGAGGAGCAGGGAGATATGCCGTAC
Ot000466	TGCAGGAAATGCAAACTTGTAGTGTATTCAAATATTTAAAAGGCTTCTAAGGTTTGTTCCATTTTAAAATGTCA
Ot000467	TGCAGGTTGTAGACTACTACTACCCTGTCAGAATCACAAACTGACACATGCCTTGCAGCCCAGTTCAATGTACA
Ot000468	TGCAGGGATAACATGGGGTGACACATGGACTTTGAAGCCATGAAGAAACTCAATAAAATAGAAGGTAACTAATA
Ot000469	TGCAGGGGGTACCGGTTCAGAGTCAATGTGCTGGGCACCAGTGTTGAGGTAATTATGTACATGCAGGTAGGGTT
Ot000470	TGCAGGCTGATCAAACATGCTAACTGGATAACACTAGTATTTTGCTGTGAATTATCTGTCTCATAAAGTGCTAG
Ot000471	TGCAGGCATTTGGAAATTGCTCCCAAGGATGAACCAGACTTGTGGAGATCTACAATCCATTTTTCTGAGGTCTT
Ot000473_Ots14p	TGCAGGCATCCCCTAGAACTTGCAATGAGCATGTATGAGCCTCTGTTTTATATGTTATGTCTTAAGGGCGTCAT
Ot000474	TGCAGGACTAGTCAGAGAAGAGAGGGAGAGGAGTATGTCATTGGGTTAAGGCAATAAATCACAGAGAAGAGACA
Ot000476	TGCAGGCCAGAAGTCCTTTACTACATGGTTTCCCCAAACTCAGTCCTCGGCACCCCAAGGGGAGCAAGTTTGGG
Ot000477	TGCAGGTGGCGCTCAACAGCAAGGCCAACGTCAACAACGTGTCCACAGCCGGGACGCCCGTCTTTCTGCTGGCC
Ot000478	TGCAGGTCTGCGGATGCTGCTGCTCTCAGGCTGCTCCTGGGTGGCTGTGTCTGCCCTCTGCACCGCCAGCTGCC
Ot000480	TGCAGGACTCCATATCGTCTACACTCAGGATGAGGTGGATGTGGTACAGAATCTCATGTTCTACATCGAGGCAG
Ot000481	TGCAGGTGGCATCCGTCTTTGTCCCTGGCAACTTCCAGGGCTTTGCTTTGGTCAACCGGCAGCGCACCAACCGT
Ot000482	TGCAGGGGTGAAGACCGGCCTGTGTTTAAACTCTACAGGGACCTGTGAGATACATGGCTGGTGTCCTGTTGAGA
Ot000483	TGCAGGCTCCTGTGTATCAAGACATCAGGCTGATCTGTACTACACAGCTGCCTGCCAATTAACAAACCCTCCTA
Ot000484	TGCAGGAAGCCCAATAACCTCCCCCCTCCTCTCCTCCTGGCATCCCAAAAAACAGCCTACTAGGCCTGGCCAGT
Ot000485_Ots13p	TGCAGGTACGGTAAGTGCAGTTGCCATATCAGGCGGTGAAACAGCCCGACAGGATGCTTTCAATTGTGCATCTG
Ot000486	TGCAGGTGAGGAAGTCGAATTTGAATATCCTGGGCTGGCATGGTTCCACATGGTCTGTGGTTGTGAGACCGGTT
Ot000488	TGCAGGCACTCGGCCCTCCGTGGAATGAGTTTGACACGTGCACTACACTGATTCATATCTCTCTTTGCTACACA
Ot000489	TGCAGGGAGGCATGTCTCTGATCTACCTGTGCGTGAAGGACGTGTTCCAGCTCATCAACTACTTCAGCTTCAAC
Ot000490	TGCAGGGATGCCAGTTGCCCTATATCGTCAGGGAGGGCGGTCAGCATGTTCTCGTGCAAATCCAACACCTATGA
Ot000491	TGCAGGAGCGGAAAAGAAAGTCTAAGGTGACTGTATAGTAAAGTGCTTCTCAAAAGCAGTTACTTTGAATACAG
Ot000492	TGCAGGAAACAATAAACATAAAAGTATTAAAGGCAAACTTCTCAACTCCTGTGGTCAGATGAGTCATTACATTA
Ot000493	TGCAGGATTATTTTCCCGCTGACTTTGCTCAAATCAAGATCCTACATCTGTACCCGGTCTTCAACCTCTTCAAC
Ot000494	TGCAGGCAGACACACATTTTACAGAACACCTGGGGAGGAGGGAAGTGATGAGATGACACATGAATAATAAGAAG
Ot000495_Ots23q	TGCAGGCTGACCTCGGTTGTCAGTTGAACAGTGTTCCCTCCGACATATTGGAGCAGTTGGCTTCCGAGTTGAGC
Ot000496_IOts02	TGCAGGGTTCAATTCTGGGTCCTGTACTTTTTGCATTAACAATATCGACTTATGTACAAAATTGTAACCTGCAG
Ot000497_Ots15q	TGCAGGCTTTTGTTCTTGATCTAAAATAGATGTTGAAAATCACGAGACTTGATGATTCAATACAATCATTTTAA
Ot000498	TGCAGGTCAACATCCAGTTACCGCTGGTACTTTGAACACTGTGCTTGACAATGCCTTCCAAACCGGTACAGAAC
Ot000499	TGCAGGGTTTCTAAAAATTGAAAATCAAATAGCTAAATTATCATTGGTATGATCATCTTAAAACAATTCCATAT
Ot000501	TGCAGGCTCCCAGCAGTGTCTTCTACCTTCTTTGTGTGTTTTCACAGATATCATCTTAATGTTCACATAAGTAG
Ot000502	TGCAGGCTTAACAGACCTCCTCCAGCTTCATAGATGTGGGTCTGCCGATGTGAATCAACAGGGACTGGTTAGAA
Ot000503	TGCAGGCCGTGAGAGCCAGCTGGGTGAGATAAGGTTTAATACCAGGCACAGGGCAACGGCTTATCTCCCTGGAC
Ot000504	TGCAGGGGAGAGGCCTTAGCACATCATCAATGTTGAACTCCTTCTGTGCCCAGGGGGAAAGGAGGGAGTCTGGG
Ot000505	TGCAGGATGTGACTGGAGAATTGGTCTGACCTTGTTCGCTTGCACAGAATGGCTCGCAGATGTCACTGGGAGAT
Ot000506_Ots04p	TGCAGGATGCACAGATAACACAGTATCAGTATGCACACTAGAGGTTGACCAATGAATCGGAATGGTCGATTAAT
Ot000508	TGCAGGCGCTACACAAAACGCTGAAATAAAATATAAAACATGCATTACTCGCCCAAGCCTTCCCCATTTCTCCT
Ot000509	TGCAGGGAGCCACCTGAATCCGGAGGCTCTGTTTGACACCTTCCTCCACAGACTGTCGGAGGGGATAAAGGACG
Ot000510	TGCAGGTTCTGCAGCATCACTGTCAGCACTCTGCTTTTTTACGCTGCATTTGGCACTTTCTCTGTAAGATAATC
Ot000511	TGCAGGTGAAGGAGAGTGTGAGGCCTGCCATGCCTCCTGTGACTCGTGTTCAGGAGAGGAGAAGAGCCAGTGTA
Ot000512	TGCAGGTTTATACCTTCGCTGGTCAGAGCCCTGGAGTTTATGGGTCTTGTGCCATCTATTCCCAGAGTTAAGGT
Ot000513_Ots01p	TGCAGGGTTCAGGAAGGGACTAACACAGTAGAGACAGAGAGGTGACACAATTAATACTCTACACTTTCACCTGT
Ot000514	TGCAGGACTCTGAGGTCACAGTCAAGGGATTCCGCATATACGGGGCACCATGGTAAGTTGCTCTCTTGTCTTTA
Ot000515	TGCAGGGACTCTGGTAGAGAGAACAGCTTATTGCCATGGAAAGGCAGTCTGCATGCATGTCAGCCCACACACAC
Ot000516	TGCAGGGTGTGGATCTGTACCAGTACCCACTCCTCTACTAAAGTCATGGTGCTGGAGGCCAACCAGCCCTCTGA
Ot000518	TGCAGGTCATGTCAGCAGTACAGACCATACTGCACAACACAGGGTTGCAGTAGATCCTAATGTCAAAGGTAGGC
Ot000519_Ots19q	TGCAGGACTTGCTTTGTGGAGTGTGGTGTCAAAAAAGCACAGCATCTCTTTACTACATACAGACTTCTCCCAAT
Ot000520	TGCAGGGATATTAGGTTCACAGGAAAGAATCAGATGACATCAATGAGCAGAAGAAGAAGAATGAACAGCGTGAT
Ot000521_Ots33c	TGCAGGTATTAAGACCATCATAAAACTGTGGTGTGAACGAGAAGAGAAGAGAAGGGGGGGGGTCTGGTGCCTAT
Ot000522	TGCAGGCTCTAGTTTGATCTAATAGTGATATGGTCAAGTGCTGCAAAGAAGGACTTATAAAATCTGCAGCTTGC
Ot000524_Ots06q	TGCAGGCGCCCGGACTGCCACAAGGAGTCACTAGAGCGCGATGAGTCAAGTAAAGCCTCCCCTAACCCGGACGA
Ot000525	TGCAGGTTAAATGCCAACATCAAAGAACTAAAGTTATTGGGGCATAAACCACCTGGCGAATGCAAACTACGCGG
Ot000526	TGCAGGCAGGCAGACGGCAGTAGTCTGCCTGTGTCACTCAAATGCTGCCTGGCTCTCTCTCTCTCTCACGGTAG
Ot000527_Ots34q	TGCAGGTGGATCAAGACAAGATTCAGCCACCTGAACAGCTTTCACCAGCGCAGGAGAGGCTGCTGTGCGGGGGA
Ot000528_Ots02p	TGCAGGCAGTCACTGAGTCCGAGGTACTAAAGGAACACCTTAAACCCCCCAAAAACATCTGGGTCAGCTGGTTT
Ot000529	TGCAGGAAGTAAGCACAGCAAAAACCCAGTAGACAAAGCAGGGAGGGGCCGTCGCACATGGTTTCTATGTGTTT
Ot000530	TGCAGGTTGGTTGAGTGGTGCGCTCTGTAGGCTAGTTGGCTGTGACAGTTCAGCTGTAGACAGACTCAATGCAC
Ot000531	TGCAGGCAGCTACAGTAGCTACAACTGCATGCTATAGACGGTTTGAATAATTGATAGAGGTAAGGGGCCGCTAG
Ot000532_Ots05q	TGCAGGACATAGCCCTGGCCAGGGAAAACATCCAGACGTCTCTAGCAGGAGTGAGTGTAATATAATACACATCT
Ot000533	TGCAGGACGTTGGAGAGGAACTGGCCCCACCAGCGCTCCCCTCCACACAGCTGCACCAACAGCAGACCAGCGTG
Ot000534	TGCAGGCTGATGCACCAACACAAGCATAAAGAAGGCCTTGTTTAATGCTCTCTCTATCCCTCTCTCGCTGTCTT
Ot000535	TGCAGGGTTCTCCTATTGTAGCCTCTCTCAAAGGAGACAGCTGTTGTCTAACACCTCCTCCCTCTGTGAGCTGT
Ot000536	TGCAGGACACATGAGAAGGCATCTTTGAGGCTCCCTCAATTTGTCTCTCCTCGATTTCTCACGTCCTCTCTCCT
Ot000537_Ots05q	TGCAGGCACAGACACACCTGGGAACAGCCGTGGGAGGGGAACAGAACGGGGCCTGCATCTACACCACAGCCTCT
Ot000538	TGCAGGCCACGATCACCCCAATCAAAAGGGTGAACATCATATCAAATCACGGTCATAGAAACGCAATGAACCTT
Ot000539_Ots07q	TGCAGGCTGACCTCGTCATCAGGTGAACGGTGTTTCCTCCGCTGGCTTCCGGGTTAAGCGTGCAGGTGTTGAGA
Ot000540	TGCAGGTATAATGCTTTATAACTTGTTAAAAAGCATGTATGATCCTTTATAATGTCTTATAATAAGGGTTACAA
Ot000541_Ots14q	TGCAGGTGGCTTTTTGACTCTCTCTTAATTGATATTTTTCTGATATAAGAAGCTGATCTCATGCGTCGAGATTT
Ot000542	TGCAGGTATGGTGAGCAGAGAGTGTCTCTCCAGTAAAGAGTGGTCTTGTCCGGCGAATTGACGTCTCATCCCCA
Ot000543	TGCAGGGAGAAACTTTAACGCTGCAGGGGCAAAAGAGGGAGGAGCAGCGGGGGCTAGTCGCATTAGCAGGGGTA
Ot000544	TGCAGGTTCATGATCTACAACATCCGTATAGTACAAACGCACCACACAGGAAGTTGCACAGGTTGTAATCCAGG
Ot000545_Ots30q	TGCAGGTTGAGAACAACAATCTGAGCCGTGCTCTGAGTGAGGCAGCAGGCCAGACTGCCTTGATGTTTGAGAGG
Ot000546_Ots07q	TGCAGGTGAAGAATGTCCTCAGCGACGGCCCTGCCGCCAACGATAAAAAGATTGCCTCCGGTGAGTAATACACT
Ot000547	TGCAGGTGTTGGCTACATGTGGACATTGCACAAACATGGCTTGAGTGGGTGAGGTTCAGACTTTGAGTCAAGTG
Ot000548	TGCAGGAGACCTGCACCAAGCTGCAGACACTCAACACTCAGCTACAGGTATCATACAGCTACTATTGTTTTATA
Ot000549	TGCAGGTCTTCAACATCTTTGCCTTCCTGTGGTGTGTGAACTTTGTCATCGCCCTGGGCCAATGTACCCTGGCT
Ot000551	TGCAGGTCAAGAGTAATTTACTGTGCAGCTAAACGCCCTAGCTGTTTTTTTCTTTCCGGCGTCCATATTGGAAA
Ot000552	TGCAGGCCCTGCTCTTTGGCACTCTCCAGCAGGTGTCTGCAGTCCTTCAGCTTGGAGCCAAACGACATGCCCAT
Ot000553	TGCAGGCTATCCAGGCCTGTGAGTTAGCTCAGATACTCTACTCAGCCACCCATCCCCAGAGAGAGAGGGAAGCG
Ot000554	TGCAGGCCAGCTCACATCGGACGTCCTCGCGCAGGCTGCACCGATAGTGGTCGATGAGGGCCCAGCCTGCTCCG
Ot000555	TGCAGGCCCATCCCTACACGACCGTCCAGCATGACAATGCCACCAGCCATACTGCTTGGTCTGTGCATGATTTC
Ot000556	TGCAGGGGGACAGGACAAGAATCAAATCAAAGCCATTTTTATTGGTCACATACACCTGGTTACCAGATGTTAAT
Ot000557_Ots12q	TGCAGGTTTCTCCACACACACAACCAACCTGACCTTCAGTCAGTGCTTAAATATTTCATTCTTTCTGGTTACAA
Ot000558	TGCAGGCGCACAGCCCACCACAAAAATCATTAGAGCATGATGAGCCAAGTAATGCGCCCTCGGTCAAACCCTCC
Ot000559	TGCAGGCTGACCTCAGTAGTCAGGTGAACAGTGTTTCCTCTGACACATTGGTGCGGCTGGCTTCCGAGATAAGC
Ot000560	TGCAGGTTGAAAATATCCTGATAGAAATAAATCACATTTGCAGACAGGCCATGGCCACACACTTTAAACATTGT
Ot000561_Ots33q	TGCAGGACCTGGACATCTGAACAACGTCCCAATGATCTCCCCTTCCTCCCAAAGGGCCTGAACAACGTCCCAAT
Ot000562	TGCAGGTCGAGGTTCAGAGACAGTCAAAATGGATCAAGTGTATGTTCTGTGCGCTACTGTAAAATCCCTCCCCG
Ot000563	TGCAGGGCCTGATAAAGCCCTACGGCCGCATGGCCCACCTGCGCAGCCACCTACACAACACACACTTTAAGAGT
Ot000564	TGCAGGGCAACTACAGCGCTGTGCAGCGAGAGGCCTCCAGGGCCGTCCACAGGTACACCTCAACTCCACTGGGT
Ot000565	TGCAGGCTCCCAAATGGACTGCAACCCAGATATAAGGCCCTATGGAGTTACCGTAACCATGAATAAATAAACGT
Ot000566	TGCAGGATCGCTACACAAAAGGCAAATGTTATTATGAATAATAAGATGTATGATAATTCTGCTAACAAATTGGC
Ot000568_Ots10p	TGCAGGGGGCAGTATGGAGGAGGTCAGCACCAGTTATTATGGGCCTGAATCCATTCCGCTGTTTAAGTGACATT
Ot000569	TGCAGGTGCACATTCACTTTCAGGGACCCATTCTCTGCTAGGCATCCATCTGAAATATAAACAGAGAAACTTAG
Ot000570	TGCAGGATCTTTGGCTTTCGCAAGCATTACACTGATGTCAACAATATGGGTCAGAGCCAGCGGCAAAAAGTACT
Ot000571_Ots20q	TGCAGGAAATGTTATGCTGAAGTACTGAAATTCCCACAGAAGAAGAATTAACTTTCCCATAACAATTGAATAAC
Ot000572	TGCAGGAGTGACAGGTGCACTTCACAAAATAGATGGGAACATGAGGCAGGAAAAGTATGTGGATATATTGAAGC
Ot000573	TGCAGGCAAAGGCACCATTACTGTAAGTATTTAACTGGCTGTGTAAATGTTGTGATAACAAACATAAGGCTAAT
Ot000574	TGCAGGAAGAGCTGACTGATTAAATGCTGTGTGTGTTGTCTTTCCCCCAGCCAGCCCCTTGCTCTAGTCTGTCC
Ot000575	TGCAGGGGAGACATGGAAAATAATATATTACATAAAATCATCCCCCTGGTACCGTTTGAGCAGTTTCTGAATGG
Ot000576	TGCAGGCTGAAATGTTTTTATTTGTTGGCTTCTTTTTTGATTAACCACATGATAATGATTTTGAGAAAAGAAGT
Ot000577	TGCAGGCATTAAGCTCTGGATCAAGAAACCTTTGTATGCCAAAATCATGTCTCCAGATGTGAAGATCTTCTCAA
Ot000578	TGCAGGTGATGAATCCGGATGTGGCGGTCCTGGGCTGGCATGGTTACACATGGTCTGTGGTTGGGAGGCCAGTT
Ot000579_Ots25q	TGCAGGGTTGAAATATGCTATTGTCTCTTCGTTTACTGTTGTGCTATCATCAGATAATATTTGACATTTTGGCT
Ot000580	TGCAGGGACAGGGAGCATAACTCGCGTTGGTCAGAACGCAAAGCTGGGCACAGTGTGCAGTTTGACTAGGCTAC
Ot000582	TGCAGGCGTCAAACACACCCCTAACCCGGACGACGCTGGGCCAATTGTGCGCCACCCTATGGGACTCCCGATCA
Ot000583	TGCAGGTATAATGCACTATGACGCAGTTATAATGCATTGTAACGCTTGCCATGTACGATCCCTTTATAACGTGC
Ot000584	TGCAGGGTTTTAGTAAAGTGTCACCAGAACAGTTGACACAAGGAAGCAGTGTAGGGTCACGACAAGTAGGGTCA
Ot000585	TGCAGGACTTGCTTTTTGAGTGTGGTGTCAAAAACGCAGAGCATCTCTTTATTGTGGCTAGACCTCTCAACCAC
Ot000586	TGCAGGATCATCTGAGACCAGCTACCGGGACAGCTGATGAAACTGTGGGTTTGCACAACCAAAGTTCTGAACAA
Ot000588	TGCAGGCGAGAGAAAGATTAAGCCTTGTTTTCTTTTTATTCTAACATTGTCAGTCATCATAATCATCAGGTGGT
Ot000589_Ots18q	TGCAGGCATCTTTTTGGAAGTTCGATGTAAATCTCTTACAAGATGCCACAGCGAAGAGAGGAGTATGAGTCTCT
Ot000590	TGCAGGTGCTGAATCCAGTGGGGATATTGATATCTTACTGACCCACCCAAACTACACCTCTGTGGATGAGAAAC
Ot000591	TGCAGGAGAAGTGGGACACCCATTGCCTGCGGAGCCTTGCCCACCAGGTGGACCAGGCCCTGGAGCATGGCTAC
Ot000592	TGCAGGCAGGTTTTAATTGCTGTGGTGATGGGTCACATTCAAGGTGTATTAGAAGTCAAGCTGTTTGCATGCAA
Ot000593_Ots26q	TGCAGGGACAATCACTGTTTACATTGAATTAATGTCAGTTATGCCTTTTTAAAGTAAAGTATTCTCAATTACAT
Ot000594	TGCAGGGCTAAGAGCCATTTCACCCACATGGACCAGTGGACCACACACACAAAAGCACGTTAGAAAAGTATATT
Ot000596	TGCAGGCTTTACGGTCTGACCCTTTTTTTCAATTTTCGTCTAAAATGACATAACCAAATCTAACTGCCTGTTGC
Ot000597	TGCAGGAATGTTGCATCCTAAAAAAGAACATAGTGTACAGTAAACCATACAGTATGAAGAAGCCCCAATACAGT
Ot000598	TGCAGGCCTCCAGCATTTCCGCTGAGTATGCTGACATCTTCTGCCAGTTCAAGTAAGTGCCTCCCACTCATTCA
Ot000599	TGCAGGGGAGAAACTCAAACTAAATGAAACACTAATTCATAAACTAAACACCATCAGAGGTACTGTACACAGTA
Ot000600_Ots30q	TGCAGGGCTGGGTCACTGCTTTGATGTTTACAGAGAACGACAGGGTGTTGTCCAGGGTCAAACCAAGGTTCTTT
Ot000601	TGCAGGAAGTGTAAGGTCCAGCTCTGTCATGGTCTTTCAAAAGCAGCTCAAACATAGAGCATGTAAGAATAAAC
Ot000602	TGCAGGCCCTGCCAGGGGCCCGTTCCCTCTGGGACACAAACACAGCCCACCAACAACCAACCCTCCACAGGAAT
Ot000603	TGCAGGGCAGGAGGGGGTGGAAAGGCCCTTTAGTGTTTGGTCAATCAAGCACCATCTGTACAAATTCAGAGAGG
Ot000605	TGCAGGCAGTAGTCAGGCATCTCAGTGATCTGGTTCTCCTCCAGGTGCAGGGTGGTGAGCTGGGACATGTTGCT
Ot000606	TGCAGGACCTGGAGCACAGGTTAGAGGAGGACATCTTGCGTTTTGACGTATGCGACATCGTCCTGGCCCACTGT
Ot000608	TGCAGGGGACGGAGAGAGAAGGCAGTGTGGTGAAAGGGAGAAATGTTAGTGCTGGCACAAGGCTACACTACTAG
Ot000609	TGCAGGCTTCACTGTGAGCACGTTCTGTTCTGCGGCTAGAGAGCTTCTCCCGAGCAGCTCAGTGGGCGTAGTTA
Ot000610	TGCAGGGAAACTTAAATCCGTTTTACCTTATTTCTACCAGCATGTTACATGTGCAACCGCAGGGAAAGAAATAC
Ot000611	TGCAGGAAGAGGTTAGAAAACAGACTTTCCAAACATGACAGGGAAAACTCACTTCATTTTGGTAAATTAACTGG
Ot000613	TGCAGGGTATCTTTGCGCTCTGCCTTTGATAATCTAATGCTGCCTGACATGCTTCCACAGACTGACTCCAGGCC
Ot000614	TGCAGGGGGCGCCTTTACGCCATTGGCTCCATGACCACCACTGGGGAGGATAACATGGCCATCCAGTGCTATGA
Ot000616	TGCAGGATACACAGTCCTTTCTCTCAATCACTAAAAAACACACTTATCTTCTCTGTATGAATAGAGCACTACAG
Ot000617	TGCAGGAGAGCGGCTCTCGTCAGGCTCCTGCTTCACCCTGGCAGGTGGCAATGGCACCTGCTGGGGGCCCGAGG
Ot000618	TGCAGGCACCCGGCCCACCCCAAGGAGTCGCTAGTGTGCGATGAGCCAAGTTAAAGCCCCGCAGCCAAACCCTC
Ot000619_Ots31q	TGCAGGGAGAAACTTTGTAACGGGGCAGGGGAAAAAGAAGGAGGCACATCGGGGCTCGTCTCGTTAGAATGTGT
Ot000620	TGCAGGGGCACATCTACCCTCTCTCGCATGCATGGAGGTTTACGAAGCCATGGAGGTTTACGTCCAGGACGCGC
Ot000621	TGCAGGTGAAAGATGTCAGGGGGGAGTGCTGCCCACCTGGGGGCCTGATGAGCTGGCCCTGGCCTGGCATAGAC
Ot000622	TGCAGGTATGCCACGTGGAGTTTGACAGGAAGGATATCAACATGAACAAGCTAGTGGCCACTTCGTTGGAGGGG
Ot000624	TGCAGGCCAACACCCAATCACAGCGTGATACAGTGTGATACAGTGTGATTGGTGACCCCCACAGCCAATAGCGA
Ot000625	TGCAGGATTGGGTAGGTTACTTTCTAAATGTAATGTGTTAGTTACTAGTTACTGAGCTGGAATGGATATTTGCT
Ot000626	TGCAGGAGGTTCGCGGCCGCGAACGCGCGCAATTTAGAGGGAACAGTGCTCACTGTACGTAAGTGTTAATTTGA
Ot000627_Ots26q	TGCAGGTAAAGAAGCCGGATGTGGAGGTCCTGGGCAGGCGTGGTTATATGTGTTCTGCGTTTGTGAGGCCGGTT
Ot000628	TGCAGGGAGAAACTTTGTAGCGGGGCAGGGGAAAAAGCGGAAGAAGCATCGGAGATCAAATCAAATCAAATTTT
Ot000629	TGCAGGCATTTCTCTTTACATGTACGTAGACAAGAGGGGCCTTACCTTGTAGCATATTCTCACACAAACTTGGT
Ot000630	TGCAGGACCCAAGTGAATCTCACCCTTCACATCACTGTCTGTTCCCCCAGCCCATCCAGATGTCAGCTGCACCC
Ot000631_Ots04p	TGCAGGTGGCAATGTAGCTATGCTGTATTGGTAGTGTTGCTTTCAGTGTGGATTCAACTCCAATAACTCTCTCC
Ot000632	TGCAGGGAGATGAGGACACGATGACAAAGGCCAGTGCCACTGACACCTTCCCCTCTGTCTGTCAGGAGAACGAG
Ot000634	TGCAGGGCCAGAACCCTGCTGCCTGTTACTATGTTTAGGCTTTGCTCTCCCCCTCTTGTCAGGACCCCAGCTGT
Ot000636	TGCAGGGCACTGAGAGAGATCACACAACACACCTTTATCAATTATTGTGCTCAGATTTTCTGACCTGCTTCTTA
Ot000637	TGCAGGTTGTTTTCTTGGAAATCAATGATTCGACGCTGAATGGAAGACTGCTCGTCTTACTTTTGTATCCTTTG
Ot000638	TGCAGGCTCCTCTATGGCCTTTCATTGGCGCATGGAGAGACATGACATTTTATAAGCATTGTTCTAAGACATGA
Ot000641	TGCAGGCCCCCAGTGAGCCAGCTCCATGGGGGAGAGAAGGGGGCTCACACACACACACACACACACACACACAC
Ot000642	TGCAGGAGATAAAAATGTTATAAAAAGTCCATTAAAACGTTGAATTGCAGTTGGCTTGAATGTGACCATCATAG
Ot000644	TGCAGGAGCAGCGTCGCCCCAAGGCAGAGTTTAACCTCCGTAAACTGGACTGCAAGGTGCCCTCCAAGGCCAGA
Ot000645	TGCAGGGGTAGTGAGCATCGTACAGGGAAACAGAGAGCATATATGGGTTCTTGAGAGTCCTGGGTTTCAGGAAT
Ot000646	TGCAGGATTTCTTAATGGACATATCTTTCTTCAAAGGGAATAAAAGCTTGATTGCATTTTCAATATTTATCCCA
Ot000647	TGCAGGTGGAGAGGGAGCGCCTCAAGATGGAGAAGGATCGCCTGGGGGAAGGGGAGGCGCTTCGGCAGCTCTCT
Ot000648	TGCAGGCCTTCTGAGTTCCTCCCTACAGTACTCCTTCCTGATTCAATCTCAGTCCAATAGTGCATCCCAAATAG
Ot000650	TGCAGGCGGTCACTGAGTCTGAGGTGCTAAAGGAGCTCCTTAAAATTGACCCCCCCAAAAAACATCTCATTTAG
Ot000651_Ots08p	TGCAGGAGAAGGTAGAGTTACACTCAGCTGATACCCTAGGCAGGGTTGGGGTCTATTTCAATTCACTCAATACA
Ot000652	TGCAGGAGAAGGACGTGTTCAGGGAGTTCCTCTATCGCATCAACACACTGGGTGAGAGGTCCAGGTGGTTATAA
Ot000653	TGCAGGACACACATTATAGATTTTCACTGCACATCGCTTCATATATGATTATGCATCCAATACATTCCCCTGCA
Ot000654	TGCAGGAGGTGGGTGTTGCTATGGTGACCAGTGAGCTGAGATAAGGCGGAACTTTACCAAGCAAAGACTTATAG
Ot000655_IOts09	TGCAGGCCAAACACCAGTCTGGCACCAGGGCTCTAAAGCCTGATAGACTCCCTCTTTAGAAATGTTAAACTTAA
Ot000656	TGCAGGACCTGCCTTGTTGACAGTCCTGTTAAGAAGGTAAAAACTAGGGCCTGTAGGAGGTGAATCAGTGCCTT
Ot000658	TGCAGGAGCAGGTCACTGCTTTGACATTTGCAAAGAACGAGAGGGTGCTGTCCAGGGTCACGCCAAGGTTCTTT
Ot000659	TGCAGGGTCTGGCTCCCGAAGCGGGAGATGCAGGAGAAGGACGTCTGCTTGTTCTCCTGGATGGTCTGCATGGG
Ot000660	TGCAGGAGTCCCATTGCCCGTGGCCTCAGCGGGTGTTGGATTGGCCTGGCCCCCAGGGGGATGGGGACATACCT
Ot000661	TGCAGGTAACCGTGACTACGCTACCCAAATAATCCAGAGGACAGATCTCGTCTGGGAACTGCCTGGGAATGATA
Ot000662	TGCAGGGATGTCTGCAAAGTTCCCTGACCCAAACACTCACAAATGGAGTTCAGGTAGAGTAAGGCTTAGCGGCA
Ot000663	TGCAGGGCCAGAGGATAGAAATGCTGATTGGCTCACTGGTCATGTCAGTGGTACTTGCCCTAATAAGGTAAATG
Ot000665	TGCAGGGCCTTGGTCTAGAGGAAAGAAACAGAGGAAGAAGCATTCGTTATTATACAGTAGAAAAATAATATGTT
Ot000666	TGCAGGTACCTGGTTGGCCAGCGGCTTGTCAACTATGAACGCAAGGCGAGGGGAGCCAGCTCTGTCTCGCCCCT
Ot000667_Ots02p	TGCAGGGAAAAGCAAGTCAGCTCCTCCTCACATTTACATGGCCACTGCAGTAAAATATGTAAAAACAGGTACAA
Ot000668	TGCAGGCTGCTGATGAGCTGGTTGCTAAAGGGCTGGTTGAGGGTCAATCTCATCCTCTTCTTCCAACACAATGT
Ot000670_Ots02q	TGCAGGAAATAGAGTCACCGTGGTGGGTTCTGCAATCTCTGATTGCGATATAGAGGTGATATTGAAAGAAGGAA
Ot000671	TGCAGGTATAAGTCAAGAGCATAGAAGTGAAGAAGACAGACTTGCATTATCATGGAAGATAATCTGTTGTAAAT
Ot000673	TGCAGGCTTTAATATGTGCTGAGAGAAGGACAGGGCACCGTCTAGCCATACTCCCAAGTTATTGTATGAGGTGA
Ot000674	TGCAGGATCGTCTGAGACCAGCCACCTGGACAGCCGATTAAACTGTGGGTTTGCACAAGAAAATAATCTCTGCA
Ot000675_Ots15c	TGCAGGCCGAATAGAACACACAAGCGAGCATAAATGAGTCAACAGTTGAGTCATCTACTATATGAAATTACAGC
Ot000676	TGCAGGGGTGATAAACTGTTGTTACAACACACCGTTTTGCTACAGAAGTGAACTACAGAAGGTTCTGCCAGTGA
Ot000677	TGCAGGGTTAGACTGACTTTATGACATAACCTTCCACAGTATGTCTGCTACTTATCTAATTCATCTATTGTCAA
Ot000679	TGCAGGTCCATATTACTTCTGTCCTATACTACTACTTACACCATGAAAATTATTGGCTCTATCGCAAATTGTCT
Ot000680	TGCAGGCAGCCTGGGGATGGTAGGTCACATTCCTAGCTGAGTGGGGAATGGAATGACTGGAGCAGGTTGTACAC
Ot000681	TGCAGGATCGTCTGAGACCAGCCACCCAGACAGCTGATGAAACTGAGGAGTGTTTCTGTGTGTAAAAAAAGAAC
Ot000682	TGCAGGAGAATAAATGAAGAAAAGTGCAAGTCCTGAATGATGTATGTAATACATATCAGATGACTCTAAGCGGT
Ot000683_Ots01q	TGCAGGGTGCATTGTTTTTATTTGTTAGCTTTATGTAGGCTACTTTTACATAGTTGGCAATGGCAACAGAAGTT
Ot000684	TGCAGGGTTTTTTCTTCTTCTTTCCCCTGCAGAGTGTAAGATTATAGTGATGGGCTTTCCACTATGTTGAGACA
Ot000685	TGCAGGTTGGAGGACTCATTGTAGAACTCTCCCCTGATGTAAATGTAGGCAGCGCGGGCTCCCATGGCCCTCCC
Ot000686	TGCAGGATCGTCTAAGACCAGCCATCCGGACAGCTGATGAAACTGAGGAGTATTTCCATCTGAAATAAAGCCAT
Ot000687	TGCAGGTAAGGCTATTTAAATGAATAGCTATAGGGATATTGGACCCTTGGTTGTACATGGCTATTGTGTTGATT
Ot000688_Ots03p	TGCAGGATTTAAAAAATAATTGCTTTCTCATGGTTAGTTCCTAGGATAATGCAACTCATAGATTTACATCTTTC
Ot000689	TGCAGGCTCGTCTTCCAGGCTTCTTGGAGCCTACTGGCCGCTCCCGCTCTCTCTCTCTGTCTCTGTCTCTCTCC
Ot000690	TGCAGGCATATGTTTGGGAAAAAGCAGCTATTGTCTGTATTTTGCTCCGCCTCGGTTCAAGGCTACAATGTGAA
Ot000691	TGCAGGAGACAGACCCGGACTTCAACCACTGCGCTGTGTGCATCGAGGGTTACCAGCTCAACGACGTGGTCCGC
Ot000692	TGCAGGTCAGCCATCTGGTCATTCAGCTCCGTGGAGTCTCCCTCCAGCTTCCTGCGGTTCTTTTCAAGCTCTTG
Ot000694	TGCAGGGAAACAGAGGTACACATAGCAGTGGTAAGCTCAGGACCACCGCGTATGACTGTGTCAAATATAAAGTT
Ot000695	TGCAGGTTAATGGATTGAATAAGGGTGAATTAAAAAACATGTAGACCTATTACTATTATCCCATGTTAATGATC
Ot000696	TGCAGGTGGCAGTATTGTCATGGGGCTGCCTTCAAATATCTATGCAGGTGAAATAAATGGTTCTTTGTAGAGAT
Ot000697	TGCAGGATCATCTGAGACCAGCCACACGGACAGCTGATAAAACAGAGTATTTCTGTCTGTAATAAAGCAGTTTT
Ot000698	TGCAGGATGAGCTACGTCTAGCCCTGAGGAGGGAGAGGGAGGCCCAGGCTGAGATCACAGCCCTCAGGACCATG
Ot000701	TGCAGGTTGAGTTTAATCACTACTGTACATGCAGATGTATGGTGAGATGCCGGAGGAAGCTTTGAATAGGTCAG
Ot000702_Ots24c	TGCAGGACCCGGGCCAGTCCCCGCTGGTGGCCCAGTGTCTGCAGAGGTACACGGGCCACTGTTACGTCTGCACG
Ot000703	TGCAGGGACGGGTGCTGGGGAAGGGTGCTGGGATAAATATAGGACAAAACACACGTCACAAGAAGAGAGACAAC
Ot000704	TGCAGGGCTTCTATTGATATTGAACAAATAATAAACACCAGAAGCGGAGCGCCTTATTGCGTTTCATTCATCTC
Ot000705	TGCAGGCTGCGGATATTCTCCTTTACAAGTGAGCTCAGTCTCTATTAAGTGTGGGTGTGCAGCAGCAAATAAAT
Ot000706	TGCAGGCCAACTCCCGTCAGACCTCCTCATGCAGGCTGCATCGGTAGTGGTTGATGAAGGCCCTGTCGTTCCAT
Ot000707	TGCAGGTGACCTGGTTACTGTGCCAACAAATCATGTAATCGGCAATGAAGTTGCCACAAAGACAAGGCCTTCTT
Ot000708_Ots10p	TGCAGGTCTGGGAGAGTGTCTCGCTGGTCTGGGAGAGTGACCCGCTGGTCTGGGAGAGAGTCCCGCTGGTCTGG
Ot000710	TGCAGGATCTTGCTGTCGGTGGTCTGGGGGAAGCCAAAGTCCATGAGCTCGTCCAGTAGCTCATAGACCACCAC
Ot000711	TGCAGGCGCCCGGCCCGCCAAAAGGAGTTACTACAGCGCCAAGCAATGCGATGCAGTGCCTTAGACCGCTGCGC
Ot000712	TGCAGGAAGAGGTTAGAAAATATACTTTATAAACATGGCAGAGAAAACTCTACATATGAAGTATTTTGTTAATT
Ot000713	TGCAGGCCATAGGGCTTTGGTCAAAATATGGCACTGTAAAGCCAAATGTTTTCTTCTCTCACCTGGATGTTTGA
Ot000714	TGCAGGGTGCACACCCAATACCAGCGAGACAGAGCAGTTGAAGGACAAACAAGGCTGCCACAGTGTCAAAGCCC
Ot000715	TGCAGGAGCGAGTCAGTACTTTGATATTTGCAAAGAACAACAGGGTGTTATCCAGGTTCTTTGCACTCTGGGAG
Ot000716	TGCAGGCAGGGATGGGGCCTGTACTAAGCAGGCAGAACAATTAGGATTAAGCACTTGGTTAATTTGGAGATGTG
Ot000717	TGCAGGTTTGACATGTGCTGAGAGGACAGTGTACCGTCTAGCCATATTCCCAAGTAATTGTATGACCTCAAGCT
Ot000720	TGCAGGTGGCGGTAGCGCTCCTCTCTCTGATGCTGCTTGGTCTAGTAGCCTGGAATCTATATAAAAGGAGCTTT
Ot000721	TGCAGGGGAAGGAGCCTGACCTGGAGTGTGAGTACTGTCTCTACAACCTGCTCCATCCTCCAAAGACAACCATT
Ot000723	TGCAGGAGGAGACAACGATTCAAAAGCAGATGGTCACTGTCCCGCTCTCAAAGAATTCCAGTCTGTTTCACACA
Ot000724	TGCAGGGAGGGGGACCAGGAATCTGTTTGCTGACAGGAAGTTTGCGGAGGACTGCAATTCACGTTAAAGCATCC
Ot000725	TGCAGGTATACAGACGAGGAGGCATACAAAGGTATGTCAATTGTTATTTGCATCGGTATGTAATGCAGATCACA
Ot000726	TGCAGGTCTATATAGCCGTCCGCATTCCTGGGGGCATGGGAGAAGAGGATTATTTATACTGCTTTACAAATCTG
Ot000727	TGCAGGAAGCACTGTGCTGTTGCACGCACACACATACCGGTACACACACATTCCCTCTCAAACAGCATCTATGC
Ot000728	TGCAGGTCCATAATCCTCCACAAACAATCAGCCCGTCCAGCTGAATTTTTTACAATGTGAAGATGTCCTGGAAA
Ot000730_Ots09q	TGCAGGAAGAGGGCAGCCCGTCTCGCCCCACATGCCCAGATTCCTGGTAGTAACTTGGCAAGGTTCCCCCATGC
Ot000731	TGCAGGGTTCAGGAGTTATGTAAATGTGCTAAGAGAGCAGAGACACAGACAGCGATGGTCAGAGAGAGAAGGAC
Ot000732	TGCAGGACTTCTACTTACTAATTATAACATATTGAATGTAGTCCAATGTATTAGGTTGCCTGTAAGGATAACAT
Ot000733	TGCAGGACAGGCCTTTAACAGGCGTGAGGGATGTAGAGATATAGAGAATGAGAGGGAGGTCTGGGGAGCAGGAA
Ot000734	TGCAGGGAGCACAGTGTGGGCCAGGTCACGTAGGTCGGTCAGCAGCCACTGATCCAGGACCTGCAACGACACAA
Ot000735	TGCAGGCCGTCTCCGCCATCCTCACCAACAACGGCAGTCACACCTGCCAAACTATCCAGGTGAGACAATGTGGC
Ot000736	TGCAGGGCTGGGCAGGCTACCGTGGTGGGCTGGATACCAAGAGTAAGACACCCCACACACACACACACACACAC
Ot000737_Ots09p	TGCAGGACCTTGTATAGACAGGTGTGTTTCTTTCTAAATCATGTCCAAACAATTGAATTGGCCACAAGTTGTAC
Ot000738	TGCAGGCCTTCTTGTCCAAAAATAAACGTCAAATGAACATGACTCAGGCATAAAGAAACACTGTTTATGCAGAA
Ot000739	TGCAGGTGAAGAAGCCGGATGTGGAGGTCCTGGTGTAGTTAAACGTGGTCTGCGGTCGTGAGGCCGGTTGGACG
Ot000740	TGCAGGCTGACCTCTGTCGTCAGTTGAATGGTGTTTCCTCTGACACATTAGTACAGCTGGCTTCCGGGTTAAGC
Ot000741	TGCAGGTAGAAAGCCTTAAATAAATAAGGGCTGGAAGAGAGGAGAAAGGGAGAGCGGGATGGCTCACACACACG
Ot000742	TGCAGGAGGAGAAATATAGATGTCCAAAAATTGTGAAATTGAATGGTTTTCTTGCCCAAGGAATGAGCCATGCC
Ot000744	TGCAGGGTCATAAGGACTCCTGGGGGGAAAAAAGGAATCAGATACTCAGATTCCCAGTCCCAATTCCTTCCAGA
Ot000745	TGCAGGAAGGGTACCACAATGAGGGAGGAGGATGTCTTCCCTGTAACGCACATCATTGAGATTGCCTGCAATGA
Ot000746	TGCAGGACACATCTCTGGAGGAGGAGAGTTTCACTCAGACACTGCAGGAGAGCAGAAACACAGCCTCCGCCCTG
Ot000747	TGCAGGGGGAGCACTGGGGCTATGAGGGGACACACGGGATGGTCCCAATAGAGATGCCAGATCACATGACGAAA
Ot000748	TGCAGGGTCAGACAGCCAGGGAAAACCAGTCTACGGAGGTCAGGTGAATTTTGCAGTATATTATACCAACCAGT
Ot000749	TGCAGGATGGACAGTGTGTTCGTCAATACCAGAAGTTAGAATCAATGATGTATAGTATATAAACCCTGGAATGC
Ot000750	TGCAGGCTCTGGACCTCAAATACCCCTGCCATAGGATAGGAGAACCCTTTGAAGAACCCTTTTTGGTTCCAGGT
Ot000751	TGCAGGCACATCTTGACATAACCCTCCAGTGTGACAATGCCACCAGCCATACTGCTTGTTTTGTGAGTGATTTC
Ot000752	TGCAGGCTTGATATGACCTATAAACTAACAGTTTCAGGCCATTGTGTTAGGGTTTATACAATATATTATCATAA
Ot000753	TGCAGGACTGGGAAGTGATTGGTGGAGGGGGATTTGGACAGATCCACAAGGCCAGGCATATAAAGTGGAGGTTC
Ot000754	TGCAGGCTTGGGAAAAGCCTCGGACCTCTCCGCCATTCTCGGGGTGTTGTACCATAGGTACTGTCTCCAAGCTC
Ot000755	TGCAGGGTCCCTTCCTCCCCGGAACCTACACATAGAGGAGCCACGCCGAAAGGACCTACATCCAGACCACAGCA
Ot000756	TGCAGGGAGAAACTTTGTAGCGGGGCAGAGGAAAAAGATGGAGAAGCTTCAGGAATAGTTGCATTAGAAGGAGT
Ot000757	TGCAGGATCTCTCTCTTGTAGTAGTCCAATATCTTCTGCTTGAGGCCATTGTTGCAGACTGACTGCATACAGAC
Ot000758	TGCAGGGGAAAGTGTACAGAAATCAGGACACTGTTGGATGCGTCAAGATACTACTGGACACAATATTAGGGGCT
Ot000759	TGCAGGCTCATCCTGATATGACCCTCCAGCATGACAATGCAACCAGCCATACTGCTCGTTCTGTGCACAATCCC
Ot000760	TGCAGGGAGCAGCCAGAGCTGTCAGTCGGCATGAAGCAGCCAGAGATGTCAGTCTGCATGGAGCAGCCAGAACA
Ot000762	TGCAGGTGCCCACAGTCACAATCACATCCACATACTGTATACAGCACGTTTTCCTAACATCTATAGGCTATTCG
Ot000764_IOts22	TGCAGGGTTCAGGCTGGGTTAAGGATAGGGAAAGAATAGGCCAGTGCAGTGCCTGTTATTATTGGGTCCTGTGG
Ot000765	TGCAGGTGCTTAGCGATCACCGACCAGCGCTTGGGGCCATATTTGTGCACCAGGTCGATGACCTACACACACAA
Ot000766_IOts09	TGCAGGCCGACCTCGGTTGTCAGGTGAACCGTGTTTCCTCAGGCACATTGGTGCAGCTGACTTCCGGGTTAAGT
Ot000767	TGCAGGTCGCCTTGCCGTGGGCCAATGACAGCAGAAGGCCTGGTTACGATTCATTTTACACCCCGGTGGTATTT
Ot000768	TGCAGGTACTGTCGGCACTACACCTCTCACCCCTTAGGGCAATGAATCAGTCTGTGATCTATGGAAAAGTTAAC
Ot000769	TGCAGGACCCCCGCTTCGGTAAGATCCTGGACAACATGCGTCTGCAGAAGAGAGGGACAGGCGGAGTCGACACG
Ot000770	TGCAGGCTCTCCTTCACTGCAGCCAAAGTGAGTAAAACATTCAAACGTGTTAACCTTCGCAAGGCGCGTCCTCA
Ot000771	TGCAGGCTGAAGTGTTTTAGGGAGCGTTTGACAGTGATGAGGGGTGGTCGTTTGACCGCAGACCCATTACGGAT
Ot000772	TGCAGGTGAAGAAGCCGGATATGTTGGTCCTTTGACTGGCATGGTTACACGTGTGTCCGGTTGGACGTACTGAC
Ot000773	TGCAGGTTCAACCAATGTAGGTCAGGAGGCAGTTCAGTGATTGCGTTATTGTTCAGACCAAGTTTTTGTAACAT
Ot000774_IOts13	TGCAGGAAGGGCACCACTTGACGGAGGAGGATGTCTTTCCTGTAACGCAGATTGCCTGTAATGACATCAAGCTC
Ot000775_Ots20q	TGCAGGACCCCTTTAGCAAAGTGTCATAAAACGAACCCTGAACCCTGAAAGCCGCTCGACCGAAAACGTCAATG
Ot000777	TGCAGGCACGGTGCGGAAACTGGCCAGGAAAGTGGAAGAAGACTGTCGAGAACGAAATTACCTGAAATGTACAT
Ot000778	TGCAGGGCTGCGTTCAATGAAACTGAAATGGTGATGTTCTGAACGTCCAGTTGAAAAACGGGGAGGGGTTGGGG
Ot000779	TGCAGGCTCATCCTGACATGACCCTCCAGCGCGTGATTTCCTGCAAGACAGGAATGTCAGTGTTCTGCCATGAC
Ot000780	TGCAGGCATGCTACTGTATGGACTGGAGAGCAAAGGAGCATGTATCGGTTACATACCAGTGGGATATCATGTTA
Ot000781_Ots29q	TGCAGGCTGGCAGCAGCTCGGCTGTTACCCAGGGTAACAGTTACAGATAATTATCATAAACTCCCTCCTCCTTT
Ot000782	TGCAGGATCAACTGAGACCAGTTACTCAGACAGCTGATTCTGTCTGTCATGTTGAGGGGGAAAACTCATTCTGA
Ot000783	TGCAGGGCAATGACCTTAAGCATACTGCTAAAGCAACACTCGAGTGGTTTAAGGGGAAACATTTGGGGTATGTC
Ot000784	TGCAGGGACCCTGTAAGGCCTACGAGCCCCGCTGGGCCTACAGCAGCACCCTCAAACAGTGCCAGTCCTTCATC
Ot000785	TGCAGGAACTGCGATGAAGACCCGAGAGAAGGCCCTAACCGCGTCTGGAGATTTACCATCAACTTCTTTGAACA
Ot000786_Ots02p	TGCAGGCTTCACAACAGAGAGTGGATCCAGCAAGGGCTCATCCAGCAAGGGCTCATGCTCCAGGGTGGTCTGGA
Ot000787	TGCAGGGATCGTGCGAGGGGAGTTATGCTACTATCTGTACTTACTGGTGGCACAGACGCTGTTTCATCCTTTCC
Ot000788_Ots18c	TGCAGGAACAGGAAGAGAACCATCCCCAGGGAGTCTGCACTGTCTGAAAGAGTAACTCTATTGGAGACTAAAAT
Ot000789	TGCAGGGTACGGTAGGGACAGCCTCCGGGGAACGCCAATGCCCAACCCTACCCTCTATGCTAAAGGACCAGAGC
Ot000790_Ots01q	TGCAGGAGAGCATCCCCACAACATGATGCGGGCAGCATGGCACGGGGGTGGTGTTCTTCATGGTGTTCTTCAGC
Ot000791	TGCAGGAAGAATGGAGTCTGGAGGATCGTGCACCATTGGATAAAGTGAGCAAAGATGACACTGGTAATTCTGAT
Ot000792	TGCAGGCTAGTGAGGGAAAATGCTAACGTTGGCACAGGTTGCCATGGTAGTTTTTCCATGGTCATTTCCCCTAG
Ot000793	TGCAGGAGGAGAACACACAGCAGGACGACAAGGAGACAGAGACACGCATGGAGAAGGTACACACACACCACGGA
Ot000795	TGCAGGACAGACTGACACACCTCCTCAACCAGGCCAAATTCTGGAAGTACAGCAGACACAAGACCCCACAGGTA
Ot000796_Ots05p	TGCAGGTGCAAGGCCAACCACAAGGAGTTGCTAGAGAGCAATGAGCCAAGTAAAGCATCAAACCCGGGTGTTTA
Ot000797	TGCAGGACACACAAGGCAAGGATCACCACCACCCAGAGCCACAAGTGGTCTGTGAAGGACGGAAGGGCAGAAAC
Ot000798_Ots33c	TGCAGGGCCGAAACTTCCCCCGGAAACTTCCCCCTCTGCTCCTTGAGCTGTTCTTTCTGGCCCCCGAGCGTTAA
Ot000800	TGCAGGGAATATCAGAGGAAGTAAAGGACGAGCTTGTAGCTACCAACAGATCTTGACTCGCTCATCGCTTTGAC
Ot000801	TGCAGGTTGAGTTCAGTTACTACAGCTGTATGAGATTCCAGAGGAAGCTTTGACTAGGTCAGTAGCGTAATGTA
Ot000802	TGCAGGTTAGTCAGAGCAGCAGTTAAGGTAGAGACCCTCTTAAAGGTCCTCGACCTACCAATACCTTTGTCCCA
Ot000803	TGCAGGAACTGGAATTTGCCAATCTTGGTGTTCTATTTGCACAACAGCATGTGAAATTTATTGTCAATCAGTGT
Ot000804	TGCAGGTTATAAAATAAAAAGCAGGACTGAGGTATCCTTGGGCATAATTGTTGATTAGCCAGTGGCGTGGGTCT
Ot000805	TGCAGGCTGCAGTCATCAGTTGAATGGTGTTTCCTCTGACACATTGGTGCGGCTGGATTCCGGGTTAAGCTGGC
Ot000806	TGCAGGACTACTTTCTGTATGGATCCAGGTGTGAATGTCACAGCTGCAACATAACTCTTCAACATGACAGAGGG
Ot000807_Ots02q	TGCAGGCACCTTATACAACCCTTTTATCTGCAGTAATAGTGATTGTTGGACTCTGGGCTCCCACATCATTTGAC
Ot000809	TGCAGGGCAGAGAGAGAGGGTGATGCAGAGCGAGACCACACCCCCCCCACCTCTACAGCAGCCACTACACAGTA
Ot000810_IOts05	TGCAGGCTCACATCACCTGCGTGTTATAGTACTGAAGAGATGCATCATTTAAAGCAGTGCAGGAACTTGGTGGT
Ot000811	TGCAGGGGTTCTAAAATTCAAAATAAATAGCTAACGTATCATTGGTATGACCTTCTTAAAACAAATCCATATGT
Ot000812_IOts12	TGCAGGGTTAACATCCTGTACTAAAGGAACATTACCACAGGTTTAAAACATCAGCTCACAGAGGTGTCTGTGTG
Ot000813	TGCAGGTGCACTGGCAGACAGACCCTGACTTCTCAACCAACAGCAAACTCTCAGCTCTCTATCTCTTTGTCTCT
Ot000814	TGCAGGGTGAAATGTCTCTGCTTACAGTAAGTGACCATTCAGACAGCATGAACACAATACTTCAACACTGCTTT
Ot000815	TGCAGGTGGCGTACTGTCAACTGCTTTGTTAGGGATTTGGCCCAGTTGTTGCCTTTTTGAACCGGTTCAAAGTT
Ot000816	TGCAGGCAAGACCCCATTAGGTCCTCCTCGGGCCATTCTTCTGTTCAACACATCAACTGGAGTCAAAATATAAT
Ot000817	TGCAGGCTGCAATGTTTTTTTAAATGTTTTTGCTTAATGTAGGCTGTTTTTACATAGTTGGCAATGGCTTTTCA
Ot000818_Ots15q	TGCAGGATGGTGAAGTTCCGGAGGTACCTTGTTGGGGTTTTTGGGTTGGGGTTATTTAAGTTCAATTAGCCTGC
Ot000819	TGCAGGGCCAGGCATAACATACCATACTCTGGCTATGTGAGCTGTTAACTCCTTGAAGAACCAGGCATAGGTTA
Ot000820	TGCAGGTCACGGAGTCCAGCTCTAAAGGTGACAGAGATATGTGTTTTTTGCAAAATAACTGTTTTTGGATGGGG
Ot000821	TGCAGGGAGAAGCTTTGTCGCGGGTCAGAGGAAAAAGAAGGAGAAGCATCGGGGATAGTTGCATTAGAAGGGGT
Ot000822	TGCAGGGAGTCAAAACAGACAGACAGAGAGTGAGTGGGGAAGGATCCAGTCACCTCAAAGCTCAAACACTAAAT
Ot000823	TGCAGGTGGTTTAAAACACCTGTTGGACATTGACATCACCATGACAACAGATTAAGAGAGAGACTGACAGCAGC
Ot000824	TGCAGGGTTCTTTGCAAACGTTTTCCACCTGGCCAGACACCACTTTCTGATTAGCAGACAGATGTTCCCGCGGT
Ot000825_Ots01p	TGCAGGTCCTCCACTGTACTCAGGTAGTAACTCTTAGGACAACACAGTTACACAGTTACAGGACAACACAGTTA
Ot000826	TGCAGGCTGACCTAGGTCATCAGTTGAACAGTATTTCACCAAACAGATGGCTTCCAGATTAAGCGAGCGGGTGT
Ot000827	TGCAGGTTGACTTCAATAACTACAGGCAGAAGTATGGTGAGATGAAGGAAGCTTTGAATAGGTCAGTAGCCTAC
Ot000829	TGCAGGTTCTTCTGTCCTCCCCCGTGTGTGTACCTGATGGGCTCTGGCTGGAAGAAAAAGAAGGAGCAAATGGA
Ot000830	TGCAGGACTTTATCCCACAGGACAGACGCTACGACGTCATCTGGATCCAGTGGGTCATTGGTGAGTCCTCTCAA
Ot000831	TGCAGGATTTTCTGAGACCAGCCACCCAGACAGCTGATGAAACTGTGGTTTTGCACAACCGAAGAGTCAGAAAC
Ot000832	TGCAGGCTCTAGTTTGTTTTATCTTAATTACTGTCCAGCCATGTGGTCAAGAGCTACAATGATAGACCTATTTA
Ot000833	TGCAGGAGCCACATGAGTCCTGTTTTGCCCCACTTTTTCATTCTTTGCTAAAGTTCAGTGGTGTTCCTCCATAT
Ot000834_Ots11p	TGCAGGAAGAGGTTAGAGAATAGAAACTCTACATATGGTGTTTTTTTTGTCAATTACCTGGTCAAGTTCATACA
Ot000835	TGCAGGGCCCCAGCACTGCACTAATGAGAGCAGGGGGAGCGGATGGGGTCCGTGGGGGTCCAGGGATTACTGCC
Ot000836_Ots09p	TGCAGGCACACGGCCCGCCACAAGGAGTCGCTAGAGTGCGGTGAGCGGAGTGAAGCCCCCCTGGCCAAACCCTC
Ot000837_Ots20q	TGCAGGAGGAGGGGGGTTTAACGAAAGCTTATCATTTCAATTGCATTGGCAGTCTGGCAGTCTGGCAGTCTGGC
Ot000838	TGCAGGTCTACGCCATCGGGACCCTGGCCCGCGAGGGGTGCCCTGGCCAGGGTGCGGTCTAGGTCCATTGGGAG
Ot000839_Ots12p	TGCAGGAGAGGACTAATAATTATTAGGGCTGTTGAAGTTAATGCGTGACATTAAATGGTAAATTATTTCCTAAT
Ot000840	TGCAGGACAATAGTCTGCTGGGAGATAATAAACTGCAGGCTTGGATTGACTGCTTTAGATAGGCTCCATTATGG
Ot000841	TGCAGGTTTTTACTCTGGATGTTGCACCCTTTCAGGATTAATTATATTTAAGCCCCTCAATGTTTTGGTTTTTG
Ot000842	TGCAGGCTGTTGAGCCTCACGCGCTTGACGGAAAACGACCGCCAGATCACGGCAAGCCTGCTAAAAGTGGAAAA
Ot000843	TGCAGGTTTATACCATCGCTGGTCAGAGCCCTGGAGCCCTGGAGTCTATGGGTCTTGTGCCGTCTTTCCCCAGA
Ot000844	TGCAGGCTTCCTATGCCTTGTTGAATGTAATTTAAACTTAGCTGTTAACTGAGGGAAGCCAATACAGCTAAACA
Ot000845	TGCAGGTAAGAGTGGATTTGAAAGCTGAGGACATGAAGAACAAAATAGCTTCAAACATTGAAGAAAATAAAAGT
Ot000848_Ots06p	TGCAGGATAGAGTCACTTCTTTGATGTTTGCAGAGAAAGACAGGGCTTTTATCCAGGGTCACGCCAAGTTCTTT
Ot000849	TGCAGGCCCCAACAGGCCCTAGTCCTCCCCAACCTGCGCCATGGCAGGACACATCAAAGGACAAGGGGCCTCGG
Ot000851	TGCAGGCTGTTCTCATCACATAGACTATTCAACAAACTCCAAGCCACTGTTCAGCAGACCTGTGTCAAGAGAGA
Ot000852	TGCAGGTTGACTTGCCTAGGGCTGAACTGTGTGGGTAGCAGGTGAAGAGAGCCGAGTGGCTGCCAGTTTCTCTT
Ot000853	TGCAGGCTTGACCTTCACCGCAAAGGCATTCATCATTACACGAGGCCTAGCTCCACACACTGTATAATTGTAAC
Ot000854	TGCAGGAAACTCTCAACATATTGCAGCAGGTAGAGGCCGCAGTCACTGCTGTTGTCCTGTAGAGGGACTTTACA
Ot000855_Ots09p	TGCAGGTAGAACATATCCCGATCAAAAAATGTATATCCTATAAATCAAATTGGCGATGCATGACCTGTCTGCAA
Ot000856	TGCAGGTCCCAGACCAGAGATTAACTAAATATTAACTGACACAAACACAGGGGACAGACACAGCTGCTGCTACT
Ot000857_Ots12q	TGCAGGTCGCAATATTAACAATCCATGTGTATTTTTACCTGGCCTGTTGAGGTTGACTCTCGAAATGCCTCACA
Ot000858	TGCAGGTAGAAAATATCCTGATAAAAATAAATCACATTGGATAATCATGGACTGTCTGCAAGGAACTTGAAACA
Ot000859	TGCAGGACAGTCGATGCCTGCAAAACAATAGGTCATTCAGCGTGTGAATTTAAAAACCAAAACAAACTGTAAAA
Ot000860_Ots01p	TGCAGGGTTGAAACATGCTACTCTCTTTGTTTACTGTTGTGCTATCATCAAATAGCTTCTTATACTTTTGCCGA
Ot000862	TGCAGGCAGGCAGGTACACACACCAGGGTTAGGGGACAGGGAATGAGTGTGAGGGCTGTGTGTGTGTGTGTGTA
Ot000863	TGCAGGAGTCAGCAGATTAATTAGCTACTTAACTAATAATGCTCATAGTTAATATCATAACTAATACTCAGTCA
Ot000864	TGCAGGTTGTCGGATCCAAGCTGTCCAATAGCTAGTAACAGAATATGAGACCTTACAGGAGATGGTCAGTGGTT
Ot000865_Ots14p	TGCAGGTAATTTAAATAGACAATTAATTGATCAGGTGCTTCATGAATGGTTCAGGTATCTCATGTAAATGCATT
Ot000867	TGCAGGCTGACATACATTGTTTTTTATTAACCAGGCAAGTCAGTTAACAACAACATTTTATTTTCAATGACAGC
Ot000868	TGCAGGAGCGCCGGCGCTCGGGCAACATGACGTGTGGGCTGCAGGAGCATCACCAGCGCCAGGCCACTGACGAC
Ot000869	TGCAGGAATGCGTATTGTAGTGATGACAAGGAGACTGATGGTGTGTGTTCTGTATGTGTCCTAGGGAAGGACAA
Ot000870	TGCAGGAGTCTGACACCTGTTTAAGGCCAGTGGAGCCTGGGAACACAAGAGAGCAATAACCCAACCCCTCACAC
Ot000871	TGCAGGGAGCTTTTCCATTATGAGTAGAGAGTTTAAAATATCACACATGAGTAACACTGGAGATTAGCAGCTAA
Ot000872	TGCAGGCTGCAATGTTTTAATTTGTTGGCTTTTTGTAGACTATTTTTACATAGTTGGCAAGGTTAGGTTTGTAT
Ot000873_Ots03q	TGCAGGGAGCTGGTCCAAGTCTGCTGGGTCTGTCATGGCCAGTTTGTACTATAAGGGCACAGGGCGAGACCCAG
Ot000874	TGCAGGCCTTTGGTCTAGTGCTACGTGTACTCTACACCTGTTTATGAAGCATGTGACAAATGTTTTGAAGCATT
Ot000876_IOts11	TGCAGGGCTGTAACAAAGCCTTGATGAAGCTGAGACTGAAGAAGACCACTGTGGATGACATCTCAGACAGTCTG
Ot000877	TGCAGGCGCCACAATGAGTCGCTAGAGCGAGACTCTGCCACCAGTAGAAAACTCTGCCAACATTCTGCCAGCAG
Ot000878	TGCAGGGGCTGAAGCTGGTGGAGCGCACCACAGTTAGCTTGTTGTTCTGGAGGAAAATTCGTTGGCTGTGGACA
Ot000879	TGCAGGTAGACACGCCATAACGTTTCTCACCGTGACGACCGTAACACTCAGCACTCCTTCTACGGGCATAAACA
Ot000881	TGCAGGGCTGATCAGGAGGCTGTTTGGCTGGAGGATGGGGAGGATGAGGCTCCTTCACACCTCCACAGGAAACA
Ot000885	TGCAGGGGACCAGCTACCACCGGCCTGAGGAGAGACACATGAAACGAGGGTTTAATACGATAATATGGTAATCG
Ot000886	TGCAGGTTCCCTCCAACACTAATCTAGCGCAACTGATTGATGAGCTGAATCAGGTTAGTTACAGCTGGGGTTGG
Ot000887_Ots02p	TGCAGGCACATACCTGTGATTATTATGGGATAGAACAGGAGCTTAAACAGAAGCCCAGCTCCCACTCCTCATCC
Ot000889	TGCAGGCTGTCCTCTCAGTGTTTGATTAGTGAGAGTGGAGCTGTAGGCTCCTCATAGGCTCTCATGGAGTCACA
Ot000891	TGCAGGACAATGTACACATAGTGATCATCCCCAGCAACGCTTTCCTCGGCCTCACCACTAATACCATCGATGAA
Ot000892	TGCAGGGCCATCACTGCGGAACTCTGGAAGCGCAGGTCGGTCTTAAAGTCCTGGGCAATTTCTCGCACCAGGCG
Ot000894	TGCAGGAATATTTTTTAATTCTATCTCAGGACCCTGGAACACTTTCATCAGGACCCTGTGCTGGTATCTATAGT
Ot000895	TGCAGGTGGTTGTAGCTGCGTACATGCCTCCCAAGTGGACCCCCTGTCCTTCCTAAGGGATCCCCAGTCTGCCC
Ot000896	TGCAGGACGATCTGGAAAGGTATATAACGGAGGGTCAGGTTCAGTGGAAGGACTGCGGAGACATTGAAAGTAGG
Ot000897	TGCAGGTTTCTTCTTGACAATGCAAGAATAATAAGAAATAAAATAAGAATATGAACATCAAGTAAATGTCTCAG
Ot000898	TGCAGGTTCTAGTTTTATCTCATCTTGATTATTGTCCAGTCATAATGGTCAAGTTGTCACGATCGTTTAAAAGG
Ot000899	TGCAGGAGGAGGGGCCGTGACATCATACATTGGGCAGGAGGTTAGGAAGTGCAGCTCAGTTTCCACCTCATTTT
Ot000900	TGCAGGTGACGAAGCCCGTATGGAGGTCCTGGGCTGGCGTGGTTACACATGGTCTGCGGTTGTGAGGCCAGTTT
Ot000901	TGCAGGATCGTCTAAGACCAGCCACCCGGACAGCTGATGAAACTGAGGAGTATTTCTTTGTTTTAAAGCCCTTT
Ot000902	TGCAGGCGGTCACTGAGACCGAGGGGCTAAAGGAGCTCCTCAAACTTGACCCCCAAAAAACATCTTCTTTAAGG
Ot000903	TGCAGGGGAGAGATAACAAACAGAGAGAATCAGGGAACCAGTTAACCACAGTGAGCCACACCCAGCAGCTCTCA
Ot000904_IOts12	TGCAGGAGTTTTGGTTAATTAGCAGATGCTCACTTTGCATTTGTGACACACAATGTAATAGTGATATGCTGTAT
Ot000905_Ots09p	TGCAGGGAGAAACGGGGCAGGGGGAAAAGAGGGAGGAGCATCGGGGATAGTCGCATTAGAAGGGGTGGGAGATG
Ot000906	TGCAGGAGGGACTGGTGCATTTCACAAAATAGATGGCATCATGAGGAGGCAAACTTATGTGCATGTATTGAAGC
Ot000907	TGCAGGAAGTCCCCAGAGTGCTGTGCCTAGTGGAGAGCCAAGGTAACCTACATGGAACAGAATGGACTCCTGCA
Ot000908	TGCAGGGTACACTAAATTGGAAGGGTTGCAGCGAAGGGGGTGGGGAGCATCTGTAAAGGGTATAGGGAGAGGTG
Ot000909_Ots01c	TGCAGGGGAAAAAGAGGCAAAAATAGCCAGCCAGCCTGGGTATACATGTGCTGAGCCTTTCGCCAAATGCAATT
Ot000910_Ots04p	TGCAGGCGGGACGCATAGCCATATTAACTCTGGAGCAGTGGTTAACAGTGGTGTAAAGTACTTTTAAGTAAAAA
Ot000912	TGCAGGGTGCCTTCTGGTATCCTTCCTAAGCCCTCTATAAATGAGATCATGTGAATGGTGTCTTTGACATAAAA
Ot000913	TGCAGGCTGACTTCAACAGTGTTTCCTCCGACACATTGATGCAGCTGGCATTTGGCATAAGCGGGCTGGTGTTA
Ot000914	TGCAGGACTGTAGTGTCTTAGCCTTCGTGCTGGACCACCTGTTGCCCCACACCCAGAGCTCTGAGGATAAGGAC
Ot000915	TGCAGGCGCGACACAAAACGCAGAAATAAAAATATAATTCATGCATTACCTTCTTTTGTTGGCACTCCAATATG
Ot000916	TGCAGGAGAAGATCACACAACTGGTGAGTGACAACCCAGTGAAGGCTTTGAGATGTTGATGGTCAGGATAAAGT
Ot000917	TGCAGGTTCCCGGCCAGGGAGCCGGCCATGGAGAGCGGGTTGGAGGACATGCGGGTGGCCACGCTGCCAAGCAG
Ot000918	TGCAGGTCTCGGACTGTGTCAGACACATAGGTGATGTAGGCAGGCCAGCTCTGGAGAACAGGCAGACAGCCAGG
Ot000919	TGCAGGTACCGACTCCCCTGTCAGAGCCGACTCTCTCATGTGTCTGCAGCGGTCTCAGTATGACGTGGTGTGTG
Ot000920	TGCAGGAGCGCCACGAACCATAACCTGATCTTAGCAGAAACCTTGTTGACGCAGGTTGTTTTTGCAACCGGCTG
Ot000921	TGCAGGGGAAGATGTCAGATGTGGAGGTCCTGGGCTGGCATAGTTACACGTGGTCTGCGGTTGTGAGGCTGGTT
Ot000923	TGCAGGCACAGGTTCTTTCTGTTTTAACAGGGTTTGTACATGCATACAAGTGTGTAAGATACTATGTTTTTGTG
Ot000924	TGCAGGCTTATGTTGTTAATTGAAATTCAAGATCTGCTCACATTCATTCAGACAAAGAATGCCATTTGCATTTT
Ot000927	TGCAGGATTTCCAAAAGCAACCCCACTGAGCTAGCTAAGAGCTACCCCATCAATCCATCCAGGCCTAGTTAATG
Ot000928	TGCAGGGATGGGGGCTGGGATTAAAAATGTTAAATAAATCAAATATAAATATAGGACAAAACACACAGCACGAC
Ot000929	TGCAGGACAGGTACAGGATGGCAACAACAACTGCCCAACAACTGCCCAAGATACACCAGAATCCCTCCATCAGT
Ot000931	TGCAGGCTAAGCTCCAATTGTTGTCTGTAATGTGGAGATGTAGGGCATTACATAGCCACCTGCCCAGTTAAGAG
Ot000932	TGCAGGGCTGTCTGGGGCCTGTCGACGACCAGCTAAGCGAGGCCTTTGTTTGAAGGATTAAGCGCTACTTTTTT
Ot000933	TGCAGGGTTTTCCCAGACATTTGACATTAGTTCTGGTAGTGTTCTCCTCCAATCAAGTAGAGCATGACTGATAC
Ot000934_Ots11q	TGCAGGCTGACCTCGGTTCGTCAGGCGAAAGGTGCTTCCGGGTTAAGCGGGGCGGCTGTTAAGAAGCGCGGTGT
Ot000936	TGCAGGGTGCCTCCGAGAAACGTCTCCGCAACCAAGCAACAGGCAAGAGACAACATCAAGCGCCATTCCTCATC
Ot000937	TGCAGGACAACAAGACAAGCTGATTCCATTTAATTTAATTTAAACTGACTCAGTGTTACTCTTTGTTAATGTGT
Ot000938	TGCAGGTCACATCGGCCAGGCGTGGTACACAGGGAGGAGACAGTTCCTGAACCTCTCAGGATCCTCAATGTGAG
Ot000939_IOts14	TGCAGGACCTGTCTTGCTGATAGCGTTGTTAAGAAGGCAGAGTAAGGCTTTATTATGCACTTTATCATACTGTA
Ot000940	TGCAGGCAGAAGATCAGAGCCTGGCTAGGCAATAACAACACTGTTGTGACTTGCACCCTCTTTGAGCAATAGGC
Ot000941	TGCAGGGGGCACTGTGTCTCCATGGCTAAATGTACATCTACATGCCTAAGAATAAGGACAGAGATGAGAACAGG
Ot000942	TGCAGGGAAAAGATACTGTACATAGTTTCAGAACCTCCTTATAACCAGACCAGGCCAGACATTTTAGGCATTTC
Ot000943	TGCAGGGGCAAAGTGGGATTCCATGTTGGTTTTCTGCAATCCTCTACTTTTACAACCTGGATTATTTTGAGAGG
Ot000944	TGCAGGACTGTGACCCTGAAGGTGAAGGTGGAGCCTATGTGGAGGTGGGACAGGGCCTTCTCCAGGGGCAGCTC
Ot000945	TGCAGGCTGACTTCGGGCGTCGGTTGGACGGTGTTTCCTCCAACACATTGGTGCAGCTGGCTTCTGGGTTAAGC
Ot000946	TGCAGGTAGAATATATCCTATAAATCACATAGGCTATGCGGTAGCCAATCTGCGACAAACTTGAAACATTTGTA
Ot000947_Ots03p	TGCAGGTCCAGTCACAGAGGCCTCAGACACTCTAATCTCATTTGGATGGAGAGGGAAACTTTGCCTGTGTGCTT
Ot000948	TGCAGGAAGGGTACCACATGAGGGAAGACAGCGTTGAGATTGCCTGCAATGACAAGCTCAGGCCGACACACGGC
Ot000949	TGCAGGGCCTAATGATCAATGACAATCTGTTTAATGATGGACGGAAAGTGCACATATGATGGCTGGTAGTCTAC
Ot000952	TGCAGGGAAGGAATACCATGGACGACGTTAGTGAATTCTCACTGATGAAAGGAAGTCTAGTGTTTAGTCTAGTG
Ot000953	TGCAGGCTGGGCTTGGTGTAAAACTTGTTGATCTCCAGGTCATCCTCGGCCCCTCCCTCCACCACCTCCCTCAC
Ot000954	TGCAGGAAGGGTACCACATGAGGGAGGATGTCTTTGAAAGATAGGGTCCTGAAAAAGGGCTGTTAATTTTTTTG
Ot000955	TGCAGGTCTGGAGTAGACAACATCAACCTGAATCACCTGTTGTCTAGTGTCGTCACATGATGCAATACATTTAC
Ot000956	TGCAGGTGAATGAGGCCCACAGGGCCTTGGGTAACTGCAGAGGTTGTTTGTCTACAACACTGCACTCTATTGAT
Ot000957	TGCAGGAGAGGCAAATAAATCAGATAGTTGTCATTTGAGGAGGGCAAAGATGATTCAAGTTATGTTTCTTGGAT
Ot000958	TGCAGGTTGGTTGTTGCCATATGATAACTGATATCGTTACCGAAATTGATTTTTCAAAATAAATAAATTGGAAG
Ot000959	TGCAGGCGAAGAAGCCGGATGTGGAGGTCCTGGGTTGACGCGGTTACAGTTGTGAGGCCAGTTAGACGTACTGC
Ot000961	TGCAGGCTCTACATAAAATATATTTATATTTTTAATATGGCATTGTATGTTTGGTTTTAATTGAAATTATATTG
Ot000963	TGCAGGGCACTCGCACTGGAAGCTGCCGAAGGTGTTGACACAGTTACCACCCTGGCACAGGCCTGGCAGCTCCT
Ot000964	TGCAGGATGCCCACGATCAGCTGGAAGAGGGGGCAGAGAGGAGGAAAAGGTCAGGGGTAAGCAATGGCCGTCAA
Ot000965	TGCAGGTTGGGGACGGACGTGTAGCGGAGAGCTGTGATAGGCTGAACCACAGGCACAGGGCTTTACTTTACTCA
Ot000966	TGCAGGCCAGTCAAGTTCCTCCACACCAATCTCGACAAACCATTTCTGTGTGGACCTCGCTTTTTGCACGCGGG
Ot000968	TGCAGGCTGAACTCGGTCGTCAGTTGAGCAATGTTTCCTCCGACGCATTGGTGCGGCTGGCTTCCGGGTTAGGC
Ot000969	TGCAGGACAGGAGCCAGGAAGATGGAGACTCCATTTAGGACAAACACCAGAATACCCGTCAACCTCTGTTCCCT
Ot000970_IOts12	TGCAGGAGCTGGTGCACACACACATAAAACTACAGGAAAACATTCAAGGAGAGCACTGTTCAACTGCAACACAA
Ot000971	TGCAGGAGGCGACAAAGTACAGTGTGACGCTGCACACCATCAACAGAGCAGGCCTGGGGCCGTCTTCACAGGAG
Ot000972	TGCAGGTAAGCGGAGAGAGAGAGTCTGTCGGGGGTCTCTGCACTTGCATGTCCTTGAAGTACCCCTGCGGTGAG
Ot000973_Ots03q	TGCAGGAAATTCAATAGGGAAGAGGGGAAAAACCTATACCTATGATCATCGGCAGTTTCTGTAATGGGAAAGTC
Ot000975	TGCAGGCGTTCACTGTCTGCTCTGCTCCTGATCCTGTCTGGTCTCTATAGTCTCTATAGTCTAAATAGTCTCTA
Ot000977	TGCAGGTGTGTGTGTATCAAAGCTGTCCTCTCTCTGTCCCTGACAGGTACTACTACCAGCGTGGGATTCTGAAC
Ot000978_Ots30q	TGCAGGCTGATCCCCAGTCGTCAGTTGAACAGTGTTTCCTCCGACACATTGGTGCCGCTGGCTTCCTAGACTTG
Ot000979_Ots07c	TGCAGGGTTTAGATTAAGCCAGGACTAGATAAACTAGGACATTTAAGTAGCTTTCCAGAATGTGGCTTAAATTT
Ot000980_IOts13	TGCAGGCGACTATGGACGAACGCACACAGCTCCTCGTTGCCGATGGCGTCCCACACTCCGTCACAAGCCACTAT
Ot000981_IOts05	TGCAGGCACAAAAGTAAGGTTGCGCTCGTTCTGTTCTCGGTCTATTTGATTTCAACTCATTTACCCTAGAAATT
Ot000982	TGCAGGTTAGAAATCCCTTTGGACAGAAGAAGCACTGTACTACAATGTTCCTGTGACTAGATGTCACATACAGT
Ot000983	TGCAGGAGGGACTGGTGCACTTCACAAAATAGATGGCATCATGAGGCAGACATTTTTTGTGGATATATTGAAGC
Ot000984	TGCAGGCACTTGTTCTGGAAATATTTTGAGTTCATATCACAGATAGAGCTTCAGCTTGCGTGCAGGGTCAGAAA
Ot000985	TGCAGGGTCAGAGGCTGGTATTAACAATAACAAATAAAATACAAATATAGGACAAAACACACATCACGACAAGA
Ot000986	TGCAGGACTCTTCATCCCAGCAGGGTTCTATAATAGGATTATATCCCTCCCTGGCGGTCCTCAACATGAGAGGG
Ot000987	TGCAGGATCGTCCGTGGAGAAGGAGCACAGACATTCCAGGTGAGTGATATTGAAGAGGGACTGAAAACCAAGAT
Ot000988	TGCAGGCTCATCCTGACATGACCCTCCAGCATGACAATACCACAAGCCATACTCGTTCTGTGTGTGATTTGCTG
Ot000989	TGCAGGGATGAGAAGATGACCATGTTTAATTCCAGAAACTAATGCAAATATAAATAATATTAAAATGCCTCCTA
Ot000991	TGCAGGCTCTGTATTCATGCCAACACACACTAAAGCCTCTCAGTCAAATTCTACTGTTCAAGGTTGTTTTTTCC
Ot000992	TGCAGGTACACACACAAGCACAGGCACACACGCATGTAGCATGTACTACACTCCAACTCCCCAGCTCTCCTCAC
Ot000993	TGCAGGTGGTTTTACGGATGCGAATGGGAAAAGAAAACAAATGTTTTTTATAAAACCGGGTAAAAACTTTACAC
Ot000994	TGCAGGTCCAGCTGGGTAAACTTCTCCTTCTGGCCCTCAATGTACTTGGTCAGCTTGCCTTGTTTCCTGAGAGA
Ot000996	TGCAGGGAGCACAACGGCCACGACAGGCCCTGCACACCTGAGGAGAAGAGGAAAGAGAATGTAAGGACTGGAAC
Ot000997	TGCAGGTATGTATGAACGGATAGAGAGAAGAGAGGGATGAACGGTACTGAAGAAAAACATGCTCCTGACACTGT
Ot000998	TGCAGGAGGAGAGGAGAGCGAGATACATACGGTATAAGGCTTGGACCAGAAGGACAAGTTGGCACAGCACTACG
Ot000999_IOts13	TGCAGGTGTGCAGACAGGGATACAACATGCTGAACCTGCTCATCCACCGCAAGAACCTCAACTACCTGCACCTG
Ot001000	TGCAGGTAGGTGTGTGTGTGTGGAGGGGAGGTAGCATAACATTGATGTGAAAATATGTCTGTGTGTGTTCGTGT
Ot001001_Ots16q	TGCAGGTGTAGCAGATGGGAATCTGGGAAACTCTTTCATCAGCCTGAAGTGTCACCCCTTGCCCTGTTTAAGAA
Ot001002	TGCAGGAAATGGTAACTATTGTGTAGCATTGTTATACATTTCAAGAAGCTCATGATTCATGTTTCATTTCTCTG
Ot001005	TGCAGGTAGGAACCGCTAGACGCCTCCTTTCCCCCGTCCACGGACCGCTCGTTCTCCTTCTTCATCCACTTCTT
Ot001006	TGCAGGTATTCTCTGTCTTGCTACAAGGATGCGGACGGTCAGCCGACATGTGATAACTGTCCACCTGGCTCCAC
Ot001007	TGCAGGTGTGATGTTCTGATGTACCGATCCTGTGCAGGTGTTGTTACACATGGTCTGCCACCCACGAGGACGAT
Ot001008	TGCAGGACAGGCTCAGTTCGAATGGATGAGTAATGTTCCAATTAAAAGTCATAGGGGAAGAATTGAAGAGGAAT
Ot001009	TGCAGGCTGCTGATGTACTGGTTGCTGACGGGCTGGTCCTGGAGCTTGTTGCTGACGGGCTGGTCCTGGGGCTG
Ot001010	TGCAGGCCTCTATCTCCAGCTGAACACATTCCTCTTCCCTGTCGGAGGAACCAGTTGTGGAAGGACAAGGCCTG
Ot001011	TGCAGGCCGTCTGACTGGGTCTCCAGCTGTCTGAGCTGGACCTGCAGTGCCTGACGCTCTGCCTGCAGTGTGGC
Ot001012	TGCAGGTTTTACATAAAGTGTTACCGAAGAAAGTGTTTCTTACGAGTTTGGTGGCCGGTTTTCTACTCACTGCA
Ot001013	TGCAGGTATATTTCAAGCCTGGTAAATGACCGTTTGTGTCACTAACAACCCAATGTATTTTTCTTGGATTTTCA
Ot001014	TGCAGGTCTCCTGTGGACTGACCCTGTACCCATACGCTTCAGACACAGCCAGCCATGCAGAAAGACAGGATAGG
Ot001015	TGCAGGAACTCAACAGTGGGAAGAAGACAGTGAAGGAGGTCACAGAGGATAAACCTGTTAAAATATACTTACAA
Ot001016	TGCAGGGTCCTTTGGAACACTTCACACAGTTGGCTGTGGAATTGAAGGAATTGTGTCACAGAGGATGAGGACTG
Ot001017	TGCAGGCGATGGGGACTTAAAGAAGGAGAGACAAACAGGGCCTTTGTCAGTTCCACTAAACAACAGGGCGCATT
Ot001018	TGCAGGGAGTGCTAGAGACCAACCGACAAAAGTAATTATGTCTCTGCAGATGCAGCAAAAAGAGAAGTGGCACC
Ot001019	TGCAGGTGTAATGTTCAGATGTACCGATCCTGTGCAGGTGTTGTTACACATGATCTGCCACTGCAAAGATGATC
Ot001020_Ots22q	TGCAGGTCGGGAACACATACAACACTGATAATAGCAAACATGCATGGCAGCAAGACTGGAAAGGGACATTTAAA
Ot001021	TGCAGGGAGCGAGACATGGCGGTTTTATACACCTCCTGCTTACTTACTGGGTGCTGCTATGGGGACCAGTGAGC
Ot001022_Ots05q	TGCAGGCCTCAACCTTTTTTTATTTGTTAGCTTTGTGTAGGCTATTTTTACATAGTTGGCAAGGACAATATAAG
Ot001023	TGCAGGGATATAAAGATATGCACAACGCATTTAGTCTAAAGATGTGATTTAATAGTCAATGCACAGGCCACAAA
Ot001024	TGCAGGACACAAAACATGGAGAGATGACCAACCCATACCTATAGATGAGGGGAGTGGAACCTCAAACCAGCATG
Ot001025	TGCAGGGGATTCAATGAAAGGAGAGGTGGTGTGAGGCCACTGCATAAACAAATTGGTTGTATAAGATTAGATTA
Ot001026	TGCAGGATCATCTGAGACCAGCCACTTGGACAGCTGATAAAACTGAGGACTATTTCTGTCTGAGGAAAAACTCA
Ot001027_Ots28q	TGCAGGCAGGAATCATCAACTAGATTCAGCCGCGGGACGATTTTCTTTCTTGAGCGGATGGCCAGGGGTCCAGA
Ot001028	TGCAGGCCCTGGTGCTCCATGGGGCCGGCCTCCACCAGGTCACAGTGGACTTCTGCCGTAATGTTACCCAGGCA
Ot001029	TGCAGGGACTACACTGATGGACAGCTCTGTGGAAGGTGGGCAGGGGGATAACCAGTGATTGGTAAATGGTGTGG
Ot001030	TGCAGGAATTCGTGGTGTTTCTGAGGTGTTCTTCGTTTGCTAATTAGCATTTCACTTTATTTTTAATTTAATTT
Ot001031_Ots07q	TGCAGGCGGAGGAGAGGATTAAGGGAATACTAAGGGACGACAACCCACAAGCTGTCCTTATATGCAGACAATCT
Ot001032	TGCAGGCCAGGTGTCGACGTATCAGATGGGGATGGAGCTTCCTTGGGGATCATCCTATAAGATCACTCCTGAGA
Ot001033	TGCAGGTCACATTATGCTGGCTTGCAAAGTGATGTGTAATTCCTATTGGAATCCAGCCCGAGTTGGGATAGGCA
Ot001034	TGCAGGTCTTCAGACTGCCGCCGCATCACACGACTCAAACTCTCCGTCTGAGCCACCAGCACACCCCACGACTG
Ot001037	TGCAGGGGCTGCAAAGCTCCACAGCGGATATTGGAGTCTCTGTTCATGGGATCACTAAGTCGTACACTCCACAG
Ot001038	TGCAGGCTCATCCTGACATGACCCTCTAGCATGACAATGCCACCACGCACAAAACAAACAGTATGACATTCCTG
Ot001039	TGCAGGACTTGATTTTTGGAGTGAGGCGTCATAAAAGCAGAACATCTCTTTATTACAGACAGACCTCTCCCCAG
Ot001040	TGCAGGACTTGCTTTGTGGAGTGAAGAAGTACATCTCTTTATTACAGACAGACCTCTCCCCATCTTTACAACCA
Ot001041	TGCAGGCTGCTGATGGGCTGATTACTGATGGGTTGGTCCTGAGGCTGGCTGCTGATGGTCTGGTCCTGAGGCTG
Ot001042	TGCAGGTGGTAAGCCAGGACGATGCCACCTGGTGGCAGGCCAAGAGAGTGGGCGACAGCAACCTGAGGGCCGCC
Ot001043_Ots09p	TGCAGGACCAGAGTCAGCCGACCGTCTCCTGAGTTAAAGTGGTCATTGAGTAGATGAAACCAAGTTGAAAGGCT
Ot001044	TGCAGGTGTCTCCCATCTTCCCCACTCATCTTCTGGGTATTTATACCTGTGTCTTCTGTCTGTCTGTGCCAGTT
Ot001045	TGCAGGAGGAGAAATATGAATGTCAAAAAATTGTGAATTTGAATGGTCTTCTTACCCTAGGAAGAAGCCACCCC
Ot001046	TGCAGGATCGAATTATGAAAACTGAGAATCTTTTTCTCAAAGTCAACTTTATGACCATCCCCCAAAATATTTGA
Ot001047	TGCAGGATCGTTTGAGACCAGCCACCCAGACAACTGATGAAACTGAGGAGGATTTCTGTCTGTAATAAGAGCCC
Ot001048	TGCAGGTCCGGCCTCTCCCATATCCTCATTGGTTTTTAGGAGCATATACCCACGTGCCATCTCCTCATTGGTTT
Ot001049	TGCAGGATGCCGGAGTAGGTCCTCACCACCATGCTGGTATCAACAAAGGCATTCCTGATGGACACAGACACATG
Ot001050	TGCAGGCCCACCTGGACAACATCCCTCCTAGTGTGGGTGAGTATGGGAGTGTGAGAGATGTCTTACAGTAACCA
Ot001051	TGCAGGATGCAGATCTGTGCCTTGAGCTCCGGTATAACCCGGACCTCCTCCTCCAGCTCGCCAACGCGCTCCAG
Ot001052	TGCAGGTCTGCTTGAAACATGTTGGTCTTACAGACTCAATCAGGGACATGTTGAAAATGTCAGTGAAGACACCT
Ot001053	TGCAGGACTTGCTTTGCAGAGTGTGGTTTCAATAAAGCAGAGCATCTCTATTACGGACAGACCTCTCCCCGTCT
Ot001054_Ots09q	TGCAGGTAGAAATATCCAGATAAAAAAAATATATATTTATATCCTTTAAATCACATTGGCTACACATGGCCTGT
Ot001055	TGCAGGTAGCTGGGTGTGGTGAGTCTGGGAGTGTGACTGTGGAGCGCATGGAGTCGCTGGCAGCCATTACGGAT
Ot001056	TGCAGGACGTGGGCCTCTACTCCTGTGTGCTACGGTAAGACAGGAGGGACATAGTCTACTCTAGTCTCCTCCTG
Ot001057	TGCAGGAGACGGAGGGTTATATGTGGGCTAACCTGGCCATGACGGTGGCTACGGCCCTGTTGTCCGTCTACTTC
Ot001058_Ots12q	TGCAGGTTGACGCTTTTTAAAGGGGTAATCTGGGATTCAAACAGTCAAAAATCATTCTCATCGCCACTTTGTTT
Ot001059	TGCAGGTCAGACCCTGCCTGACATAACTTCTGTACAGGATCATTGGGAGGCAGTTCTATGTCCACCAGGCAGAA
Ot001061	TGCAGGCGATGAAGCTGGATGTGCAGGTCCTGATCTGGCGTGGTTACACGTGGTCTGCAGTTGTGAGCCCAGTT
Ot001062_Ots06p	TGCAGGGTTTTACAGAATTGATAATGGCAGCGGTCAGACACTGCAAAAAAATAAACAAGAAGTTATCCTGTCAT
Ot001063	TGCAGGAGCGCATGCTCCCAACCTGGTGCTGCTATGGTGACCAGCGAGCTGAGATAAGAGGGGACTTTACTTAG
Ot001064	TGCAGGGGACCCACCAAGCTGTTTATAACTCTGAAAACAATATGATTGGGACTCATATTTAATATAGAATATTT
Ot001066	TGCAGGAGCAAGTCACTGCTTTGATGTTTGTAGAGAACAACAGGTTGCTGTCCAGGGTCAAGCCAAGGTTCTTT
Ot001067	TGCAGGTGGCGCTCTGGTTGAGCTGTCCCCCCAGCTGCTCTACGTTCTCCTTCAGCTCCTCCCAGTACCGCTCC
Ot001068	TGCAGGTTGTACACACCCTGTAACTGCTGCACCTGCAAACACACACACAGATTTATAGTACCATTTCCCACCAT
Ot001069	TGCAGGAGTTTACGTAAAGGCCTCTACACAGGCTTATTGGGTTAGCCCCTACAGCTAATAGAATCTATGTGGAG
Ot001070	TGCAGGGGGTCTGGGGGAGGAGCCTGTTCAAAAAGAGTTTCCTATTGTGTATTTACAATTGAAGTCGGAAGTTT
Ot001071_Ots05p	TGCAGGAAGGATACCACATGAGGGAGGAGGATGTCTTCCCCGTAACGCAGGGTGTTGAGACTGAGCTTGTTGTC
Ot001073	TGCAGGTTGTCGTCCTCACTGACCAGCTCCTTCGGGGGGAACAGGTCCTTGGCTTGGATGTACTCCAGACTGGG
Ot001075	TGCAGGTAGTATACTATACATACTACAACTCCCATGTAGATCCTATTTACAATACCAACCTTATATTCATTTGT
Ot001076	TGCAGGAGAAGGACAAAGACATCGAGCTGCTAGTCAAGTCTACCGGCACCTCCAGAAGCAGCCTGAATGAGGTG
Ot001077_Ots13p	TGCAGGGAACACCAATCCCGTGCGGTTTGGACATGCATTATTTAGAGAGGAAAATTAACCTGTGGAAAGTCTAA
Ot001078	TGCAGGCCAATGGTTTGGAGAGAACCTGGCATTGAGGGGATGTGACTAAGCGGGCCCGGGTTGAACCGAGCTAT
Ot001079	TGCAGGGGCTCACTGGGGGACAACTGGAGCTGGTGAGAAGTCTGGTAGGAGCCCCTGACTGGAGGCAGGGCGGG
Ot001080_Ots08q	TGCAGGTTCTGTACGTGGAATGGTTGAGTTGCATTAACATGGTATAATATGAACTGGAGTCGTTTTGGATTACA
Ot001081	TGCAGGCAGAGTTATTCATGAAAGCTTAAAGATGCAATATGTAACTTTTTGGGCACCCTAACCAAATTCACATA
Ot001082	TGCAGGCACTGACTCATAGCAGCACTTCTATCAATAACGCTGACACCACTGCTGACATTCCACCTGACCTGGCT
Ot001083	TGCAGGCGGACTTCTGTAATCAGTTGAGCGGTGTTTCCCTTCAACACGTTGGTGCAGTTGGCTTCCGGGTTAAG
Ot001084	TGCAGGGATGTTTGTTTACGCCTGAAGGTTTATTCTGATTGCCTCGTATTTTCCTTGCAGTTTGTCGTCTTGCT
Ot001085	TGCAGGACCTCACTGTAAGGGGAGAGAATAGATGATGAGAAGACAAATTAACCAGTAATATTGTATTATACACT
Ot001086	TGCAGGGGATTTCAACTTTCCAATGTAGACTCTTAAGTCCGCATTGCCACTCAATAGCCTCATCCTTTATATAT
Ot001087	TGCAGGAAGAAGTTACAAAATAGACTTTACAAACATGGCAGAGAAAACTCTACATGTGAAGTTTTTTTTTGTTA
Ot001088	TGCAGGCAGTCACTGAGTCCGAGGTGCTAAAGGAGCTTCTTAAAACCATCTGTGTCAGATAATTTAGACCTTTT
Ot001089	TGCAGGCTTCCTTCTATTTACTTTGTCATACAGGCCAGTGGAATGAATGCAGGGAACCTCTGTATTGTGGTGGC
Ot001090	TGCAGGACATTCACCTCCCTTGACCAAGGCCCTTCTCCCCCCGATTGCTCAGTTTGGCTGGGCGGCCTGCTCTA
Ot001091	TGCAGGTGCCTATAAGCCCTGTTCGCCTCAGCTAACCACTGCAAGCGCACCGGGCCCCCCTTTAGCAGTGAGGT
Ot001092	TGCAGGGGCAGCGTGGGATAGGCCACTCCTCCAATGTGCATCTGCTCCCTGGCAGCACGGACATCTAATGGAAG
Ot001093	TGCAGGACTTGCTTTTTGGAGTGTGGTGTCAAGGAAAATGTGCTGTGTGGAAACGTGTGCTCTGTGGACTAAAG
Ot001094	TGCAGGTATCAACATGCATGTACACACACCCCTGATACACCTCACATACCGCACACACCTCTCATACATACCTC
Ot001095	TGCAGGTGTGTGATGTTCCGATCCTGTGAAGGTGTTGTTACACGTGGTCTGCCACTGCGAGGACGATCAGCTGT
Ot001096	TGCAGGCTGCAATGTTTTTATTTTTTGGCTTTAATGGAGGCTATTTTTACATATTGACAATAGGTCATTTTAGA
Ot001097_Ots26q	TGCAGGAAATAGCATGAAGAAACCCATCACCACACATATACACAGACCATCTATTCATTGCCTACTTGCTATTA
Ot001098	TGCAGGAGCGACAGAGAACAACAGGGTGTTGTCCAGGTTCCGCGCCAAGGTTTTTTGCACTCTGGGAGGGCGAC
Ot001100_Ots16q	TGCAGGAGTAAGAGTAAAGACAGTGCTAAGACTGAGACGCTGAAGCAGCGACCTAGCAGGCAAAATGCACTGGG
Ot001101	TGCAGGACATCTCCTGTGGTCTGACCTGCAACAGGGTGCTGCTGTGTGACCTCCACCTCTGCCGCCGCATCTGC
Ot001102_Ots07q	TGCAGGGGGAGTCACAGGACCCAACTCAATCAAACCTGCATTCCAGTATTTACACACCGAGCTCTTTTTCACAT
Ot001104	TGCAGGCTGATTGACGCCCTGTCACTTTCAGACAATCACTAAGACATGACTAGAGTAAACTGGGCTATATCAAA
Ot001105	TGCAGGACACCTACAGCACCAGATGTCACAGGAAGGGAAAATATCATCAAGGACAACAACCAACCGAGCTGTTC
Ot001106	TGCAGGTGAAGAAGCCGGATGTGGAGGTCCTGGGCTGGCATGGTAACACGTGATCTGCGGTTGGGTCCAGTTGG
Ot001107_IOts14	TGCAGGGTAATGTCAGTACAAAGCAGCTCTCTGCTCAGGTCCCAATTGAGGAAGTCCATGTAACAACTGTTCAG
Ot001108	TGCAGGGCCGACACAACAGTAGGGTCTGGAGGTACATGCACTGTGGCTTACTTGTTGGAGGGGATCGAGAGGGG
Ot001109_Ots06p	TGCAGGATACCTTTTATTAATACCAAGGTGACTTGGTGTAACAGTACAGACTTTACGTCATTCCCCTCGCCCCG
Ot001110	TGCAGGTATCCATGGTGGGTTCTTGCTGGGCGTGAGGTCAGTGAGTGGTCTGGCCTTCTACGATTGGGAGAACA
Ot001112	TGCAGGATTGTCTGACACTAGTCACCCGGACAACTGATGAACCTGAGTTTGCACAACCGAAGAATTTCTGCACA
Ot001113	TGCAGGACTGTTGGGCTAACGTGCGCTAATGTGATTAGCATGACATTGCAAGTAACAACATTTCCTAGGACATA
Ot001114	TGCAGGCCCCCTACTTCCCCCTAACACACAGCCATTTCCCCATTACTTGGCACCACCATTAATCACTGCCCAGC
Ot001115	TGCAGGTGAAGAAGCCAGATGTGGAGGTCCTGGGTTGGCGGGGTTATATGTTGTCTGTGGTTGTGAGGCCAGTT
Ot001116_Ots25q	TGCAGGGCTACTTCAACGACGACCGTGAGTCATGACTGTTGTCTAATAATAATACATTATATTTAAATAGCGGT
Ot001117	TGCAGGCTCATCCTGACATGACCCTCCAGCATGACAATGCTACCTGCCAAACTGCTCGTTCTGTGTGTGATAAT
Ot001119	TGCAGGTTGTGTGTGTCTTAACCAATTAGAATCATCGAATTTGCAGAGCACGTTCTCCACTTTCCTCCGTTATC
Ot001120	TGCAGGGCCTGCCATTTCTGAGACACATCCATATTCATGGCACCATGGGGAGGGAATGGAGGCACTGCGGCAGG
Ot001121	TGCAGGTGCCCGGCCCACCACAAGGAGTCGCTAGAGTGCAATGAGCCAGGTAAAGGCCCCCTGGTCAAACCCTC
Ot001122_Ots11q	TGCAGGTCTGCATATTATTGCTGTCTCCGTAGGTCATCCATAAAAGCCTAAATGCGTTTGCATTGGGAGTGCTG
Ot001123	TGCAGGTGTTGATTGGACATTTGGTTGGGTTACTTATAGCTGTTGAGCGAAACAAAATGAAAATATATTTTCAG
Ot001124	TGCAGGGGCCTAAGTGCTGCCCAGGGGAGTGGCAGTCTGACATTAAACTGCAGTGACGGTAGAGGGATGTAGGA
Ot001126	TGCAGGTAAAGACACTCTGATCCTCGCCTGGCATCCTTTGTTCTTTCATATTCCACTGTCAACTCAGCTCAGTT
Ot001127	TGCAGGTAAGAACCAGTTGATTACTCAACCATGTGTAGTCTTGGAAATTAAAAAAGCATTTGTACTAAAAAAAA
Ot001129	TGCAGGGCAGATTCAACCCTGGCTCATGAGCACACCACTCACAGCCAGGTCTACAGAACTGTATAATTTGGAAT
Ot001130	TGCAGGAGAAGAAACATGACATAGGGACGTTTCCACATGAAGTGAATCGGAAAAGCATACACTTACATGACTTT
Ot001131	TGCAGGTCAAACACCTTCAGCAGCAGCTCGTGGTGACCTGCGTACACTGTGTTCTCCTTCACCAGGTTCACTGT
Ot001132	TGCAGGAGAAGCCCGAGCAGAGGGATGGGTGAGGACAGTTACGTTGTTCTTCTGTGGACACCAGCTAAAGGGCT
Ot001133	TGCAGGCAGAGGTTTAACAACAACCTGGAACAGGTAACACAAACCTCTATGGTGACTAGAATTTCCACGGCAAT
Ot001134	TGCAGGTGCTAGACATTAAGAAGAAGCTGAAGCAGTCCAAAAGGTTCTGGTCCAACCTGCCAGATGAGATCTGT
Ot001135	TGCAGGTGTAGAACAGAGAGAGAGACAGGCTGCTGTGGCTGACCCCACATTCCACTCTATTAGAACACACTATA
Ot001136	TGCAGGTGTCAGGAGGCCCAATGCCTTGTTCATGGTACACAGCTCAGCCAGGTTGGGGGAGGTGTAGGCCAGGG
Ot001137	TGCAGGCTGACTTCAGTCGTCAGTTGAACGGTGTATCCTCCGACACAATGGTGCTGTTAAGAAGCGGAGTGTGG
Ot001138	TGCAGGTTATAAAAAATATTGTAGAAAAGAACTAATTGATTAAGTATGTTTTGGGAACCGTACTGTATGAATGC
Ot001139	TGCAGGAGATTGGTGGACTGACTAGGAGAGGTGGGTGGAGCTGGGAGGGTCGTCGGTGCTGATGGGGCACACGT
Ot001142	TGCAGGCCCCGGCACTGTGGAATCACTTTGTCTGGCCAAGCCCCATGTCATCCTCATCCCCAACCACCACACTG
Ot001143	TGCAGGCTGCAGATATTCTCCTCTACAAGTGAGCTCAGTCTCTACAGTACCACATTGTGTCTGTGTGTTGCTGC
Ot001144	TGCAGGTAAAGGGGGGGAGGGATTGGGTAAAAACATCAGAATCCAGAGGTAAAGTACCTGTGCGCTCTGGCCAG
Ot001145	TGCAGGAAAGTTATCCTGGAACAGGGTGATCAAATGAAGATCTTACATCTGTAATGCCTTTACACTGAATTCCA
Ot001146	TGCAGGGACAAGACAATAATGGGTCAAAATGTAAACTTTGTTCAACTTTTATTGTGAATATTGATGGCTGATCA
Ot001147	TGCAGGATGGATACGGGACTGAGACGTACTCCGATGGAGGTAAGGAAGGGACACACCAAGCCATCACGCTGAGG
Ot001148	TGCAGGACTACACCTTGAATGTGCAGATCTGCAGATTTTTCACCTCGTGGGCTTGGGGATTTGTACCAGTGACC
Ot001149	TGCAGGCTCTCCTGTTAGTGGAGTAAGGCCAGGCCAGGCAGGCTCTACCTACCTCCAGCAGGGCTTGTTTCTCC
Ot001150	TGCAGGTGTCCCAGTGGGCCCAGTCTGCCCAGCCCATCAGCAACCCTCACCCCCTGACCTCCCTACCAGGACCC
Ot001151	TGCAGGATACCTACTACCAACTACAGACAGGGAAGGGGGGTAGAGGGTAGGGTGAGGAGACAGTGAGGAAAGAG
Ot001152	TGCAGGTTTATGGTGAAATATAGTGCACTATAGGGAATGAGGTGACATTTGGGAAGCAGACAGTGTCCTCTGCT
Ot001153	TGCAGGTCTTCAATAAATACAAATTGTATATCATATACATTCATCCATGCTCTGTTGTAACAGTAAATCAGTAT
Ot001154	TGCAGGCTGACCTCGGTCGTCAGTTGAACTGTGTTTCCTCCGACACATTGCTACGGTTAGCTTTCGGGTTAAGC
Ot001155	TGCAGGCACACTCAGCATCTCTCTGGAGATATTGCATTTATTGCTTTTACTGAGCTTTGGTGACATGTCATTTT
Ot001157	TGCAGGGAGAAACTTTGTAGCGAGGCAGGAGCATCAGGGCTAGTTGCATTAGAAGGGGTGGGAGATGAGGAAAT
Ot001159	TGCAGGGTCCTCACATTGCATTATTTATTCCTCATCCATTATTGCGCATTCTCACTTGAAAGTGGACATTTCGC
Ot001160	TGCAGGCTAGAGCAGCTAAAATCCTCTAATTCCAAAATGAAAACAGTTTGGGACTGAGGCAAATCCCTACCCAC
Ot001161	TGCAGGAGGCCTTTTGTCTTTTGGTAGGACATCATTGTAAATAAGAATTTGATTCGTTAAATTAAACAAATAAA
Ot001162	TGCAGGGTTTCATCACAGCAGATTGACAATTTTGATAATGATTTCCTGCTGATCACAAAATGAATGTCAGCTCT
Ot001163	TGCAGGGTGAACAAGGCCTTAGTTCACCATCACTGTCAGTGACATTTCAGTTCTGGAAATAACCCAAACGGGCA
Ot001164	TGCAGGGCTTCTGCCCACGAGCACCTGGGGGCTAAGTTTGCAGCCAATAGGAAGAGCACGGGCCAGCTGAACCT
Ot001166	TGCAGGGGAAGGTAAAGATCGCTGTCAACATCCTGGAAAGACATAATAATCTTGGGGGAAATTAGGGTGAAGGG
Ot001167	TGCAGGTGTGGGCTTTGTTATGGAAGGTTTGATAATCACTTATTTTTAGGTGGCTGTAGATATTAATTGTTCTT
Ot001168	TGCAGGTTAAGTTATTATGTGCAGGAAGGGTGTTGTTTGCCTTAATTATGTATTTGAACAGATGCTCAGTGATT
Ot001169	TGCAGGGCCTCCAGGGGAAGGCTGAGGAGGGTAAACAAATTCACCACTTCAGGGGGCTAGGGGTATTTATCAGG
Ot001170	TGCAGGTAGTGCACCAGTGGGCGTGGCAGGGGCAGCTGGTCAATGCAGTCGATTTGGCAGTTGATGGTGAGGCG
Ot001171	TGCAGGCCTATGACATCATGAAGGTTACTCACGGCAACCAGCACCCCCTGACCTCTGACCTCATCAGGAAGTTG
Ot001172	TGCAGGTCATTCTGTGGGTTCCAGTCAGAGTCAAAGATGACCACCGTGTCGGCCGACGCCAGGTTGATGCCCAG
Ot001173	TGCAGGTTCATGTGCTCAAAGTGTAAGAGGACCTGGCCTTCGAAAAGAGTTCTGGTGGTGTTTCACATGCGTCT
Ot001174	TGCAGGAGCGGGTCACTGCTTTGATGTTTGTAGAGAACAACAAGAAGTTGTCCAGGGTTAGGTTCTTTTCACTC
Ot001175	TGCAGGAGTAGATGTGGTTCTTGCGTATGGAGCGCCTGAAGAACCCTTTACATCCATCACAGCTGGAAGCTCCA
Ot001176	TGCAGGAACTCTCTCTCCCAGTCTGCAGAAATGAAAGTTAAAAATCCCGTTGTTACAACAGAGAGATATTTTGT
Ot001177	TGCAGGGATATGTCTACACTCTTAGAAAAAAAGGTGCCAACTAGAGCGTTAAAGGGTTCTTTGGCTGTCCCCAT
Ot001178_Ots16q	TGCAGGACTATGGACAGCTCCCCTTCATCTCCACACTCTGCCTATGTAGACTAGAGCAGCTCTGCCTACCCTCG
Ot001181	TGCAGGCTAACTCCCTACGAATATCCTTGTGTAAACTACACCTGTAGTGGTCGATCAGGGCCCACTTATTCAAT
Ot001182	TGCAGGTGTGTGTATGTGTAGAGAGAGAAAAGAGCAGCACAGGGTTAGAGAATGTACTTCCACACCTGGGCACT
Ot001183	TGCAGGTTTGGACAGTCCAATTGCTGTACCAGGTGGTGATGCTCTTAATGATGCATCTGTAGAAGTTTGTGAGG
Ot001184	TGCAGGCAGAGAGAACAGCACAAGAGCACTGTATACCTGGACATGTCGGGAGGTGTTTCAGACGTCTTACTAAT
Ot001185	TGCAGGTAAGGCACAGTACAAACACACTGCACTTAGCTACTGGAATGGAACATTAGATACAGCACCAGTCAAAG
Ot001186	TGCAGGTTTACTCTCATGGGGTCATGGGTGGTGGGATAGCTTAGGGCTGGGGGAACTAGATGATATACCACCCA
Ot001187	TGCAGGCAGAGGAGTCATGTGTCTAGAATCTAAACTGTAATGTTGGCGTACACATTTTCAGTAGACACACCTGG
Ot001188	TGCAGGTGTAGAGGTCAGGGGTCAGGGTGGGAGAGAAGGGGGATCACTGCGGGCGTGTGTATGTGTGTCCATGT
Ot001189	TGCAGGCCTGTCCAGCCCCGGGCGTCTCACCCCCGCCTCCCGTCCAATCAACCCCAGCACTGGGGAACTCAGCA
Ot001190	TGCAGGAAGAGATGGAAAGGAGTGTCATACCATGTGCTGAAACGCACCAGTGTCGGTTAATATACACTTAATAT
Ot001191_Ots13q	TGCAGGCTGTTGGAGACCTAATTCGTGCACAGACACATTATCCCTCTCGTCAAGTGATTTAGACCTGAGATCTC
Ot001192	TGCAGGCAGAGGAGGACGTGTTGGAGAACAAGAACGCCGCTTAGGGTGGAATGGTGAGGGAGTTGCAACCAGTC
Ot001193	TGCAGGGGCCATCCATCCCATCTCAAGCCCTTCTCTGGGTGATTCTGCCCTTGACAAAGACCCCATTGCAAGAA
Ot001194	TGCAGGGAGTATACATCAAACTTGAACCCTAATGCCCATGTAACCTTTACTTGTGGTCTGCATCACCAGCAATG
Ot001195_Ots03q	TGCAGGGACCAACCAGAAAACTTGGTCTAATCCATCACCCTGAGTCGTTTAACATGCAGAAAACGAGCCTCTAA
Ot001196	TGCAGGCAGCATGCCAATTGCACGCTGTGGCATTGTGTTGTGTGACAAAACTGCACATTTTAGAGTGGCCTTTT
Ot001197_Ots17c	TGCAGGTGCTAAACAAAGCGCTGAAATAAAATATAAAAGAGAGAGGCAAAAAAATAATAATTCTGAACAGTTAG
Ot001199	TGCAGGAAGGGTAACACATGAGGGAGGAAGATGTCTTCCCTGTAACGGCACAGCATTGAGATTGCAGGCAGAGA
Ot001200_IOts16	TGCAGGGAGGAGACAGAGAGAGAGCCTGGTGCGTGGGGCTGCCACAGGAACCAGCTCTGCTTTGGGGCGGCGAT
Ot001201_Ots08p	TGCAGGCATGTTATTAATCTGTGCTCTCGTGGCGATGCATGCGCTCTGCAGTGTGCTGACTTGAGTCCGTATGG
Ot001203	TGCAGGTGAAGAAGCCGGATGTGGAGGACGTGGGCTGGTGTGGTTACACGTCATCTGTGGTTGTGAGGCAGGTT
Ot001204	TGCAGGAAAGAGAGAGGCATTTTATTTAATTACGGTATCATACAAAATGTATCACAGAAAATATTTGTTTTGCA
Ot001206	TGCAGGGTCCCTTGTCAGTGTTCTGTGCCCGGGCGCGCTGGGGGCCGGTGCGTTTGGTGTGTCTCCAGCGAGGG
Ot001207_Ots11q	TGCAGGAGATGCTGGCTAAGACGGGCCAGAACAGTGAGGGGGTGAGTACTGTCCTTCTACCGCAGCATCCAAAC
Ot001208	TGCAGGGTAGTAAACATTATGAGTTGGGATTATGGTTCATTGTTTAGTTAGATAGCTAGCTACATGTCTAAACA
Ot001209	TGCAGGAAGTGAGGCTTATAAAATCTGCCCCCCCGTCACTCCCAACCTGATGAGTCGACATTAGCAATAAGGGG
Ot001210	TGCAGGCTCCCACACAGGTGAATCAGGCTCCTTAGCAAAGCCACACTAGAGAGACAAAGAACAGAAGAGAGATG
Ot001211_Ots09p	TGCAGGGGAAAGTTAATGCAGTTACACTACCGCGTTTAATCAGTTCATTCTTATATATAAAGGGAAACGTGTTT
Ot001212	TGCAGGGAGCCAGGTTTTTCACTAAGTTGGACCTTCGTAACGCTTACCATCTCGTGCGCGTCAGGGAGGGGGAC
Ot001213	TGCAGGGCAGGCGGAGAGGCATGTCCTTCATAGAAAGTCAGACCCTGTCACCGGGGGTGAAAGACCAGGGCCAC
Ot001214	TGCAGGTCTGGTTCGTATTTGGCCATGATTACTACAAGTTTAGATAGTTGGCTAGACTAACTACCAACCTAATT
Ot001216	TGCAGGTTTTGCCTTGGGTAAGGCGGCAGACCGTCAAACTGCACTGAGAAAGGTAAAATGTTTCCCTGTTACCT
Ot001217	TGCAGGTTTTGGTAACCATTATACAGATTTTAAAATGCACACGTTTAGAGAATATTTCACAGTGAAGATTCTCA
Ot001218	TGCAGGCTCTAGTTTATTCTTATCTTGATTATTGTCCAGTCACATGGAGAAATCAAATCAAATCAAATTATATT
Ot001219_Ots11p	TGCAGGACTGTCCCGCTGTCTGCTCCTGCGCAGGGGTAATGCTGCGCCCACATTGCCTCCTCAACTGGCCCCTG
Ot001220	TGCAGGATTATAAAAGCCACAACAAGTGACATGGAGAGCAGTGGAGGCTGCTGTGGGAAGGACGGCTCATAATA
Ot001221	TGCAGGCAGGCTGATGTGATGAGCTTGGATAAGAGCAGAGGAAAGTGGAGGAGAGACATAGAGGATAGGGGAGG
Ot001222	TGCAGGTTTACACGACAGCACACACATGTACTGTTCAGGAGCTCCACTCAGCACCATCTACCTGTTGTGGGCCT
Ot001223	TGCAGGAATCGCTATGCCACGCTCCGTTTTAAAGGAGCATAACCCAGCATTGTCAGCCCCTAATGCCCAAATGT
Ot001224	TGCAGGCATACATATACCCATAGTATGTACTCTTATCTATGCACACTAGCTAAGACCTAGGCGGTACATCCCTT
Ot001225	TGCAGGAGATGCCCTAGGCAACTTCACTCGGGTAGTAATTAGCATTGTCTGCCCATGAAACACCCAGACAATTA
Ot001226_Ots08q	TGCAGGCACCTTAATTTTTCACCACATTGGTGCGCCACATGGAAATGTGCTTTCTCTACCTCCCCTTCGTCCCT
Ot001227	TGCAGGAACCAATGATTGTTTATCACAAAATATACATATTCAAGGCTATCCCTTCAGACTATACATGTTCCCTC
Ot001229	TGCAGGCAGAGGAGGGTTGTTAGTGATTGGAGTCACCTGGGCTCAGAGTATTTATCTCTCTCTCTCTCTCTCTC
Ot001230	TGCAGGACTTGGTACTGTGATTAGAATGTTGAGCATCTCTTTATCACAGACAGAACTCTCCCCATCTTTACACC
Ot001231	TGCAGGGTATGTGTTCAAGTCCCCCTTGTATAGGTGAAGTTGACTGGCAGCTGCTCGCTCTACTGCTGGAGCAT
Ot001232	TGCAGGCCCCAATACGGTATTGACTGTGAAGTCCGAGAACAGTTTTACAGCGGCTTGCACCTCAATGTGTCGTT
Ot001233	TGCAGGCTATTTTCTTTTAACAAACGTTAATGAAGATGCGCTCTATTTTTCCAGACCTATTTCCTCCTTACTTT
Ot001234	TGCAGGGAAACGCCTTACTACTGTATCAATCACAGGGGGTTGGTGGCACCTTAATTGGCGAGGACAGGCTCATA
Ot001235	TGCAGGAAGTCATCAGAGAAAGCAGGTCAGATGGCAGAGATGATAGGCCGCATCTCAATACTCTGCAACAGCTT
Ot001236	TGCAGGTGGGACGGTTGCCTTCAGGCTCGTCAGTTGAACGGTGTTTCCTCCAACATGTTAAGAAGCGCGGCTTG
Ot001237_Ots21q	TGCAGGCTTCCTCACAGCTGCCCCAGCGCTGGCCACAGAAGCAGCCAGCCCCCTGCTTCCCACCTGGCACACAC
Ot001238_Ots20q	TGCAGGCGCTGGATGGCTTTCCACTAGTCCAGCCACCATCTTGAATTCATTTGGAGGCACCAGTGTAAACAAGC
Ot001239_Ots22q	TGCAGGGGGAGACACAGAGGACAGCGTGTCAGAGACATGTCTCTGTGAGTGTGTGTATCTAAAGTGCGTGTGGT
Ot001240	TGCAGGCTGACCTCGGTCGTCAGGTGAACGGTGTTTCCGCCGACACATTGGTGGGGCGGGTGTTAAGAATCGCG
Ot001241_Ots16q	TGCAGGAAAGGTACAACGTGACAGAGGAGGATGACTTCCCTGTAACGCACAGCGTTGAGATTGCCTGCAATGAC
Ot001242	TGCAGGGAGGGGATGTTTATTGTGACTCATAAAATTGGACTGTGATGTTGATATACCTGAACTGGGAACCAACT
Ot001243	TGCAGGTAGCGGTCAAACCGTTCACATGCTCATACACCTGCCAGGCACTCTTTTTCCATTTGCGTGTACCTTCT
Ot001244_IOts09	TGCAGGAGAAAAGATTGTGAATGTGATTATATACAGACTCAATACAGTACTGTCATCAGCTGCTGTGTGATTCT
Ot001245	TGCAGGCTCATCCATTTCTCAAGCATTTCGCTACACTCGCATTAACATCTGCTAACCATGTGTATGTGACAAAT
Ot001246	TGCAGGTGCTGGGGAAAGAGGCTCCCATAATGGACAGGTGAAGGGCAAGGGACCGGGATCTCTCTGGGACAAGC
Ot001247	TGCAGGGGGTTGGACAACTCTGGGCTGGCTGCTATCGAGTTCCTTGCAGAGTTCTGAGCCTGGGAGAAGACAAA
Ot001248	TGCAGGTAGGTGGTGGAGCTGTTGAACCCAGCCTCATTCATGGCTGTACAGGTGAAGTTCCCTGTGTGAGACAT
Ot001250	TGCAGGGCTCCACTATGTACACCGTCACGGTCACCAGTCAGTTGGGCAACCTGGATGGCCCTGCCGCCATCACC
Ot001252	TGCAGGTGAGCGTAGGCTGCGGTGAAGAACAGCCTCCTCTCCACCAGGCTGATTGAGTTTGCCATGCGACCCTC
Ot001254_Ots08q	TGCAGGAATAACGCACAGCAAAACCCAGTGGACAGATCTGGGAGGGGCCGTCACGACAACTTCCTGGACAAAAC
Ot001255	TGCAGGGCTGTGCCAACGAGAGGGGGGACGGGGTCCTCACCAACGTAAGCTCACACACACCCTATCCTCCTGCT
Ot001256_Ots03q	TGCAGGTCTGGGTGGGAGTTTCTGGGATGGAACAAGACAGAAGGTGATACTAAGGTTCTAATATTATTATACAA
Ot001257_IOts20	TGCAGGTGAAGAAGCCGGATGTGGAGGTCCTGTGCTGGCGTGGTTACACGTGGCACACTGCTAAATTCTCTAAA
Ot001258	TGCAGGGACGGGGGACTGGGATTAAAAATGTAAAATAAATACGATATAAATATAGGACTAAACACACATCACAA
Ot001259	TGCAGGGGCCCCCGCCTGAAAAGGACAATTGTTGTGGCCCTTGACCCAGGGAAAAGGGGTGTCAGGAGGTTGGG
Ot001260_Ots05q	TGCAGGCTTGCATGGCTTGCAGCATGATGCATATGACATCAGGCCAGAACAGAAGAACAGCTGCCTCGTGTCAG
Ot001261	TGCAGGAAAATCACAGAAAATTCTGTGCTGAGAAAAATGGCGCAAACTCACAACCCTCTGCACTGTCGTGACTT
Ot001262	TGCAGGGGGGGTAGAGGTCAGGGGGTTACAGGTAAATTCCCGTAATGAAAGTCAAACGGACATACATCTCATGT
Ot001264	TGCAGGGGCATTTTCTCCTCCCACTATTTTGTTGTTGAGTGGAGGGGTGCCACACACTAACATAAAAATAGAGA
Ot001265	TGCAGGGGATCTCAGCCTCCAGCAACGGCAGAGTGGTGGTAGCAGACAGTAACAACCAATGTATACAGGTAGGA
Ot001266	TGCAGGGTGTTAGGGGGATGCGGTTGGTAGTCTCGGTGTGAGCGTTTGTCCCGCTAGACAGCAAGGACGTAGAG
Ot001267	TGCAGGTATTTGGCAAAATAAGGAAGGGTGGCCAAATCATGACCTGAGCAGATCGACTGAATTTCGATGGAGTC
Ot001268	TGCAGGTAGAAAATATGCTGATGAAAAATAAATATCCTATAAATTACATAGACTGGCCATGCTTAGCCTGCAAC
Ot001269	TGCAGGCTCATCCAGCATGACAATGCCGGATCTCAATTCCATTGAGCACGTCTGGGACCTGTTGGATTGGAGGG
Ot001270	TGCAGGCTGACCTCGGTCGCCAGTTGAACAGTGTTTCCTCCGACACATTTCCACAATTCATATCGATATAGAAT
Ot001271	TGCAGGTCAAAAGGCACAAGTATCCTCATCTCCTCCTGACTTTGCATTAGAGGTCAAATAATTTTGTCTCTCTC
Ot001272	TGCAGGCTCATCCTGACATGACCCTCTAGCATGACAATGCCACCTGCCATACTGCTTGTTCTGTTCGTGTTCTG
Ot001273	TGCAGGCACCCTGCTGCGGTGTCTACCGTGTCATTAAACACCAACGGCCACAGCTGCATGTACAGTACATATCT
Ot001274_IOts09	TGCAGGATCAACGGAAGGGGGAGGAAGACTATAAATGATCAATGACTTATCTCTCCTTATAGTGTATTTTTATA
Ot001275	TGCAGGATACGAGGGACAGCGGCTGTCATTTTGACAAATAAGTTTGAACAATTATAGCTTATGTATTTTCGGAC
Ot001276	TGCAGGCTGTACGTACAGTTTTACCGCTAGAAGTCACCACTTCATAGCACAAAGCCCTCCAACTCTCCCAACCT
Ot001278_Ots31c	TGCAGGCCAAACGCATGAAGAAGCCGCCCAAGATCCTGGAGAACTATGTGTGTCGGCCGGCTTTCAGGGCCACT
Ot001281	TGCAGGTACCTTGGAGACGATAAACGTATCGATTAGGATATTTATAGTGTCACTGGAGATGTACAATCTGTTTT
Ot001282	TGCAGGAGCGAGTCACTGCTGTTGATGTTTGCAGAGAACGACAGGGTGTTGTCCAGGGTCACGCCTAAGGCTGT
Ot001283	TGCAGGAAGGGTACCACATGAGGGGGGAGGATGTATTCCCTCACAGTGTTGAGATGGCCTGCAATGACAACAAG
Ot001284	TGCAGGGGGAGACAGAGAGCAGCACTGCTTCAGACAACCATAGAGATTATTATTAAAATAAAAATATTTAACCT
Ot001285	TGCAGGCCTACTCTCTTACCCAAAGATGTTTCCTATCATTAGGCCTATAATGAACTAAGATTCATCTTTCTTGT
Ot001286	TGCAGGTGTGGGGCTGCCCTTTGGCCGTGTGTGTGCGTCAGTGGATCCCACGCCTTGGAGCCCTGGTGACACAG
Ot001288	TGCAGGTCATAGGATCACACACACGGAGTCTAAATCCACCCTTTGCGGTTGAACAGTGGCAGGGACAGCTGTGG
Ot001289	TGCAGGGGTAAGAGCTCCTAGACTAGCCGCCTCAGACAGGTGGAGCGGAGGGAAATAGAGTGTGTACAAGAAAG
Ot001290	TGCAGGCTAGTCCTGACATGACCCTCCAGCGTGACAATGCCACCCGCCGTTCTGTCTGTTCTGTGTGTGATTTC
Ot001291	TGCAGGAAGGGCACCACATGAGGGAATCTTCCATGTAATGCACAGCGTTGAGATTGCATGCAATCACACAAGCT
Ot001292	TGCAGGGAGACAGCGTGGCGAGCTGGTCCAAGTCTGCTGGGTCTGTCATGGCCAGTTCATACTATAAGGGCATA
Ot001293	TGCAGGCTTTCACCACAGGGATCGGGATTATGGTCCGTCTTGTTCTGGTGGAGGTTGGGGACAAGAACCGGGGA
Ot001294_IOts33	TGCAGGGCTTTTAAGGCAGCAGTATAAAGTCTGAGGTCATGCATGTAGGCCTTAGCGAGCTAAGTTTCAGGTGT
Ot001295	TGCAGGCAGCCTTCATCCGGGAAAGGCAGGCACCCGCTCACCTACTGGGGAGGCTCTCAGACCACCGCTGGGCA
Ot001297	TGCAGGAGGTAAGACACACACACACACACAAAGCTCAAATCATGCCATCCAGTCCTACTTTTTTATCTTGACAA
Ot001299	TGCAGGTACCCCTATAAATCTTGTGTATCCAAGCCATGTTTTACAGGGGATCCTGGAAACTCTTCATATATTCA
Ot001300	TGCAGGCTGCAATGTTTAGATTTGTTGGCTTTTTGTAGGTAATTTTTACATAGTTGGCAATAGAAGATACTTTT
Ot001301	TGCAGGTCAGTACTATGCCAGGACAGACCCCTTGTCCTAATGATTTATACTGGTAGTAGAAGCTCATAATGGAA
Ot001302	TGCAGGCACGCAGGCAGCTGGGCAACTGGGAGGACGAGATGGTGGGAGCTCTGGGGAACCAGGGGGCCAAGGCT
Ot001303	TGCAGGGCTAGCAGTTCTGTGTCCTTAAAAACCGTCTCCTTAGAGATCTGAGTGATGTACGTGTCCCAGCCACT
Ot001304	TGCAGGGGGTGGTGGAGTCTCTCTGCCAGTCCAACGGACAGTGGAGCAACACCCTGCCCAAGTGTAAAAGTAAG
Ot001305	TGCAGGGTATGACTTAGACGTAGTGCTTCTGGGTGACAGGCCTAACTGCTAAGTGATGAGTTACATCCAGTCAC
Ot001306	TGCAGGAAAAGGGGAGAGGAGAAATTATACTCCGTTCACAACTTTGTAGCTTGGTTACAGTTAAATTCCCTCAC
Ot001308	TGCAGGTGCGCCAGCTGATGCATACACGGCTGGGCTTGGCCCAGCTTCACTCCTTCACCAAGCGGCTGTCGGAG
Ot001309	TGCAGGACCTGGCATTGACTCCTCAGGAACCTCCCCAGCTCCTGGCTCATTCTCTCCACCTGCCCGTTGGACTG
Ot001310	TGCAGGGAGAAACTTTGTAGCGGGTAGAGGAAAAAGAGGGAGGAGCATCGGGGCTAGTCGCATTAGAAGGGGTA
Ot001311	TGCAGGCAGAAGCTACTGGCACCCAACGGTAGTGTAAGTAGTGGCTCTGTTTTGAGTTGCATGTGTCATATCAC
Ot001312	TGCAGGAGGGTGTAAACAAGGAAAACAACTATGACTAACCATGCATTTAAAAGCACGAGAAAAATAATAATCTG
Ot001314	TGCAGGCTGACTTCGGTGTGTTAACTCTGACACATAGGTGCAGCTGGCTTCCGGGTGTTAAGGAGCGCGGATTT
Ot001315	TGCAGGTGCCTGGCCCGACACAAGGAGTCGCTAGGGCACGATGAGCCAAGTAAAGCCCCCCCGGCCAAACCCTC
Ot001316	TGCAGGTGACAGCATTCGCTCCCACATATGCACCCCTTGGGACAACTATGACAACATGACCAACAAAAACGGGT
Ot001317	TGCAGGGACTGGAGCTGAAGGTGCAGAAGGGCCAGACTCTAGCCCTGGTGGGCAGCAGTGGCTGTGGGAAGAGT
Ot001318	TGCAGGGAGCTGAGCAGCTGCCGGGCGGCCAGGCTGGGGGAAGCCGGGGAGGGCGAGGCGGAAGAGGAACCCTG
Ot001319_Ots12p	TGCAGGACGCAAAGTTCTTTGTTAGTAAGACGAATCATTGGGTCGAAACTACAGAACCGTACAAAACAAGAACA
Ot001320	TGCAGGCAGACTTGCGGAGGGCATGCTTCATGGCCACCTCCAGACCCTCCAGGTCGTGGTGCTGGATGACGAAG
Ot001321	TGCAGGAGAAAATCTGTTACAAATATTTACCATGGGGGAATGCAAAGGCATGGCCCCATGCCAGCCAGACTGAG
Ot001322	TGCAGGTGTCGCCCATCTTCCCCATTATCCCACTTGTATTTATTTCTGTGTTTTCTATCTTTTGCCAGTTCATC
Ot001323_IOts07	TGCAGGCCAACATGGAGAAAGGGAACAGTCATGTGTACAACTCCAAACACATTGGAGGAGACCGGTCTGGTATT
Ot001324_Ots05p	TGCAGGTGACAGCATCCCCTCTCCCATTGGTACAACTACAACGTACCCAACAAAAACGGGTCATAACTCCTGCA
Ot001325	TGCAGGAGTGCTGGTGTGTATCTTCTGTGTGGTAGCAGTGCAGGGAGGCTTTGCTTCCTGGTCTGTCTCTCTAC
Ot001326	TGCAGGCTGCCCGTAGGAACCTGAGGCCTGAGGAGGGTAGGCCGCGGCAGGGGCCTGTTGCTGCTGAGGTGGGG
Ot001328	TGCAGGAGGCTCTAGGAGATGTGGTGTACTGTGGACTACCAGAGGTTGGCACACAGCTGGCACAGACTGGTAAG
Ot001330	TGCAGGACGGTCTGAGATGACCCACCCGGACAGCTGATGAAACTGTGGGTTTGCACAACCGAAGAATTCCTGCA
Ot001332	TGCAGGTTAATGCTGAGGGCTCCCAACCAAAGCTGAAACCTCACCCACCTCACACTATTTCTCCTTCCTCGAAC
Ot001333	TGCAGGACAGGTATAGGATGGACGCAACAACTGCCCGAGTTACACCAGTAATGCACAATCCCTCCATCAGTGCT
Ot001334_Ots01p	TGCAGGTGAGGAGTGCATCGGACAACATTTGTTTTATCAGATCAGTGTTTGTGAAGGATTCCGTTGGGACCAGA
Ot001335	TGCAGGCATTGTCACGCCCTGACCTTAGAGATCCTTTTTATGTCTCTATTTGGTTGGTCAGGGTGTGATTTGGG
Ot001337	TGCAGGAGCGGCTTGTTCTCCCTGAGCTTCCACAGCGCCACAGAAAGAAAGAAAATGGCAGAATCTCTGTTTCA
Ot001338	TGCAGGCCTTTCACTCTCCTGTCCTGCATAGCAACTCCCTACCTATGACAGTGGTGTAGAGCTGAGCCAGTGAT
Ot001339	TGCAGGAGAGAAGGAAACACACACACACTTATTCACTCAAAATCACCACTCAGACAGACACACTGTGGACAGTA
Ot001340	TGCAGGAGGAACCGCCCCTGCAATGCAGAGGAGGAGCCGTGACAACGTTCATCTCTAGGGGACAGAACGCATCT
Ot001342_IOts02	TGCAGGATGACTTTGGTCGTCAGTTGAAGGTGTTTCCTCCGACACATTGGTACAGCTGGCTTCCGGGTTATGCA
Ot001344	TGCAGGTGAATAAGCTGGATGTGGAGGTTCTGGGCTGGCATGGTTATATATGTGGTCTGCGGTTGTGAGGCCAG
Ot001345	TGCAGGAAGTTTCACTCACAACACACGGTAAATTTATACTCTTACCAATTTTACAAATCCAGTAGATATATGTT
Ot001346_Ots30q	TGCAGGGGAACTTTTTTGTTGTTGTTGAATTTTGTTGCATTATTTTAGTTTCAAATGTACATTAATGGGAATTT
Ot001347	TGCAGGGTTGAAATATGCACCTCTCTCTCTTTGTTTACTGTTGTGCTATCATCAGATAATAGCATCTTATGCTT
Ot001348	TGCAGGATCGTCTGGGGGGAGGGGTGCTGTGGAGTGTTTATGTTTGTAATAAAGCCCTTTTGTGGAGAAAAATG
Ot001349	TGCAGGCTGGGCAGCCCCCCACCACCACCACGGAGGGCTGGATGATGGTGTATGTGCCAGGGTAGGGCTGCTGG
Ot001350_Ots29q	TGCAGGAGATAGAAACAGACTTAGAACAGATATTATTTTTAATAATAACCTTGTTATACGTTACTCTGTTTTTA
Ot001352	TGCAGGATAACTCCCGCGTACCGTGCTGCTCTCAACGTCGTCTCTCCATCCTGTATGGTGCTCCCTTCTACGCA
Ot001353_Ots13p	TGCAGGTCTTCTCTTGACAACGTTTATATTTTGGTTGCCAGCATAGTGGATTCCACTGCGACAGCGAAAGCAAG
Ot001354	TGCAGGCCCGTGTCTGAGTGGGGGTTCCTGTACGGACGGTGTGAACTCGTTCCACTGCAGCTGTCTGCCAGGCT
Ot001355_Ots03q	TGCAGGGATGTTTGTCAGGTCGTTTCACCGGGAGTGTACCACACTCATATTGATAGACCTAAAACAAGCGCCAA
Ot001357	TGCAGGGATGAGTCAGAGCCATTAACACATTTACTGTACTGAGTGGACAATACATTATTAATAGAATGTCTTCA
Ot001359	TGCAGGCTGTGCTCCCTGCGCTGGTACTCCAGCTGCAGCTCTTGGAGCTGCTGGCCCAGGTGCTCCCGCTCCTG
Ot001361	TGCAGGCTGACCCCGGTCACCAGTTGAACCTGTATTTCCTCTGACACATTGGTGCGGCTGGCTTCCAGGTTAAG
Ot001362	TGCAGGCTGAAAGCAATGTCCAGGTGGGGTGGCTACTTCCAGCTATCAACTTGCTGATCACAAAACTTGACCGA
Ot001363	TGCAGGTAGAGAACCCAAAAGCTTTTACTTAAAGTGAATGATGTGAAGAATGACCCTATTTATTGGTGAAACAT
Ot001364	TGCAGGAGGTAAAATCAAAACGTCCAGCTCACCAAAAGAGGGGTTTGTGACTATAGAATTGTGGTTAACATGAC
Ot001365	TGCAGGAAAACACACACTGGATACTGTACTTGTAGTATTATCTAAAAGTATTGTCTGCCAGTCCATGTTGTCCT
Ot001366_Ots09p	TGCAGGGAGAGAGGGCGGAAACCAAGCTCTATCACTCTCCTGCAGTGAGAGAGGCAGGAGACCAAACTCAATCC
Ot001367	TGCAGGTATATCAGCACAGGTGGCCAAATTGGTGGCTTTGACAGAAGCATGCAAAAAGGCTGAAGGAAAAACGG
Ot001368	TGCAGGGTTGAAATGTTCTCTTTTGTTTACTATGGTGCTATGCACAGATAATAGCATTGTTTGCTTTCGCCAAA
Ot001369	TGCAGGTTTGCGGTTGTACTTCAGCACTTCACACAGGACCAGTTTGTTGGGGTCTTTGCGGAAAGGATCTCTGA
Ot001371	TGCAGGTTGATTTCCTTTCTTGATATTAAACATGCTTTCAGATCTCTCCCCCTCTAATACAGACACACAACTCA
Ot001372_Ots01p	TGCAGGTGAAGAAGCCGGATGCGGAGGTCTTTGACTGGCGTGGTTACACGTGGTCTGTGGCTGTGAGGCTGGTT
Ot001374	TGCAGGCGGCCCGTGCCCTGGTCATTGTCTCTATGGTGCTGTGCATCATGGGCATCGGCCTGTCTGTAGCCGGG
Ot001375	TGCAGGACTATTATGAGCGGGAGATTAGTGGGAGATAATCATCTAACAGTAATGATAGCCACAATTTATTTATT
Ot001376	TGCAGGAGCTTCTCCTGGTGCACTACAGCCACCTCAAACCTGTCCTGCCCTGGGTCATTGACTCCCAACCTGGC
Ot001377	TGCAGGATATGACTCACAGTAGTAAAATGATCAAGTGCAGGGGCACCTGACCCAAACCCTGTCTTAATAATCCT
Ot001378_IOts01	TGCAGGACCCCCTCAACGACAAGCTGGATAACATCTCTATAGGTAGCTACCTGGACACCCTGGCGGACGACATG
Ot001380	TGCAGGCTTATAGCCATACTGATTGACCCCATAGGAATACACCCATGTCACTACCTCCTCCCCTCTCTCACTGT
Ot001382	TGCAGGCTAGGCCTCCGGGAACAGCCAGTCCCCTGTGTCGTAAAGACAAGCAATGATAAGCCAGAGAGAAAGCC
Ot001383	TGCAGGGTTGAAATATGCTTCTTTGTTTACGGAGGTGCTATTCTCAGATAATAGCATTGTTTGCTTTCGTCAAA
Ot001384	TGCAGGTTCTCATTTAAAGGCGAATATTTGTCTGGTGGTGCCTCAGGATCTGGGCTGGTGTTGCTAGGGTTACT
Ot001385	TGCAGGCCCAGGCATGGAACAAAGCTGGTGAGACATTCAACAATGTCATCTTCACAGACAAATCAACTGAGGCC
Ot001386	TGCAGGAGGAGTCCCAGCATCCATCAAAAGTTGAGGGTGGTAGGCTACTGTACTGTACTGTACTGTACAATTTC
Ot001388	TGCAGGTGTGGCGGCCATGTTGTTGTGTAGGAGGACTCAGGCTCACTACACTTTCAACGACCTTTCGTCTGACT
Ot001389	TGCAGGCTCTAGTTTTGTCTTAACGTGATTATTGTCCAGTCATATGGTCAACTGCTGCAAAGAAAGACCTCGTT
Ot001391_Ots13p	TGCAGGTGATGGTGATCGTGCTAGGAAACAAGACGGACCTGCGTGAGCTTCGTCAGGTGGAGCACGAGGCAGCG
Ot001392	TGCAGGTGAGTGGGTTACCAGGTCCAGTGTTCAACATGGCTCCCTCCCACATGTTTGGAAACCGGCTCAACCCT
Ot001393_IOts05	TGCAGGACCAAATGTTTCATTGTGTTGCCTGAAGGCTGGAGCACACTTCACAGCACTCTGGTGATCTACATGCA
Ot001394_Ots03p	TGCAGGCGCACGGCCCGGTACAAGGAGTCGCTAGAGTGCGATGAGCCAAGTAAAGCCTTGTATAGACAGGTGTA
Ot001395	TGCAGGCTTCAGCTCTAGCTTCAGCTCTTGCACAGGTGTGCAAGCAACACTGTTAGGAAGGGCATTTCACACCT
Ot001396	TGCAGGCCAAGTGAGTGCCCTCTCAATTCAAATCTTTCTTGTGCAGTATGACATAAGGCTTGTTGAATTGTTAG
Ot001398	TGCAGGCCCTGTCGGTAATTCGTCCATGATTATTACATGTTTAGATAGCTGGCTAGACTCTAGACTAATTTACC
Ot001399	TGCAGGCATCCAGAATCCTAGGACTGTGGCCAAGGAGGCCTGGGGGTGTGTCAGTTAAGCCCTTACATCTGGCA
Ot001400	TGCAGGTAACACTTGTCTCTACTTAATAGTTTCTGACTGTCAGTAAAACATGTTTTTCATTGATATATTTTCCA
Ot001401	TGCAGGGCATGCTTATCATGCTATTGTCATTGTTTTATTGGTGTACCGAATGGATCTGGTAAGACTGCTTCTGC
Ot001402	TGCAGGCGCCCAGCCAGCCACAAGGAGCCGCTAGAGCCAAGTAAAGCCCCCTCCGGCCAAACCCTCCCCTAACC
Ot001403	TGCAGGCCTGGTGGGAGGGAGAAAACACAGTGGCAATGCATTTGATAACAGGTATATGGAATATCATGTGGTTA
Ot001404_Ots06q	TGCAGGAGGCCTTTTGCCTTTTGGTAGGCCGTCATTGTAAATAATAATTTGTTCTTAATTAACGGACTTACCTA
Ot001406	TGCAGGTCTAGGAAACTCCAGGACTCCTCCCTCTCCTCCTTGTTAGCGTTGGGATTGATGGACAAGCAGTAGAG
Ot001407_Ots19p	TGCAGGTGGAGAAATATGGATGTTAAAAAAATGTGAAATTGAACAGTCTTCTTGCCCAAGTAATGAGCTACCTC
Ot001412	TGCAGGTAAGTCTGGCATCTGAACAGAGAGTTCAGTAGTTCTGCTTTTTTCTTTAACCTGTAGGGAACACACTA
Ot001415	TGCAGGCTGGTGCTGAACCCTTTTACAGAGCATTCAGAAAGTATACAGAGCCCTTGACTTTTTCCAAATTGTAT
Ot001416	TGCAGGAAAGGTACCACATGAGGGAGGAGGATGTCTTCCCTGTAATGCACAGCGTTGAGACCATGATGGACTCT
Ot001417	TGCAGGTGTGATGTTTGGATGTACCGATCCTGTGCAGGTGTTGTGCAGGTGTTGATACATGTGGTCTTCCACTG
Ot001418	TGCAGGCGAAGAAGTATGCCATGGAGCAAAGCATTAAAAGTGTGCTGGTCAAACAGACCCTGGCTCATCAACAA
Ot001419	TGCAGGATATGGAAATTTCAAGCTAACTGCAGGATTTGAGATATAGTATGTTGTGACAACAGAGAAAAGAGACT
Ot001420	TGCAGGCCCACAAGCTGTGTGCCAAGGCTGCCATTGAGCATGCTCAGAAGAGGGTGGAGGAGGCCGGTGAGTCT
Ot001421	TGCAGGCACGTTCTTGCAACAGCTAGAGCATAACCACAAAGACTAATATAGATGGTTTGTACAACATATAGTGG
Ot001422	TGCAGGTCACTGTGTGGAAATGATAACAAAATTGCAGGAAATGCAGAAATGTATGAAAATACTGATAATCATTT
Ot001423	TGCAGGTCTCGTCTGAGTTGCCAGGTCTGCCTATCCAGAGATCTGGAGTGAGTAACAGTCCGTTTGCCAGACGG
Ot001424_Ots06p	TGCAGGATGGGTTCGGCTGTGCAGAGGTGACCCCCCGGCTGTGCGGGGGTGGCCAGATACAGGGAAGCAGGCAG
Ot001425_Ots05p	TGCAGGACATCTACAGCACTCTAAGGCATGATTCACGCAGTCTCCTCAGAACAGTTGATGTTGAGATGTGTCTG
Ot001426	TGCAGGAAAGCAGCTTACAGCAGGCAGGCAGGGGTTAGAGGCTTTAGTTTATGTACCCCCCTCCCAGCCAGCTG
Ot001427	TGCAGGAGCTTCTGAATCTTAGGGATTCGAGTGGAGCCACCGACCAGGACTATCTCGTGGACCTGAGCCTTGTC
Ot001428	TGCAGGGCCTGGAGGCAGGAGGAGATGTTCTCCATCTGGTCATGGGAGTGAGGAGAGCACAGGAACTCCACACT
Ot001429	TGCAGGGAAACATAAAGGAAAATCAAACAATAAATCAAAAAGACAACTCTCATTGGAATGTGTTAGAAGTATCA
Ot001430	TGCAGGTTGTGTCTCACCAGGGAAAGGGAGGAGGAGAGACAGAGTCAGGGAGGAATGGCGGGAGGATAGACATA
Ot001432	TGCAGGCCACTTTGATGCTTGACTCGCTGGTCTCGAATGGTCAGTTCAGGACTTTGATGAGGAATGTGCTGAAG
Ot001434	TGCAGGCGCCTGGCTTGTCACAAGGAGTCGCTATAATGTGATGAGCCAAGTAAAGCCCCCCCGGTCAAACCCTC
Ot001436	TGCAGGGAGGGAATTAGCATGGAGAAACAGACCCGCTCACCAGGACTGGACCTGCTGGACCCCCCAGATACACA
Ot001437_IOts28	TGCAGGTCGTGGACACACGAGTCCTGCTTCATACTCCAAATCTGAGAGACAGACGGGAGAGAGACAGACATAAT
Ot001439	TGCAGGCTTGCGAGGGTTGGCACGTTTAAACGTTTTGCTCATGTCGGCTGCAGTGAAGGAAAGTCCGCAGGTTT
Ot001440	TGCAGGATAGATCTGCGTTAGGCACAATTACTGTATAATCTTGTAATGGCAAATATGGATGAGATCGTCATTAA
Ot001441_Ots30q	TGCAGGATAAGGCTCACTAAAGAGCTTCTGACAGACCTGCAACAAAGAAGGTATGAAAGATTGATTATTAGCTG
Ot001444	TGCAGGCAGCTAGCGGCTAGGGTTTCGCACCACAGTGGAGCCCCCAGAGCAGATCAGACCAGGCCACCCTCACA
Ot001445	TGCAGGAGGTTTTTCATCTTTCAGATATAAACCAGTAACGAACGACAACACAAAGCATTCATATCCCAAAGTCT
Ot001446	TGCAGGCTGACCTTGGTTGTCGGGTGAACAGTGTTTCCTCCGACACATTGGTTCGGCTGGATTCCGGGTTAAGC
Ot001447	TGCAGGTAGAGACACAACACATTCATGATGACCAGAGACAAAGAGGACTGAAAAGAGAATGTCACCTGCTCTAC
Ot001448	TGCAGGCTATTTCTGCTCTGACCGTCACCAGGGTTTAGAACTAAACCCATCAACCTGCCCCTGGCTAGTGAGTG
Ot001449	TGCAGGGAGGGAGCAGGTGCATTAAAACGAGAGCCATAGTAACATACATCCAAACATAACACATACCTGCTGGT
Ot001450_Ots03p	TGCAGGTGGCGCCAGAGTCTGCTGCTTTTTTTCTTACCTTTATTTTACTAGGCAAGTCAGTTAAGAACAAATTC
Ot001451	TGCAGGGACTTGCTTCTATCCTGCCACAAGAGCATAAGTGAGGTCGGGCACTGATGTTGGTTGATTAGACCTGG
Ot001452_Ots31c	TGCAGGCTCATCCTGACATGACCCTCCAGCATGATAATGCCACTAGGCATACTGCTCATTGAGCACATCTGGGA
Ot001453	TGCAGGAATATTTTCCTGCTGTCACAAATTGGCTCAAATTCAGATCCTACATCTGTAGTCTGCCACCGTGTACT
Ot001454	TGCAGGTGAGTGTATCTGTGATATGTTTGTGAAAATGCACTAATACGAAGTAGCTGTTAGGCCTCTGCATTCCA
Ot001456	TGCAGGTAAACAAGCAGCTACAGCATGTAGACCTGCAGACATGATGATTCATTCAGTTTGTATATTGAATCTTG
Ot001457	TGCAGGTAGGACAGGAAAGAGCCTCCACCACCTCTGCCTCCACTACCACCACTGCCACCACTGGACCTAAGGAG
Ot001458_Ots30q	TGCAGGTCAGCTCGCGGTTCAGAACAATTATATTGCGGGTCAGAAACGTTAAATAAAATGTTAAAACATTTAGA
Ot001459	TGCAGGCTGATGGAGTGCTGTATCAGATGACCTGGCTTCCACAATCACCCAACCTCAACCCAATGGAGATGGTT
Ot001460_Ots11q	TGCAGGTAGTCACTGAGTCCGAGGTGCTAAAGGAGCTCCTGAAACTAGACCTCAAAAAACCATCTGGATCAGAT
Ot001462_Ots07q	TGCAGGCGCCCGGCCCACCACAAGGAGTCAACAGATCGCGATGAGCCAAGTAAAGCCCACCTGGCCAAACCCTC
Ot001463	TGCAGGCAGTCAGGAGGCCTGAGGCGATAAAAGAACTCCTGAAACTTGACCCCAAAAAAACTTCTGGGTCAGAT
Ot001465	TGCAGGATGATGCATAGCCTGCTGCCTATTTGTATCCTCTGTTCCTGACTAGCATTTAGAGTTGGTGTTTTTAA
Ot001468	TGCAGGCAGCATGACAATTGCACACTCCCTCAAAATGTAACATCTAAGGCATTGTGTTGTGTGACAAAATGGCA
Ot001469	TGCAGGGGGACAGAGCAGAACAATCTGTCATTTAAACTGCAGCTCCACATCTGTCCTGTAGGGGGACAGAGCAG
Ot001470	TGCAGGTTGTCCTGCAGCCGCTTGGCTCTCAGTTGGGCTTTCTCTTTTTTTACCCCTTTTTCTCCCCAATTTTG
Ot001471	TGCAGGTCAGCGATGTCAGCCAATGCTGTCAGGATTTGGAAGTGTTTATCTGATGGAGCTCAGCTGTTCTGAGA
Ot001472	TGCAGGCCTTAAGTAAATTGTTACCAAGTACCACCTGCTAGACCACCCGTGGCAGCTGAGATGCCAAAGTAGCC
Ot001473	TGCAGGTTCTGTCATAATGTATTTGCTATGAAAACATTACCAGTAAGCATCATTGGTTCACGTCCAGTGTTGAA
Ot001474	TGCAGGAGTTGTGAATCGTTTTTGTTGGTTATGCTGTCGTAGTTGTGTCTAAGGGGGCATATGGGGGAGTGAAT
Ot001476	TGCAGGTGAAAAAGGGACATTTAAAACAAATGTACATCAAGATATTGTCTTTATGTATGTGTTCCACATACTTC
Ot001479	TGCAGGAAGCAGCTAGGTGAAACACTGAACTTTATGATTGAAATTGTCTAAAGTGATGAAGGGACATTGTACCA
Ot001480	TGCAGGTATTATGTGTCACAGGCTTGTAATATGAACCTATGTCTTTCACTATGAAGGTTGTAGGATCCAGGGCC
Ot001481	TGCAGGCTGTTTGTTGGTTTGGCCCGTATCCATGTTGTTGAGTTTTGAGGTTGGCCCTGGCCCCAATTGGCCTC
Ot001483	TGCAGGACTGCTAATGAATGGTCTGCTCCTCTGACAGCTGTTGCTTCCACAGCAAAAGTTTCTCAATAAAGGCC
Ot001484	TGCAGGGGGTACTGCCCAAACATCTCAGTGTTCTCAAACTTCTTTCCTGTGGGGAAAGGGAGCAGCAGCACAGA
Ot001486_Ots12q	TGCAGGATGAGGATTTCGTCATTGTCTCCAGGAGGAATAACAAATACCAGAGGCCCAGGCAGGGATCAGGGAGC
Ot001487	TGCAGGGAAACAGCGTGACGGAGCTAGTCCGAGTCTTATGGGTTGGCCATGGCCAGTTTGTACTATAAAAACAC
Ot001488	TGCAGGGAACTGCTGTTGGGGCACATGCCACCACCTAGGAACATGCACCCACACACGCACACGCACAAACAAAT
Ot001489	TGCAGGGCCATTATCTGATTGATGTCTGCTCCTGGCTTGTGGCACTGGGAGGTAATGACACTGCCACTGTGGCT
Ot001490	TGCAGGCGCCCGGCCCGCCACTAGGATACACTAGAGCACCATGCGACGCTGGGCCAATTGTGCTCCGCCCTATG
Ot001491	TGCAGGTTTGAGTTGTCCAGAGTTGTTATGACTGTGATGATGAGCCATGATTCTCAGACGCCTTTAACTCATTC
Ot001492	TGCAGGAGCAAGTCACTGCTTTGATATTTTCAGCGAACGACAGGGTGTTGTCCAGGGTCACATAAAAGGTTCTT
Ot001493	TGCAGGTTCATGCTCTACAACATCCGTAGAGTACGACCTCACCTCAAACAGGAAGTGGATCAGGTTCTAATCCA
Ot001494_Ots14c	TGCAGGTGAAGAAGCCGGATATGGAGGTCCTGGGCTGGTGTGGTTACACGTCATGTGCGGTTATGAGGCCAGTT
Ot001495	TGCAGGAGAGGAAGAAAGACTGATTAATCCTGCAGCTAGTGAGTCCCCAATGTAGGTCTCCATTGCCTTGGTCT
Ot001496_Ots30q	TGCAGGAAGGCTACCACATGAGGGAGGTGGATGCAACTTCCCTGCAACGCACAGCTTTGAGATTGCCTGCAATG
Ot001497	TGCAGGGATTCAGCTGTGATTGAAAGCAAAGAATGAGCGGCTCCTGCACTCCAGACTCTATTTATATCAAGATG
Ot001498	TGCAGGACTACAAATCCATTTAGTCTGGCAGTCAGGACGTGGAGCAAGTGTTTTGATGTCACATTGCTAATGGC
Ot001500	TGCAGGGAGAATGAGACATAGGGTGCATCCCAAATGGCTCCGTATTTACTATATAGTGCCCTGCTTAGACACAC
Ot001501	TGCAGGATGTAGTTTTATCTTATCTTGATACGATGCCCAGTCATGTGGTCAAGTGCTTCAAAAAAGCAAAAACC
Ot001502	TGCAGGTACCATGTTCATCTGTACAAACAATAGTACGCAAGTATAAACACCATGGGACAAAGCAACCTTCATAC
Ot001503_Ots04p	TGCAGGATCTTCTGAGACCAGACACCCGGACAGCTGATGAAACTGTGGCTTTGCACAACCAAATTTCTCTGCAC
Ot001504_Ots13p	TGCAGGAGGTGAGCAGCCACGCATGCTTATAAGGCAAAGACTCTGCAGCAACAGATTTGGCTGTTCTAAACAGC
Ot001505	TGCAGGCTAACCTCGCTTGTCAGTTTCCTCTGACACATTGGTTCAGCTGACTTCCGGGTTAAGCGGGCGGGTGA
Ot001506	TGCAGGCTAACACCAATACCAAAGTGCTAATTATGAAGTGCTAATACCACAGAATAATACCCAAGTGTTACCAA
Ot001507	TGCAGGTAAAACACATGAGGAATAAAGTGGTGAATTGACTCACACTAGGCAGGATGGGAAATATTGAAGCATAT
Ot001508	TGCAGGACCACGTTGGACCTCCTTTTGGGGGCAGGCAGCAGCTCCAGTCTAGACTGGGGATGAGGAAAGGAAGC
Ot001509_Ots31q	TGCAGGTAGGATTAATTGAGGAGAGAGGGAACGGAGGCCTTTAACGGTCTTCAACAAGACATGATACAAGTGGC
Ot001510	TGCAGGGTATAGCTCCAGCTAAAGTCCATCAGTTTTGTTCACATTACACAGCTATATTCTTTTATGTGATGTTA
Ot001512	TGCAGGCCCCTCCGGAGAGAACGGCTACCCAGGACTGGACGGGGCCAGAGGACTGCCAGGTCTCAAAGGACCTC
Ot001513	TGCAGGCAATAGGCGAGGGGATAACCTACTATTGTAGACTATTCTCCCTATTATAATTCTATGCACACTAATCT
Ot001514_Ots18q	TGCAGGTGTAGAATCTAACTAGAGCATTTGCTGGAAGGAGTTTTCACCATTGTAAAATCCATGATGGGGAATGT
Ot001515	TGCAGGTAACCATGACATCCTCCAATAAGTCTGCAACTTAATCATAAGAAGTGTTGAGAGTTTCTCGCATTTCT
Ot001517_Ots26q	TGCAGGGCCTATCTGTGTAAGAAAATTAAAATCATGTCCATTCTAGTATTATAATTCCTTATTCTCTGTTGTAG
Ot001518	TGCAGGTGCGATCCGTAAGCAGCTGTCAGCCTATCTGGAGGGTTTCTACGAGATCATCCCCAAGAGGCTGATCT
Ot001519	TGCAGGATATTAATAATGTTATGTTTTATTTTCATTTTCTTCAGATTGTGTGGTTAGTTTGCTAGCATTATTCA
Ot001520	TGCAGGGGGAGAAAATGCCAAGGTGAGAGGAGTCTGAGAAACGGAAAGCAGAGCTGTGATTTATCTGCTCGCTG
Ot001521_IOts06	TGCAGGGGAGTGAAGGAGATAAGAGACTAGTCAGACATACCACTATAAATTAACTTGGGGAGTGGACATTTCTG
Ot001522	TGCAGGTTTAGAAAGATTATCTGACACGGTGTAATCATAAAAAACAAACATTACACAGCAGTTGTCTAAGTTTC
Ot001524_Ots19q	TGCAGGCAGAACATGGGCAACATTTCTGTAAAGGATCATGTGTCACTGTTGTTCAAAAGGTGACTGCAGCATTC
Ot001525	TGCAGGGAGACGATGATGCCCACCACTATGAGGAGGATGGAGGTGTGAGACAGGCCCTGGGATATGTGGGTGAA
Ot001526	TGCAGGTACCTCTTGCTGCTTCAGACTGTTAGGAACTGTGAATTTTTCTCTTTACAAATTGAACCAGTGAGTGA
Ot001528	TGCAGGTGCCAACATCGCCCTCTGAAATGATTATTCCAAACCCACACAAGATTGCTTTTGGTAATTATATGTAT
Ot001530_Ots06p	TGCAGGAGGAAGTCTGCTTGCTCCGCCCAACAGTAGACCTGAGACATATAGCAACAGATAATATGACATTAAAA
Ot001532	TGCAGGCACATGTTCTGAGCCAGCTGCTCCTCAGTGAACACTAGCTCCCTCTCCTCCCCTGCTCTGCAACCCCA
Ot001533	TGCAGGACGTCTACAAAATTGGAGGTAAGAACCAGTTATAGATCAATATGTTTCTATATACTGGTTATTTCCTT
Ot001534	TGCAGGAGCCCTACAGATTGAGAACAGTGAGGAGTCAGACCAGGGGAAGTATGAGTGTGTTGCCATGAACAACG
Ot001535	TGCAGGAGCGGGTCACTGCTTTGATGTTTGGAGAGAATGATAGGGTGTTGTCCAGGGTCACTCTAAGGTTCTTT
Ot001536	TGCAGGACTGCAGCACGCGCTTCTTCTACAGGCAGAACGGACGTATCCGGCCCGCCGTGGCCGAGAACCAGGAG
Ot001537	TGCAGGGGTTGGGCAGCTTTGTTTTACATACAGACCATAAGCCACTCGTTCCATTGATCAACACGTACGACCTG
Ot001538	TGCAGGAGACTGTGAAATCGATGTTGATATGGCAGTGTGTGACAACAGAGTGTGTGACAAGTAGCTCTGTGGTG
Ot001540	TGCAGGCCTCCACAGCTTGTTGTACTGTTGACACTGAGACATCAGTCAGGCTAATTCCGCTTTACGCCTGAAAA
Ot001541	TGCAGGGGACACAGGGCTGTTTCCTGCCATCTCTCTGGCTCTAATTGAAAATGTTGGGTGACCCGGCTGGCCCC
Ot001542	TGCAGGTTAGAGTCGGGTGTGGGCCTCAGATTTGCGGGTGAACAAACAACGTGGACTGCATCACTAGCTGGTAC
Ot001543	TGCAGGTAAATGCTTCTGGGGCAAAGTTACAAAGTCTATTTAGAAGTGCATGAATGTAAATATTCAATGCTTTG
Ot001544	TGCAGGATCTGCTGCCTCTCCAGCTCCGCCTGGGTTATGCTCTGCTGGCCCTTCCTCCCCAATCCTTCGCCTAT
Ot001545	TGCAGGCAGTCACTGAGTTTGAATATTTGTCTTTTAGGCCTATGGACATTTTTTTTTGAATCAGCACAAATTAG
Ot001546	TGCAGGCATCGACAAAAACAACAAATATCCAAATTGAGTAATCATGTGTAATGCTCTTTTCAGTGAGCGTCAAT
Ot001548	TGCAGGAAGACAGGAATGTCAGTGTTCTGCCATGGCCAGCGAAGAGCCCGGATCTCAATCCTATTGAGCACGTC
Ot001549	TGCAGGTCCCAAAGGTGTGTTCTGTTGGTCTCCATCCAAGGAAAGGAAAGGAGCCAGATAGCACCAATGTATAC
Ot001550	TGCAGGCCTTCCTGGAGGACTACTTCACGGCCACGGAGCCGCAGTACCAGCCAGGGGACAACCTCTAAACGCTG
Ot001551	TGCAGGTGTCAGGTTATCTCTGCTCTGGAATAACAGGAGGCTCTTTGAAAACTGGGTGGACAAAAAAATCCTGT
Ot001552	TGCAGGCCTATGTGAGCCACGGCCAGGTTGATCTTCGTTCCCTCGCGGTCAGCTGCTGGGTGGAAACGGACGCC
Ot001553	TGCAGGAAGTCATATGAAGTTGTAGGAAGCGTACTCTTAGTGTAAGTCAGAGCTCAGTTTTCTCCGCCCTGTGA
Ot001555	TGCAGGATCTCTCTACCATATTACAATGGAGCCCCCTCAGTTTGCATGGGCTCTGTTGTCTATATTACACAGTA
Ot001556	TGCAGGTAGACAAAGACAGGCAGTTGGACAGACACTAAATGGCTTTGGCATCACCCATGTGGCTGGTTTCATCC
Ot001557	TGCAGGGCCTGCTGGAGCAGCTGGACGTCTGTGGTGCCTGTGACCTCCCTCAGCTGGTTCAGTAGAGTCTGCTG
Ot001558	TGCAGGCTAGCTAGATCCTACTAGAATGTTCTCCCTTTTTTATTTGAAACTGATGATAAAGACATATCTTTCAC
Ot001559_Ots09c	TGCAGGTCACAATACACTGGTTTCTGAAGAGGTTAGTAATTTCTATCGGAAATCCATCCAGAGGGAAGCTATCC
Ot001560	TGCAGGAAGGGTACCACATGAGGGAGGAGGATGTCTTCCCTGTAACACACAGCATTGAGATTGCCTTTGGTATA
Ot001561	TGCAGGTCTAATACTTAAAAAGTGTTATTAGCATGTAAAAGCCTCTAAAATGTGTAATAATTAGGAATTAGAAT
Ot001562_IOts16	TGCAGGCCTACTCTGCCACGTCTGTGCCAAGCCAAATGCTTGTGAATTAGCCAAGCAGCCATGGGAACAGACGT
Ot001565	TGCAGGACATGGCCGTGCTGCCAGCCCCACAGGGACGGAGAGGTGGCCGGATGCAGGAGAAGCTCCAGGGAGTT
Ot001567	TGCAGGGATCCGTTTTATTACAGGAAGATTCGTCACCTGTATTTTCAGTAGGTGCTGTGGCTTGATCTTCTTCT
Ot001569	TGCAGGGTCCGCTCTAGGATGCTGGAGTCCTGTCTGACCCAGTCCCAGCTCCGCATGCAGCCATCCAGAGGAGG
Ot001570_Ots16p	TGCAGGGCAGGCGGAGCGGCAGGTTTCAGGTCGAGAGCCAGACCCGGTCCCCCGGTGCGAACACTGGGGCCTTG
Ot001571	TGCAGGTTTTCTCTTCAACCCTGTTCCTGGAGAGCTACCCTCCTGTAGGTTTTCTCTTCAACCCTGTTCCTGGA
Ot001572_Ots21c	TGCAGGCAAGCGTCTTGGTGACTATTTTAACATCAACTCCTAGCAAACTGATAGGTCTAAACGAAGAGCAGTTT
Ot001573	TGCAGGAATTTCTCTCTGTGTATTAATATCCACTTCAAAGCAAATAGGCTTTTCCTGAACGCCTCTCTGCAGCG
Ot001574	TGCAGGATAATGATGTTGAAGAACAGACGGCTCTCTTCCTTTACAAGACTGTGTCTGCGTCACAAATGGCACAC
Ot001575	TGCAGGTTAAGCTGGAGTAACTTCCGTGCAGCCTCTCTCCCAGGTAATAGAGAATCGAAAACCTTTTTCACCTA
Ot001576	TGCAGGCCCTAGTTTTGTCGCACCTGGACTACTGCACAGTCATGTGGTCAGGTGCCACACAGAGGGACAGGGCA
Ot001577	TGCAGGGTTAGGTGTCTCCTGTGACAGTGGGCTTTTTGGATCTGGTGTCCTCTTACCCTGATTTAGCCCACTGC
Ot001578_Ots08p	TGCAGGAGGCAGTACATCATAAAGAATTAATCATACTTGTTTAAAAAATATATATATATAATTTCACCTTTATT
Ot001581	TGCAGGGCCGTGCATCCCTGAGAATAGACAGGAGCTGTGTCTGTTTGCTTGTTGTTTGTGCTGGGAGAGAGGTG
Ot001584	TGCAGGCTACTAGGCTGTCTAGAGCCGCACACTGCGGCCACTGTTTACCAGCCCCTGGGACTGAAAGGCAGGGT
Ot001585_Ots22q	TGCAGGGTGCGCTGCAGCTCTCTCAGGTTCTCTGACAGCAGCTCCACCTCATCCAGCCTCCCGTTGAGCTTGGC
Ot001586	TGCAGGCCAAGATCACTATTATATATTTGGATTGGGCAAGCTCTCATAATGCAGATGTTGACGTTTACTTACAA
Ot001587	TGCAGGTACAGGACAGCAGGCAGGCTCGGGGTCAGGACAGGCAGAATAGTCAGAACCGGGAAAACTAGGAAACA
Ot001588	TGCAGGCTGAATATGATTGTCAGTTGAACGGTGTTTCCTCTGGCACATTGGTGCAGCTGGCTTAAGCGGGTGGG
Ot001589	TGCAGGAACCACTCATCCCCAACCAGCATCTGGTTCAGAACCTACTGGGTACAGGGTTCAGAAGTCTTACAGTG
Ot001590	TGCAGGTTTGAGTTGTATGCTTCTCATGACACGGCCAAAATGCTCTGCCTTTGCTCTGACAGTTCTGCTGAGCC
Ot001591	TGCAGGATGGTAGCTCTTCAGGAACTGGGTTGGAGAGCCCTGATTTAAAGTGTAATTAATAACCTCAAATGGAT
Ot001592	TGCAGGCCCAGTTGACCTTCTTTTAGGAGCGATTGTTTGTATGATTGGGGAGAAGGAGCGTGTGTTGAAACTGT
Ot001593_Ots30q	TGCAGGAGCGGGTTTCTTTGTTGGCAAGAGGAATGGGGGATTCCGTCCCTGTATCAATTACCGGGGTTTAAATA
Ot001594	TGCAGGACTTTCTTTGTGGAGTGTGGTGTCAAAAACAAGAACATCTCTTTACTATGGACTGACCTCTCCCCATC
Ot001595	TGCAGGTCTGGACAGGCCAACTGTTGGGTCACTGTCACTGGAGCCTCTATGGACCAAAATGATTGATTGACTGT
Ot001596	TGCAGGCAGACTGACAGCCAGCCAGGCACACTGCCAATACTCACACCGCTAAGGAGGGGAGAGGGGGGGAAAGA
Ot001597_Ots05c	TGCAGGCGCCCGGCCCGCCACAAGGAGTCGTTAGAGTGCGATTAGCCAAGTAAACCCTCCCCTAACACGGGCGA
Ot001598_Ots28q	TGCAGGCAGACCTCTGTCGTCAGTTGAACAGTGTTTCCTCCGACACATTGGTGAGGTTGGCTTCCAGATTAAGC
Ot001599_IOts01	TGCAGGATCGATCATCTGAGACCAGCCACCTGGACAGCTGATGAAACTGTGGGTTTGCACAACTAAAGAATTTC
Ot001602_Ots02p	TGCAGGAATGAAGTGTCTGCGTAACATACTAACACACATGCGCGCGCACACACACACACACACACACACACACA
Ot001603	TGCAGGTAACTGACCAGGAGTGCAGTGGCATTAGCAGTGACAGTGTTTGTGGAGACATACAACTGAGTGCTGTC
Ot001604_Ots33p	TGCAGGCTATGTCTCAACTGTGTCTCTGATATAGTGGATCATGAAATAAGTACACATAACAGAACAATATCACA
Ot001605	TGCAGGCATGGTGGTGAGGATGATGTTCCTGCCCAGACTGCACAGAGCAGAGACACCCCAGTCAGTCTATACCA
Ot001606	TGCAGGGAGTGGTTGGGCGAGCTCTCGTTGGAGCGCATGCCGGAGTCAGACGAATCCTTCTTATCCAGCATGGC
Ot001607	TGCAGGAGGACAAATATGGATGTCAAAAAATTGTGAAATTGAATGGTCTTCTTGCCCAAGGAACGAGCCTCCCC
Ot001608	TGCAGGCTTCTGATGAGCTAGCTGCTGATTGGCTGGTCCTGGGGCTGGTTGAGGGTCAATCTCATCCTCTTCTT
Ot001609_Ots01q	TGCAGGAAGGGTACAACATGAGGGAGGAGGTCTTCCCTTTAACGCACAGCGTTGAGATTACCTACAATGACAAG
Ot001610_Ots04c	TGCAGGCGGTCTTGAGGAGGACTGACCGGGCACTCCTCCAGGTACGACCACAGTGGCGGACAAACATCTGGGCA
Ot001611	TGCAGGATGCATTTCAATGGTGTCATATTTTCTTTTCAGGCTGTAAAACATCTCAAATGACAATTGGAGACATT
Ot001612	TGCAGGAGGGTGGTGGCCCCCAGGCTGTGGCTAGTGTCCGCACCCATCCTGTGAGGCGAGGGGTCGGTCTGGAT
Ot001614	TGCAGGTAAAGAAGCCAGATGTGGAGGCCATGGGTTGGCGTAGTCACACATGGTTTGCTGTTGTGAGGCTTGTT
Ot001615	TGCAGGCTCATCTGATGTACTATTGCAATGGGAGACAGAGGGACTCAGTCTCAGACATGATGGCAGAGCAGTTA
Ot001617_Ots13q	TGCAGGAGTGGGTCACCTAATTTCACCTAATGTGATGAGTGTATGTATGACAAGGTCGATATGAGGATATCCAG
Ot001618	TGCAGGCTGAAATGTTTGTATTTGTTGGCTTTATGTAGGCTATTTTTACATAGTTGGCAATGGAAATATAAATT
Ot001619_Ots19p	TGCAGGCGCTGTTTCTCCCGGTCCGATCACCTTGCCCTACACATGAAGCGCCACCAGAACTAAACACACACGCA
Ot001620	TGCAGGCCTGCAGCACTGGACAGAAATAGTACTAACAGCCTGCTAGAGAGGCTGTTGAGAGACGGAGGAGCACA
Ot001622	TGCAGGCAGCTCTGGATGAAAGCACAGGATTTGGTTTAGGTCAAAAGAGAACTGCCGATCTGGAAGTAATGGAA
Ot001624	TGCAGGCTCAGTCTTCATGGTGAAGATTCTCCGTAACTTACAGCTGGCAGAGACAGTGATTCCATCCAGGGATA
Ot001625	TGCAGGGCTTCCTATTTTTGTGCAGGAATGCTGTGACTTTTTGGTAAGGGATCATGCATCCTGTGATTGGTCAG
Ot001626	TGCAGGTTGGAGCTGTTTGACTGGCAGCCTCCCCTCGCTTCAGGCTTCTACAGCGCAGCAAATGCAAGGTCTTA
Ot001627_Ots19q	TGCAGGGAGAACGCTGATTTGGCTGAAACGGTCTCAGGTGGCATCATCTCTCTTTAGCTTGTCCCAGTTTCACA
Ot001628	TGCAGGACAACCTCAACAACAACACCACCACCGCTGCAGCAGCCCCAGCTCGGGGAGGGGAAGCCAACGGCCAG
Ot001629	TGCAGGAAATAAGGAAGAAGAATGGGACCATGTGGCGGGGCCTTCAGATCATGGTCTGTACAGCAGGCAGGTCA
Ot001630	TGCAGGCGCGACAGAAAACGCAGAAATTAAAATATAAATCATGCCTTTACCTTTGACAAGCTTCTTTTGTTGGC
Ot001632	TGCAGGGGTTGGTCCCCTGTAAAACCTACCCACTGGTGCAGACTGGCCACTGCAAGCTTTTCACCTATATTTAA
Ot001633_IOts15	TGCAGGCGGTTGGATGTAATAGCAGCAGCGCTCTCTTCTCTTTGCCTTCTTTCTGGGTTAGTCACCAGGGAACC
Ot001634	TGCAGGCAAGAGAAAACACATTCCCGGCAAAGTTACCCTTTTGAACCAACCACTGGTAAACATCAACTTTAATG
Ot001635	TGCAGGGTCTTCGCCATGGAGGTACGTCTGTCAAAGATACTCTTAATGTATACATGATGGTGTACATTAACTTC
Ot001636	TGCAGGGGGCATATGTGGCCACGTTATTTCAGGCTGACTTGATGATCTGCAATAGACAGCACATCTCAGTACCA
Ot001637	TGCAGGATAAATTTGTTCAACACAATCTAATACCATGAGACGTTACAAGGCGCGGAGGCTGACAGATTTGTTGC
Ot001638_Ots20c	TGCAGGTTTTGGTAGCGGGCCATGTTGGTGGCACTATTGTCCTCAAAGCGAGGAAAGAAGTTGTTAAGTTTGAC
Ot001640	TGCAGGCATGATATGGGCTGTTGTGGTGACCATATTACCGCCGCACCGGCAATCATGAGTCATGACCCCAGTAA
Ot001641	TGCAGGTTGTGGAGTGAATGACTCTCCAGTAGGCCTGGCTGCTTACATACTGGAGAAGTTCTCCACCTGGACTG
Ot001642	TGCAGGCTTCAGCTAAAGAGAAGGAGAAACTCCGGGTTAGTTGAAGAAAACCTGCCAGTGAGCAGGTTAACTTC
Ot001643	TGCAGGTACACAGAAACAATGTTTTCAACCCTCTGTAGAAATAATTTCTTAACGTAAAGAATTGAAACTTTAAA
Ot001645	TGCAGGTTTGCCAATTAAACAACTTCCTTTCGATTAGTAGGCCAAAGACACAGAACTATTTACTGCAATATTGG
Ot001646	TGCAGGCTGCCAGTATAATGGTTGCTCTGAATAAGCAGGTGGGAACTCTGCTGGAATATGCATCTCATATTTGA
Ot001647	TGCAGGACTGAGCTGTCAGTTTACTTAATTAGGCACCCTCTCACAGTTACATACAGCAGCATGATGAGGCTAGT
Ot001648	TGCAGGCAGGCTCCATGTGTCCTCAGGGGTAGTGGAGGGCCTTCTGACCAGCCTGTCCAATGGAACATTCCCCC
Ot001649_Ots08q	TGCAGGGAAGCTAAAGTCATTCCGTTACCCAAGAATAGTAAAGCCCTCTTTACTGGCTCAAATAGCCAACCATT
Ot001650	TGCAGGTGTCAATTCATCATAAGTCATGATATTCACTTAATTTGAGGGCTGATGGGAGAGGGTGTGTATTTTAC
Ot001651	TGCAGGGTCCAGAACTTCCTGTATAGGTTGTAGTCGATGGGGATGGAACTACGAACAAAGGGAGCAATGTCATA
Ot001652	TGCAGGCCTCCCCGATCCCTTTGCCAAAGTGGTGGTGGACGGCTCAGGACAATGTCACTCCACAGACACCGTGA
Ot001653	TGCAGGGGAGCTGGGACCAAAGTAACAAAGCCTAACATCAGTAATACACTACGCCGCCAGGGACTCAAATCCTG
Ot001654	TGCAGGGTTCCCACGACAGGGATCAGCATGTTCTCGTGGGGAGACTTGAGCAGGCGAGCCAGAAGAGGGATGCC
Ot001655	TGCAGGGGAGAGGACAGGGAGGGAACACGTCGATGGATCAACACAAGACATACTCATTGGCACAAGACGGTCTG
Ot001656	TGCAGGGATGAGCTGCTGGAACCAGGCTGGAACACACAGACACACCACTCCTCCTCCCACTCCAACTGCCGTGT
Ot001657	TGCAGGAGTGAGTCACTGCTTTGATGTTTGCAGAAAACGGCAAGGTTCTTTGTACTCTGGGAGGGGGACAATAT
Ot001658_Ots18q	TGCAGGGCGAGCGCCATGTCCAGCTGCTCTGTCTCCTCCACCCCCCAGCTCAGGCTCTCGTATGAGGTGTAGTC
Ot001661_Ots28q	TGCAGGGCCGGTGGCATACTCCTCAGCTTTCTCTGTGAAGGGTTAGCATGCAGCACCAGCCAGCAGCATGGGTT
Ot001662	TGCAGGCTGCCCAGTGCCAGAACACAGACTGCCTTATGAAGAGGAGCTAGGGGCCAGTCCTTCTTTAGAGCAGC
Ot001663	TGCAGGGCAGAGTGATACAACATGGTCCTCTACAGATGTAGGATGTCGGATGTTACCCTGTTGCAAGAGAACTT
Ot001664	TGCAGGCTCATCCTGACATGACCCTCCAGCATGACAATGTGCCACCAGCCATATTGCTCGTTCTGTGTGTGATT
Ot001665	TGCAGGTACAAGAATGGAGTGACTCTGGATAAGAGTGACTGCTAAATTACTAACATATTATGGGTAGATATACT
Ot001668	TGCAGGGTTGAAATATGCTTTTTTTCTCTTTGTTACTATGGTGCTATCATCAGCTAGCGTCCCACATATCCCAG
Ot001670	TGCAGGCATCACACATGAATGGCAGAAAATCTGGAGGAGAAATTGGGATAGACAGTAGTAAAATGCATTGACAA
Ot001671	TGCAGGTGCTGCTATACTCAGGAGGATCTTTGTTACTTTTCTTTACTCCAAGACTGGACTGGAGGTGGTTTCAG
Ot001672	TGCAGGAGAGAAGAGGGAGCGGTGGGTAAATGACAAGTCTAAATGAGTGAAAATTAAAAAGGCAGCGGAGAACT
Ot001674	TGCAGGCAAGCTATGATGGTTCACTCACTGTCACACAAACTGGTAGAGCGACCAGCATACACACACATACACAT
Ot001675_Ots11q	TGCAGGTAAAATACAGCTCTGGTGACGGAGACATAGTTTGTAAATGTCTTGATGCGAACCAGTTCATTGTGTTT
Ot001677	TGCAGGTAGAAAATATCTTGATAAATCATATTTGCTGCACATGGCCTGTCTACAACGAACTTGAAACATTGTAT
Ot001678	TGCAGGGACGCATCGGAAAGCAATGTCGTGAGCGCTGGCACAACCACCTGAACCCTGAAGTAAAGAAGTCCTCC
Ot001679	TGCAGGTGTTCCAAATATGTTTTGTACTCAGTGTAGCTCAGCATTTGAATTATTTATTATATACAGTCATTTTT
Ot001680	TGCAGGCTAAAAAAAATAAAAAATAAAAATTCAACATGTCATGTCACATAGCGAATACAGCGAGTGATTAGGCG
Ot001681	TGCAGGCTCTAGTTTTGTCTTATCGTGACTATTGTCCAGTCATATGGTCAAATACTGCAAAGAAAGATCTAGTT
Ot001682	TGCAGGGCTATGGCAGCCTAATCCCAAATGGTGTAAACAAAGTGCAATGTAATTCTGGATGTACAAGAGCCCAT
Ot001683	TGCAGGGCCTTTCAGAACACAGACAAACATGAGAAATGTACAGACATTCATCAGAGCTGATTCAGCACCTCATT
Ot001684	TGCAGGTCAATAACATATTGAAGGGGAATGTCCTCTTTCACAGTTTGGCCATAGGTCTGCTGTAGAGCTCCAGG
Ot001685	TGCAGGAGCAAAGGATGAACAATGGGAAGATTTAGCTTGGGATGGAGGTGTGAGAAACAACACTAGATTTATAG
Ot001686	TGCAGGGTCAGGCAATTTTCTGCTGTCCAATCCCAGTGAACGAATGACCAATCCACTGCCAGTATCATATTCGC
Ot001687	TGCAGGAGGGTAGAGGAGGAGGACGACGAATTACAGGGGATGAGGAAGCAGAGGGAGAATAGAGATTAGAGCAG
Ot001688	TGCAGGCCAATTGAGCACTCTGCTGCGTTTCATTCAATTAATTAGGTTTAGTGACCTATGTGTGAAGAATTGGC
Ot001689	TGCAGGAGCAAGCCACTGCTTTGATGTTTTCAGAGAACGACAGGGTGTTGTCCAGGGTCACGCCATGGTTCTAT
Ot001690_IOts28	TGCAGGTGACTCTGTCCATGTAGGATTTACTAATATTCTGGGTTGGGCAGCAGAGATGGTGTTCATTGCTTTGT
Ot001691_Ots19q	TGCAGGCGGTTACTGAGTCCAAGGTGCTAAAGGATCTCCTTAACTTGACCCCAAAAAACATTTGGGTCAGATGG
Ot001692_IOts01	TGCAGGATCGAGTCACTGCTTTGATGTTTGCAGAGAAAGACAGGGGGTTGACCAAGACCACGTCAAGGTTCTTT
Ot001693	TGCAGGTAGAAAATATCCGGATAAAAAAAATTCTATACTGTAAATCACATTGGCTATGCATGGCCTGTCTGCAA
Ot001694	TGCAGGGTTGGCTATTGGGGTCATATTTATAGTCACAGTTTTCCATGTTTTCCCAACAGTGGGCAGGGGCCTTT
Ot001695_Ots15q	TGCAGGAGGAGAAATACGGATGTCGTGAAATATAATGGTTTTCTTGCCCAAGGAATGAGCCACCCAACATAGCT
Ot001696	TGCAGGGCAAATGTATGCAGCTCACTAAAAGCCACCCAAAACATAACAATGCTAAAGGATTTGTATATGCAGTT
Ot001697	TGCAGGAGCTGGGCAGCCTCCAGATGAGGAGCCTCAGGGTGAGAACCACTGGAGCCACAGCCTGGTCCACTCAT
Ot001700	TGCAGGTCCTGGACGGCAAGGAGGACATAGGTGCCCTCTTTGGTGGTCAAGTCTAGATTGGATTAAGCTTTGGT
Ot001702_Ots24c	TGCAGGCTTGTTTGCAATTAATTGTAAAGGATCACAGGCTACTTCAACTGATTCTGCAATGCCATTTAGCGTCA
Ot001704	TGCAGGCAAGGTGGCAGAATGGTTAGCCACTATGTTCTGCACCATGTCCAGTCCATTACTACGCTCTATGATTT
Ot001705_IOts23	TGCAGGACTATCAGGGTATAGTGCAGGTGAGTACAAATGAGGATGGGAGAGTGGATGCTTTCACCAATCCCTGT
Ot001706	TGCAGGCTGTTCAACACCTAGTTCCTCCACAGACACATTATCCCTCTCGTCAAGTGATTTAGACCTGAGATCTC
Ot001707	TGCAGGGTGCAAAGGAGGTTGAATGTGTCAGGCAGTTTTAAACAACATTATGGAAATGTAATAAGGGAAAATGA
Ot001709	TGCAGGTTTTCAGATATTACTGTGAGCTGCGTGAAGCAAATGGATTACCGTGACTGTGTGCTACTTAATGGCAT
Ot001711_Ots05q	TGCAGGCTCAGGCCCTCCTCACCGCCATGGCTGCCATGATGGTTGAGTTCACCAAACTGGAAGGGGAGGTGGTC
Ot001712	TGCAGGGTGACGTCACTTCCTTTTAACAAGCACACGCTCTCGGCATCCTGTTTGCAGCTGTAAGCATGCGGGGA
Ot001713	TGCAGGAACAGGAAGATTGTTCTCTGCAATGATGTAGGAGCACAGGGTGTACACCTCCTCATCACAAGCTACAG
Ot001715_Ots31q	TGCAGGTAGATTTTTTTCTTGAGCGGATGGTCAGGGGGCCAGAGCAATAATTACAAATAATTGGTAGACTGCAA
Ot001716_Ots08p	TGCAGGGAGGTGGTTGCTTGTTTTTCCAGACATGTTGTTTAGCCATTGCCATGGTTGATGAGGTGCATCCGGGT
Ot001717	TGCAGGTTGCACGTACAATCAATAACATGCAGCAGCAGATCCAACAGCACCAGAGACAGCTGGCCCAGGCCCTG
Ot001718_Ots07q	TGCAGGGATACCACTCTGACGTTTGACCAGCTGGTGGACCTGTCCATCTGCTGGATAACCTGCTGGCTACCCGC
Ot001719	TGCAGGTATCCCCTGTCCCTCTGCCTGCGCCACCCACAGCACACTGTGGACCTTCCCTGGCCCTGCCCTCAACA
Ot001720	TGCAGGCCAACTCCCAACGGACATCCTCGCGCAAAACTGCAGCGATAGTGGTCGATCAGGGCCCTATCGTTCCA
Ot001721	TGCAGGTGCGAATGAGGACAGAACAGACGTGTGTCTCCTCCCCTCCTCAGAGTCCCAGCACCACAGACGCCAAG
Ot001722	TGCAGGGACCGATGCCACAGAGATGCCATGGCAAACACACACTTGGAAGGACGCATGGAGGTGGGAAGCAAGGA
Ot001723	TGCAGGCGGTCACTGAGTCCAAGGTGCTAAAGGAGCTCCCAAAAAACATTTGGGTCAGATGGTTTAGACCCTTT
Ot001724	TGCAGGAAATCTCTCTCATACCTATTCCAGTAGGTGCCACCTTGCAGTTGTCCCTCGTTCCCCTGGAGAGATCG
Ot001725	TGCAGGTTCATGCTCTTCAACACCCATAGAGTAATACCCTACCTCACACAGGAAGTGGCGCAAGTCCTAATCCA
Ot001726	TGCAGGCGCCGGGCGAAAGCCCCCCTAGCCAAACCCTCCCCTAACCCCGATGATGCTGGTGCAAATTGTGCACC
Ot001727	TGCAGGATGACCTCCACCTCTCCGTCCAGGTAGCCCAGGTGGAAGCCACACACTGACTTGTTGTTCTGGATAAG
Ot001728	TGCAGGGACTCTGGCTGCATGGGCAACCCAGCCAAGGGCACACGCACTGGGCTACGGCTCATGACATCAGCCCC
Ot001729	TGCAGGAAATCAACTATGGCTCAGTCCACCAGATGGAGCTCTGGCAGTAGACTGTTAACAAGTGGTGTCCTGTC
Ot001730_Ots27q	TGCAGGGGACCAGTACAAAAAATGTATCCACTCACTACTGTAAGTCGTTCTGGATAAGAGTGATTGCTAAATTA
Ot001732	TGCAGGATATTCTCTGTTGTGGGACCAACGTGAGGATTTATGGCAAGAGAAACGGTAAGCAGTAGGCTAGTGTG
Ot001733	TGCAGGGATTTGATGTCACCTATCCAATTCTTTCCCTTCAATTTAGATGGAGAGAAGTTACAATGGACTATTGA
Ot001734	TGCAGGATGAGAGGACCCTGACAGAGTACAGTGAGTAATGCTGTCTGTGGAGTTGCCTGGAACCAATAGAAAAC
Ot001735_Ots02p	TGCAGGACAGGAATGTCAGTGTTCTGCTATAGCCAAAAAAGAGCACGGATCTCAATCCCATTGAGCACGCCTGG
Ot001736	TGCAGGTGAAGAAGCCGAATGTGGAGGTCCTGGGCTGACATGGTTACAGGTGGTCTGCGTTTGTGAGGCTGGTT
Ot001737_Ots10q	TGCAGGTACTGTAAATATGCTTAAGTTATAGTTTCAAAAAGCGCATACATTTAATTATAACGTAGGCCAGGGGT
Ot001738_Ots14q	TGCAGGGGCCACAGGTTTGACAGGAATTTAAGATACAGAATACACCTTTAAAGCCTCCCCGTCTGCCTCTCTCC
Ot001739	TGCAGGGGGCAGCACAGAGGTGGCCAGTCAGTCACTACCACACCCTCCCTGACTACATTAGATCTGTGTGTGTA
Ot001740	TGCAGGCACCCAGCCTGCCACAAGGAGTCGCTAGAGTGCGATGAGCCAAGTAACGCCCCACCGGCCAAACCCTC
Ot001741	TGCAGGGTGAATTTGGCGTTAGCCTACACAGAGCTAACTGAGGAGTTGGGACGTCTCCAAGCACTGAGCTCTAA
Ot001742	TGCAGGAGGTTTGTTTGTTGTGATTGAGTGGCGGAAAACAGCTATGGGCAAGGTTCTGACAGATGGGTGTCTTG
Ot001743_Ots01p	TGCAGGCCTCTCGCCTAAGCACGCCCAAGGTGCCTTCCCCCCTGGGAACTAATGAAACAGAATAATACAAACAT
Ot001744	TGCAGGACTCCTCTGCTTTCTCCAGGGGTTCCTAGTGTTGGTACACTGGTTCTACACTAGTCGAACAGGGAGGT
Ot001745	TGCAGGGTGCTGCATCGTAAGAAATGGCAATTTCACACTGTAGACACAGCAACAGAGCCTGGCTAAAATTCAAA
Ot001746	TGCAGGGAGGTGTGCGGGCTGACTTCCAGCTGGCACACCAGCACCTTGGCATGCATCCGGGCTGACAGAGCCCA
Ot001749	TGCAGGCATTTGGAAATTACTCCAATGTCACGCCCTGACCGTAGAGATCCTTTTATTCTCTATGTTTGTTTGTT
Ot001750	TGCAGGCTAGCTGGGACTGGGAGGAGAAGCTGGGAGGCTGGCACTCCGTGGGGACGTAATTGAAGATGACATGA
Ot001751	TGCAGGTGTCCCTCCAGGACTACACTGGATTTCTGCGGCGGCTCTCTGATCAACAATGGGTTGTGACTTCTGCC
Ot001752_Ots21q	TGCAGGGGAGTGGGCCAGATTACTTCCTTGGGCTGAATACGCCCAGAATTCATTTCAACACTCCTCCACCAGGC
Ot001753	TGCAGGACATGAAGGTCTTTGTTTGTCAGACGAATCTCTGGGTCGAAACTACAGAACAGTACATTTGTGTGTTG
Ot001754	TGCAGGAAATATATTCACTTACCATTCATTAGTTATCTGCCACAAATGCAACAGAAGATGGTGACTAATACTAT
Ot001755	TGCAGGAAGGGTACCACATGAGGGAGGAGGATGTCTTCCCTGTAACGAACAAGGTTGAAACAAATCTGATCATC
Ot001756	TGCAGGTATAATGTTTCTATTAGATGCAATAAACTTGTATGAGCCCTTACAACGAGGCCTTATAATACAGTTTA
Ot001757	TGCAGGCCTGTGGTTTGTGCAGTGAAAGCACCCGGTTTGGATTGGAAAGGTTTTTTAGTGTTGACATGGGGGTG
Ot001759	TGCAGGAACAGTAGCACACACAGCACACACAAAAACTGGAAGACAGATGGAGAGAGGGAGAGAATGCACTTAGC
Ot001760	TGCAGGAGGTTTGCTTTTTGTGATTGATTGAGGAAACTGCTGCAAGGTTCTGACAGATGGATGTGTGGTGGTGG
Ot001761_Ots24q	TGCAGGCGCCCGTCCTGCCACAAAGAGTCGCTGGAGTGAGATGAGCCAAGAAAAGCCCCTCCGGCCAAACCCTC
Ot001762	TGCAGGCTGACTTGGTTGTCAGTTGAACTGTGTTTTCTCCGACACATTGGTGCAGGCAGGTGTTAAGGAACGCG
Ot001763	TGCAGGTCTTTTGCCACATTCAACATAAAAAACTCCAAACACAAGTCAATTAAGTGTTGGAAAGATCTATGGGC
Ot001764	TGCAGGCCGTAGCCCATTCCTGCACTAGGACTAACTGCTAAACTCACACCCAACCAGTCAACGTCATTACAGGG
Ot001765_IOts08	TGCAGGATGGTAAAGGTACATTGTTCATGTGACAAACTCTCTCACAGGGAGACATCAAGTGCTAAATTAATCTA
Ot001766_Ots01p	TGCAGGGAACTGGAGCTCCTGCTTGACTGCAGAGGGAGAGCGGGTGTCTCAGGACCGCATGGATTTGATCATCA
Ot001767	TGCAGGGCGAGAGAATGCCACTTGGATTTATATCATCGTTCCCATTCCATTTTCCCCAAGTTTTAAATATGTAA
Ot001768	TGCAGGGTTGCAACCTCTCAGACAGGGTGGTCCGCATCACCGGGAGCAACTCTGGCATCGGTGAGTTTAGCACT
Ot001769	TGCAGGTTCGTAGTCACAAGCTTGATGCACAGTATTTAGTCATTGTGTGCTAAGAATATTGGATCAAATACTAA
Ot001770	TGCAGGGTTAGTACTGGGTATTACAGGTTTAGTACTGGGTATTACAGGTTTAGTAACAGGGTATTGTAACGGCT
Ot001771	TGCAGGTCCAGAGAATCCATCAGATTCCCTAATGGATGTAAACAGATTAACACACACAGCTGGATACCAAGCAC
Ot001773	TGCAGGGATCACAAACATAGGCTAGACCCACTAACAATGTATGTACTGTACTCTAAGTTGCTTTTGGTGTCGTC
Ot001774	TGCAGGTATTTTTACCACTGATGTAATGCTAACGTACTCTGACTGGATTCCCTTGTGCCGACCCTGTAGCGCTT
Ot001775	TGCAGGGAAGCGGCGGCGGAGCAACAGCAATGTGATTCAGCTCAACACACAGTCAGGGAGCCCTATGGATCTGA
Ot001776	TGCAGGAAGGGCAGGTGGGACGCTACGAGCTGGTGAAACCTCAGGCCTCACACTGACTGGATGTAGTATAGCTC
Ot001777	TGCAGGCGCCTGGCCCACCACAAGGAATCGCTAGAGCGCAATGAGCCAAGTACAGCCCCCCCAGACAAACCATC
Ot001778	TGCAGGTGAACGATGCCATAGGGAACGAGTGGCCCTGGCTCTACTTCGTGACTCTGATCCTAATTGGATCCTTC
Ot001779	TGCAGGACCCATGGTAAAACAGCCTCCTCCTTCCCGTCACTGCTTTATGGCTTTACCAGGCTAGACCGAAGGAT
Ot001780	TGCAGGTAAGTGGGCATCTTTGGCTCCTTCCTCAGGAATGCTGGAAGATGGATGTTAACACTGCTGGACTGGTC
Ot001781	TGCAGGTGGTCACTGAGTTCGAGGTGCTAAAGGAGCTAATTAAACTTGACCAAAAAACATCTGGGTCAGATGGT
Ot001782	TGCAGGTGTGGGATGTGATTGGTCGTTCTCTGGTGGTGGATGCTGGGGAGGATGACCTAGGAAGGAGTGGTCAC
Ot001783	TGCAGGTGGCTTCAGTGATGCCATGGAGGCGAAACGGGTAAGTAAGTACTAAAGGGCCCAAAAAGTTTTGTCAT
Ot001784	TGCAGGGTCAGCCAAACCATAAGGACCCCAATTTACACCCTCAAGACCACTACCAGCCCAGCCACATGGAAGTA
Ot001785	TGCAGGCATGTTGATTAGTCTCGGCAGAGAGGCGTTGGAATCACTCAGGAGAATGTCAATTAATGTTCTGTGAA
Ot001786	TGCAGGGACAACGACAGACAAATATACTTTGAGTTGTGACACTGAGAAGTACATACTATGGCAACAGGCCTAGG
Ot001787	TGCAGGGCTAGGAGATGCTGCATCATTGTTTTCTTCAGATACTAAATATGAAGGCAGAGTGCCTGTGTCCACAC
Ot001788	TGCAGGCAGTGCCTTCTCATTCCATTCAAAAGCCTTGCACTTGCTACAACCAAGGGCCAACACTCAATCATAGC
Ot001789	TGCAGGTGTCCCCATGATTCTATTTAAAGTAATGTTCTCAAATTGTTCAGAGAATGTTAAGAAACAACGTTCTT
Ot001790	TGCAGGCATTATTTGGGGGATATTTTTGCAGAATTCTGCATGCAGAGTCTCAATTTGGTGTTTGCCCATTTGGT
Ot001792_Ots25q	TGCAGGTCTCTGAGAGGAGAGATGAACACGGCCTCCAACAGCATCTGGTGACTTCCTACAACACAGGATGGTGC
Ot001793	TGCAGGTGCCGCCCCCCCCGAATAGGCATGCTGCAAATACTCCCTACAGCACAGAGCTCTCTCAGCGGTAGATG
Ot001794_Ots04p	TGCAGGCCTGTTCTAGTGATTCTATTTCTAAGGTAATTACCTCAGATCATGTGCAGATCAGTATGATCATCAGA
Ot001795	TGCAGGGGGGCTGGTGACTGAGAGAAGGGTCAGCGTGGAACATGAGCACCTGCTGAAGATCAAACCCACCCGCT
Ot001796	TGCAGGCACAGACACAAAAGTGAGCAGTTCAGTCCTCTGCACCCAATACATCTAGCCTTTAACATATGCTTATA
Ot001797	TGCAGGATTTCCATTCATGTCCTTTTTAAACCTTTATTAAAGTCCTCAGTGATTGGTTGTGAACTAAGGGCTCT
Ot001799	TGCAGGACACATTTCGTAATATCCAGGAAACATGATTTAACAACATCAGTACATACACATTGAGTTATGTCTCT
Ot001800	TGCAGGTTCTGGAGAGGTTGTTCCAGAAGGGCTTCAGCGTGACGGCGTCATGTGGCGGCGGAGTTGACTCCTCC
Ot001801	TGCAGGTGTGACACAACGCAGAAATATAAATCATGCCTTACCTTTGACCAACTTCTTCTGTTGGCACTCTATGT
Ot001803	TGCAGGTAGTGCAGCCTTCCACCGTGCTGCTGTCCATGGTGCTGAAGTGAGCGCACCTGTCTCCTGTGCTCATG
Ot001804	TGCAGGAAGCTATCCAAAGCACTTGTGGTCTTCCTGAAGCTTATTGCACTGGATGTGTGTTGTTGGTTGGGTAT
Ot001805	TGCAGGACTTGCTCTGTGGCATGTGGTGCCAAAGCAGAACATCTCTTTAGTAAGGGCAGACCTCTACATCTTTA
Ot001806	TGCAGGGACGGGGGATTAAAAATATAGGACAAAACACACATCACGACAAGAGAGACTCCTAAGACAACAACACA
Ot001808_Ots33p	TGCAGGTACGGTACCAAATGAGGGAGGAGGAGGTCTTCCCTGTAACGCACAGCATTGAGATTTCCTGCAATGGC
Ot001809_Ots05c	TGCAGGTGAGGGAGAGTCGTGATGCTGAGGTGGCGAAGAGGTGTCTGTCGGCCATAGAGGAGTGTGCTCGTACC
Ot001810	TGCAGGTGGTCAACTGAAGATCCTATATATGTATATCTACACAGCTCTCTCTGGTACAGACATTACTCTCTAGC
Ot001811_IOts09	TGCAGGAGTCAGAGGCACGCCAGGGGAGGATGGACCTAAAGGAAACCCTGTGAGTAGATCTCTATTTAGGCCAC
Ot001812_IOts24	TGCAGGCTGCAATGTTTGTATTCGTTAGCTTCATAGGCTATTTTTACATAGTTGGCAAGCATAAGAAGTTACTT
Ot001814	TGCAGGAGTGAGTCGCTGCTTTGATGTTTGCAGAGAACGACCAAGGTTTGTTGCGCTCTGGGAGGGCAACACTA
Ot001817_Ots28q	TGCAGGTGTCCAGCTCCCATGCCTTGGACTCTGGACAGGTGGGAGAAAGTAAGACAATCAAGTTATAAATAATT
Ot001819	TGCAGGACCTGCCTTGTTAAGGCAGAGCAGCGCTTAATCATGGACAGACTTCTCCCCGTCTTAACTACTGTTGT
Ot001820	TGCAGGGAGAGAGCCCTGACCAGCCAGCACTGGGCTGCAGCACTCACAGAACCATCTGGGCTGTTCAGACAGTC
Ot001821	TGCAGGAGGAGAAAGACAGAAATGGATGGAGGGAGGGAGGAGGAAAGTAGATTGATTGACAGACAGACAGACAG
Ot001822	TGCAGGGACCTGTGACCTGTCCCAACGCCTCCTTCACTGACCTGGCTGAGATCGTGTCCCGCATCGAGCTGGCA
Ot001823	TGCAGGCCAGACTCCCATTCGGTCTCCAAAATGTGCCTGTCTTTAAATAATAATAATGCCACTCTAATAAAGGG
Ot001824_IOts04	TGCAGGAGTGAGGTTGAGATAAACAGGGTATTACAGTAAACAGGCACAAATACCCAAGTGTGTACAAATATATA
Ot001825	TGCAGGTGTGGCACTTCGCCGGTGGTTTGGAGAAATGCTTGCGCCAACGTTTCTGAAATCCAATTTCTTTTACA
Ot001826_Ots04c	TGCAGGAATGTTATCTTACCAGCTTGGTGTGTGTCATTTGAACTCTCTCTGTGTAATTGTCTCCTCATGTTCCT
Ot001827	TGCAGGTTGCACATAGACACTGACCACAGACTGGTAAAATAATATGGGTACACTCTGTCGTTGAAGTGACATTT
Ot001828	TGCAGGGCAAATGACCCAGCCCAAATGTATTTACCAAGGACCGGAAGGACCAAGCCCTGCCCAACCCCTGGACG
Ot001829	TGCAGGTCAGAAGTGGGAAGAGGGCTTCACCAGGTATTTGAGTAGTGAGGGTATACTAAAACAGATACAGTTTA
Ot001830	TGCAGGAAGGGTACCACATGAGGGAGTTGGATGTCTTCCCTGTAACGCACAGCGTTGAGATTTACTTTCAATGA
Ot001831_Ots22q	TGCAGGATCGTCTAAGACCTGTCACCCAAATTAAATTTAGGAGTATTTCTGTCTGTAATAAATCACTTTTGTGG
Ot001832	TGCAGGGGGCGCTCGGGTTGTCCATTCCCATCCCAGAGTCTGAGCTGGGACCTGCCAGTATGCAAGTGTTCCAG
Ot001833	TGCAGGCTCTAGTTTTGTCACATCTGGACTACTGTTCAGTTGTGTGGTCAGGTGCCTCAAAGAGGGACTTAAGA
Ot001834	TGCAGGGAGGAGCGCGAGTAAGGAATGCAGCCTCCAGACGTCACACAGAGACACAGTATTCAGTGACCGCGTGG
Ot001835	TGCAGGTTAATGCTCTACAATATCCATGGAGTACTACCCTACCTCACACAGGTCCTAATCCAGTCGCTAGTCAA
Ot001837	TGCAGGAAAGGAAAAGTTCACAATGATGTAATGTGAAATGTCACTGTTAAATAAATGTAATGTCACATTTTCTT
Ot001838	TGCAGGATTAGGTGCAGTTTCAAAGACCCCCACTACAAAGGGTTTTACTACAACAGACAACAAAGCCATCAAAA
Ot001840_Ots03c	TGCAGGTTTTGGACTTCTAACGCCTTTTAAACATTGTGTTTGTGTGATAAATGTGGGCTAAGCTAGAGAAGTTT
Ot001841_Ots30q	TGCAGGGAAAGAACAGTGAAATTGTTTTGGGGACTTAGATACAGTAACCTGACACGTGTGAGATGGAGCACAAC
Ot001842	TGCAGGGTCAAAAAATAATAATAATAATCACAGTAGTTGTAACGTGTGCAACAGGTCAGCACCTCATGAGTAAA
Ot001843	TGCAGGTCTCTGACCATGTCAAATATGATCTCACTCTCTTCCACCATGTTCAGCTCATGGAAGCTGCTGATATT
Ot001844	TGCAGGGGAATAGATTGGAGGAGGAGATGTTCGAGTTTGACATTCACAAGAGCATAGTGAGTTATATCTGAGAT
Ot001845	TGCAGGCTACCGGACACATGGCTATTTAACTGGTCTCTTTGTGCAGAACCTTTGTATTTTTATGACAGACGCTG
Ot001846_Ots06p	TGCAGGCGCCCGGTCCGCCACAAGAAGTCGCTAGAGCGCGATGAGCCAAGTAAAGCCCCCCCGGTTGAACCCTC
Ot001847	TGCAGGGGATGTTCTGATCAGGCTTTATATGGCTTGTGTTGTCGGCTCAGTGTTGTGTCACTCATGGACACACT
Ot001848	TGCAGGGCCCAGTCTGTATATATTCCCTCTGTGGTCTTGAGCAGGAGATTTTTCTTATAAGTCCTCATCACTGC
Ot001849	TGCAGGAGCACCCCGTCATGGTCCGAAAAAAAGACAGGCAACAGCTGCCCAGACAACCGACCTAGGTACAAAAA
Ot001850	TGCAGGAAGATGAGGTGCCTAAGGTCCCTCCGCCCCCTCTGGACATCGAGGGTCCCCGACGTACACAGTACGTG
Ot001851	TGCAGGTGGTCCAGCAGTCTGCCGGGTGTGGCCACCAGGATGTTGACACCGTTGGCCAGCCTTTGGGCCTCGGC
Ot001852	TGCAGGACTTGTTTGGTCAACTGTGGTGTTACAAGTGCTGAGTATCTCCACAACAATTGAATCAATATGCCTTT
Ot001853_Ots02p	TGCAGGTTTAGTCTAGTTTTCGGTTGGTCAGGAACGTTGTCATGGTCCCCTGGAGACCATGTCAGGACCTTTTT
Ot001855	TGCAGGTGTGTGCTCGTAGGATCACTCCCTGATAGATTCAAACACAGACACGACTGAGCAGCAAACTGTTCCTG
Ot001857	TGCAGGACTAAATCTTAAGCAGACCTTATTTTCCTGATTGCCTTTCTGACAAGATAAAGAGCCAAGGCCCGAAG
Ot001858	TGCAGGACGGGGTGATACGCCTGGGAGGCTCCATCAGAGGAGCCTTCAGCAACAACGAGAGGAGTAAGTGTTTA
Ot001859	TGCAGGAGTCGTCGAAAGAATTACAAGGTCACATGACGTACCAAATGCATGTACCCCTACTCACAAAGTAGAAT
Ot001861_Ots28q	TGCAGGCAGGTGTAGACAGGTGGGTGGGGGCCAGAGGAAGCTGGAGCCTGGGCTGGGGGATTAGCCTATTTTAG
Ot001862	TGCAGGTGCCCCTCACCCAGGTGACCCGGAACAGCATCCCCCGAAACTATACCCCGACTAGGCTGAACTCCAAC
Ot001863	TGCAGGGCCAACTCGGAGGGGGTACCCGGTGTCAAGGGGGTGAGCGGCCCCTGTGTGTCGGGAGGAGGCCCCGT
Ot001864	TGCAGGTAAGAATCCTCCAGGTAATTCCAGAAGATTTCCAGGGCGGCCATTTTCCTGTAGGAACACCTGCTGGG
Ot001865	TGCAGGGGCCTACGTTAGCAGATATTAATGAAGTTTATTTGTCTTAGTGGGTGCCTTCTTACTTTATAGCATGT
Ot001866	TGCAGGGCTACGGAGCAGGAGACCACAGGGCTGTTCTGTGGTGAGGAAGGGCAAGTTCACCTTGGCCTATCTAC
Ot001867	TGCAGGACATTGGAAGAAACATTGCATTGCATTTACACACAGTGACTGAAACAGCTGAGGAACAGACCTCAGTT
Ot001868_Ots05p	TGCAGGAAAGTGACCTCCATTCGCTATTGAGTGAATAGGGATGTCTTTTTCCCCCTGCCCATCTGATAATGAGC
Ot001870_Ots07q	TGCAGGCACCTGGCCAGCCACAAGGAGTCGCTAGAGTGCGATGAGCCAATTAAAGCCTCACCGGCCCAAACCCT
Ot001871	TGCAGGACAACATGTGGAAGCAGTTGAGTTTCCTGCAGTTAAACTGGTCATCCTGATTGGCACTCACACCATCA
Ot001872	TGCAGGCCAGGGGTTGGGGGCAATTCCATATCAATGTTGAAGGTCAACCAAATTCCAATTCCAAATGTTCCTCA
Ot001873	TGCAGGGGAAAGTTAGTTTAATCACCAGATGGTTGCATAACACCATGGTAAACATTGACCCAATACAAAACAAC
Ot001874	TGCAGGGCCAAGGAAGACGTGACTTGGGCTGTCTATCGACTTCCGCATGAAAATATAAATTTAAATGTCAGTGG
Ot001875	TGCAGGAGCGAGTCTGTGCTTTGATGTTTGCAGAGAATGACAGGGTGTGGTCCAGGGTCACGCCAAGGTTATTT
Ot001876	TGCAGGACTATCTGAGACCAGCCACCCAGACAACTGATGAAGCTCTGGGTTTGCACAATCGAGGAATTTCTGCA
Ot001877	TGCAGGTGAAGAATCCAGATGTGGAGGTCCTAGGCTGGTGTGGTTACACTTGGTCTGGGGTTGTCAGACTGGTT
Ot001878_Ots08q	TGCAGGGGGCGTTATTCTCGTTCAGGGAGGAGGGATATCCCTCTCATAATACCCAGTCTCCGTTATCTCTCTCA
Ot001880	TGCAGGCCTGCCCCCACATCCCTCTCTAATACCTGCTTCTGTCTGATGTCCCGACTCTGTGACTGTCTACAGCC
Ot001881	TGCAGGATTTCCCTGCAGTCTCAAACCCAATCAGCTCCCCGGAACTCAATTAATCCGAAGCAAAGCGCTATCTG
Ot001882	TGCAGGTTTTCAGATATTACTGTGAGCTGCGTGAAGCAAATGGATTTACCGTGACTCAGTGACAGGACTATGAC
Ot001883_Ots08p	TGCAGGAAACTCCTGGATGTCATCTCTGCCCGACACTGTCAGCTACCGTTCTCCAGCGCGATCCCAGACCTGTG
Ot001884	TGCAGGGTTGAAATATGCTAACCTCTTTGTTTACTATTTGGCTATCATCAGATAATAGCTTCTTATGCTGAAAA
Ot001886	TGCAGGCTGACTCCGGTCATCAGTTGAACAGTGCTTCCCCCGACACATTGGAGCAGCTGGCTTCCGGGTTAAGC
Ot001887	TGCAGGACGGTGAGGTGCCGGAGGTCCCTCCTTCCCCTCTGGACATCGAGGGGTCCCCGGCGATACGGGCCATT
Ot001888	TGCAGGGGGGTTCATCACACTGGTGTGGAGGGCAGAGTCTGAGTTGGTCCTGCATAGAGAAAAGGCATCAGGAG
Ot001889	TGCAGGGATAAGGGCTTTATCAAATTGGCCCAAAGATAAAGGCACAGAGGGTCAGACAGGAGGACATGGCAGAC
Ot001890	TGCAGGGACGAGCCATCTTGTAGGTACAATGTCAACATTGTTGGTCTCAATTTCATTGACATTGTTGCCGCACT
Ot001891	TGCAGGGGGTGCACTTGATGTAGATGGAGATAGCAATGGAAAAATGACATTGGTTCAGTGTTATGAATTTGATG
Ot001892	TGCAGGTTTATCAAATAACTATATGAACTGTGGTCCAGAGAACATAAACAGGACAAGGAGAGTGCCCAAATCCA
Ot001893	TGCAGGCGCACTGGCCCACCACAAGGAGTCGCTAGAGCGCGATGAGCCATGTAAAAACCGACAAAAACGTCCCC
Ot001894_Ots06p	TGCAGGTTAGAGCATTGAGCTAGTAACCGAAAGGTTGCAAGTTCAAATCCCCGAGCTGACAAGATACAAATCTG
Ot001896	TGCAGGAAAACAATAATGTGAACAACTTGCACTGAAGAGTCAAGAGCCGATCATGAATTTAATTAATACCTGTG
Ot001897	TGCAGGGCTATAGAGGTCCACTCAGCAGTGTGTGTGTCTCCTATGATCTAATGATCCATGGACTTCTATGATGG
Ot001898	TGCAGGATGCTGATGGCATTCACGACTTGGCTCATGGTGGCAGCAAACTCTGTGAGGAAGGCGAGTTCAGCTGG
Ot001900	TGCAGGTATATTGCACTGGTCATCCCCAAAGCCAACACTTGCTTTGGCCGCCTTTCCTTCCGGTTCTGCCAATG
Ot001901	TGCAGGCTAGTAATTAGTATCTAAGATTTACTCTTATTCTGTTGGGATCGATGGTCTCAGAGTATAACCATTTC
Ot001902_Ots29c	TGCAGGTAGGGTCGCCAGTTGACTCTTCGGTAGGGGGTACTGGAAGTTAGATAGGGATATACTGGAGGAGCAGG
Ot001903	TGCAGGTTACCTGAAATGGCCTGGTTCAGAATCTGAATCAGCTAAGTAAACAGTCTCTGAATGGCAACATGGTT
Ot001904	TGCAGGGTTATTTGTACATTTCATGGACAAAAACAAAAACAGAGGGAAAAATAAAGGCAGAGGAGCATGGTTCA
Ot001905	TGCAGGCTGCAGACACAATTTAATACAAATATACAGCCTCCTCTCGCTGTATAATGTTAAATGTTTTTTTCACA
Ot001906	TGCAGGGACCAAACTGTATACAGTACTGTAGGCACAACAGCACACCATGAGGACTTTCTGCAGTTAACCCTAAA
Ot001908	TGCAGGGGGTCCTGCTGCGCACATACGTCTTCAACATCATCTTCAAAACCCTGTTCGAGGTGGGATTTATCATA
Ot001909	TGCAGGTGTGATGTTTGGATGTACCGATCCTGTGCAGGTGTTGTTACACGTGGTCTGCCACTGAATCAGCTGTC
Ot001910	TGCAGGTGTATATATAAAAATTATTTACAAATTATTTGATAAAATATTGAATTTGGCCTGCTATATATAGCCCA
Ot001911	TGCAGGTCCTCTAAAATGCAAATCCATTTTTTTCAGCTCATACACAGAGCTTTAGGCTGATGAGTCACTACAGA
Ot001912	TGCAGGGTTGAAATATCCTACTGTATCTTTGTTTACGGTTGTGCTATCATCAGATAATAGCATCTTATGCTTCG
Ot001913	TGCAGGTTCCGGCTTTTACCTTTAACCTTCTATTAAATATGTGCTCCCCAGTGGATTGGAGTAATTTGCATTGG
Ot001914	TGCAGGCTCCTGATCTCATTCTGCTCCCCGTCCGCATCGCTACATACCAGGGACATGGCCCGCATCCGTGGAAA
Ot001915	TGCAGGGAAATGCAGTTGTCTTACTCGTTGTGAATGTATTAACCTTGTAAAGGTTAGTGACACCTTGTTAGTGT
Ot001916	TGCAGGTTAAGAAGCCGGATGTGTAGTCCTGGGCTGGCCGGTTGGATGAACTGCCAAATTCTATAAAACGACGG
Ot001917	TGCAGGAAATCCTACACAATTCCTTCACAAAGACAACATGACTGTTTTGTAAGGTTTCCTCACTTAGTGTTTCC
Ot001921	TGCAGGGGACCTGGGAGCAACTACCCACACTGGGAAATGGGGGGATCCAACAGTGGGAGCAACCAACGGGATCA
Ot001922	TGCAGGTTTCAGGCTGTGGGTGTTTTCTTTCCAGCGTGGTGGACTGGGAATTTCCCTGTTGCATTAACATAACC
Ot001923	TGCAGGGTTGGGTAGGTTACTTTCTAAATGTAATCTGTTAGTTCCTAGTTACCTGGCCAAAATTGTAATCAGTA
Ot001924	TGCAGGTTCATGCTCTACAACAGTGCTCACCAACCATTTCTGAGTCAAGATCACTTTGAGTCAAAATGCAAGCT
Ot001925_Ots15c	TGCAGGAAAGAACAGAACTCAAATCTGTCTCCCTGTCAAGGAAATAGAGGTAACAAGGTGATTAGAATATAGAG
Ot001926	TGCAGGGAAGAGAGGGTGTGGTAAAAATAGGCTGGCTGTATAACCTCCTATGTCAGTGTGTGCGAGTGTATGTA
Ot001927_Ots22q	TGCAGGGGACCAGCCACCACTAGCCTGAGGAGAGACACATGAAACAAGGTGTTAATACGATAGTAAGAAGGAAG
Ot001928	TGCAGGCCCAATGGCTTTCAAGGTGAAATCTCCCTTTATGTTCAGTTGACCTGGTAAACAGTGTCTGGCAGTGG
Ot001930_Ots33q	TGCAGGTGCCTGGCCAGCCACAAGGAGTGGCTAGAGCTCAATGAACCAAGTTAAGCCCCCCCGGCATCAATAGT
Ot001931	TGCAGGAAGGGTACCACATGACGGAGGAGGATGTCTTCCCTGTCTTCCCAAGCTCAGTCCAATGATGCTGTGAC
Ot001932	TGCAGGGAAGGGGGCTGGGATTAAAAATAAAATATAAATATAGGAGAAAAGACAAAAGAGGCAACACAACACTA
Ot001933	TGCAGGGGGAAAGCACAAACACTGAGTACACTCTAGACCACGTGTCAAACTAATCATTCAATCTGGCCACAAAA
Ot001934	TGCAGGCTGACCCCGTTCACCAGTTGAATGGTGTTTCCTCCGACACATTGGTGTGGCTGGCTTCCGAGTTAAGC
Ot001936	TGCAGGGTCACAGTGAAACACCAAAAGGGTTCTGGGAGGAGGAGTCTGAGTCACGACAGCCTGTATGCAGAGCA
Ot001937	TGCAGGTTCACTGTGAAAATACCAGTTGGATCACTGTGATAGTACAGGCTAGATCACTATGATAGTACAGGCTG
Ot001940	TGCAGGGGCTGGGGGTGCAGGTTACCATAGGCTACGATGGTGCAGTCATCTGATAGGATGAGTCTCTGGTGTGC
Ot001941	TGCAGGCTACATACTATTATATGCTCGACTGGATCAGGGGATCATTGTTTACAAGATGGATGCTTCATTAGTTA
Ot001942	TGCAGGCTGCCAACACCGCTCGCATCCAAGCACGCCAGGAATATTGTCAAGGCTGAGGTGTTTCTCTTTTTCAC
Ot001943	TGCAGGGTCTTCAAGAAGGTCTGGTGGAGGTTCTCTGTGGTGTAACCGTGTCTGGGGTCCATGCTGTCATGGCC
Ot001944	TGCAGGAAGTCCTAGACAATTACTAGGTAAACGTATAGGGGGACAAGCTTTTTGATTTTTTTTATTGTGTTTTT
Ot001946	TGCAGGTTTGGCACCAGGATTCATTTGGGCGCTGTCAGCTGTATGGTTATGGATATTGCCATGTGCCCTCCAGC
Ot001947	TGCAGGTCCAATGCTTTTCCATTCCAACCTTCACAAACACATAGCAGGAAAGGGGAGGGAGAGTTCCCACAGTC
Ot001949	TGCAGGATGTCTAAGGGGGTGGGATGGGAGTGTTGTCTGTAATAAAGCCCTTTTGCTGGGAAAAACTGATTTGG
Ot001950_IOts05	TGCAGGGGGCATCCTTGAGTGTCTACGAACAGCGCGATACAGGCAATACCTGAAGGGAAAAGGTGAAATGTGGA
Ot001951	TGCAGGCTGCTGATGTGCTGGGTGCTGACGGGCTGGTCCTGGAGGGTAAATCTCATCCTCTTCTTCCAACTCAC
Ot001952_Ots31q	TGCAGGATTGTCTGGGACCTTTTACCCGGACAGCTGATGAAACGGACAAGTGTTTCTGTCTGTAATAAAGCCTG
Ot001953	TGCAGGTGCCAGGCCCGCCACAAGGTGTCACTAGAGCGCGATGAGCCAAGCAAAGCCCCCCTGGCCAAACCTTC
Ot001954_Ots04p	TGCAGGCAGGTGCTAATACCTCTGATATCAGAGCAGAGCAACTGCCTTACCACATTCTCCCTCAAACTAATCAA
Ot001955	TGCAGGCTCAACAAATTGTTACTCATTTATTTATTACACCCAGCATGTGTGGGTGTGGGTGTGTGTGGAGTGTG
Ot001956	TGCAGGGTGGTGGAGGAACGGTGGCCAAAGGGAAGGAGAACCAGGAGCCTGTGGTGGCTCAGGAGTGGTCAGAG
Ot001957	TGCAGGAAACAGAGAGCTATGAAATAGATACTTTCATAATCTACACCAAAAAGGGGTTCACTTCAATTCTCCCC
Ot001958	TGCAGGAGGAGCTGCAGAGTATCATTGACTGCCTGGACACCAGCATTCCTGACTCCATCCGTATCCTTTGCTCA
Ot001959	TGCAGGGGACATTTCGATTCAATGCTAAATGATTGGCAGAGTTTATTATCCTGGTATATACAATGTCCTGGGAG
Ot001960	TGCAGGAGCGGGTTTTTTCTTTTGTTGGGAAGAAGGATGGGGGACTACGTCCCTGTATCGATTCCTGGGATTTA
Ot001961	TGCAGGTCTTGATGAGGCCTAGTTATGAGCAGTTGGTTTGCTGAATAAAGTATTTTTTAAATGTATTTTTGTTA
Ot001962	TGCAGGTATAAAAAATCCTATACAACCTCCCGAGTGGTGCAGTGGTCTACGGCACTGCATCTCAGTGCTAGCTG
Ot001964	TGCAGGCGGTGCAGAGGGATGAGGAGCTGACTGTTGCCTATGGTTACGACCACGAGCCATCGGGGAAGAGCGGT
Ot001966_Ots16q	TGCAGGGGGTTAACACATCCTCAGGTAATACCTCTCTGCCAGCCCACGGTCACCATAGACTCAATTGAAAACTG
Ot001968	TGCAGGTTCTTGCTATACAACATCAGTAGAGTACGACCCTACCTCACACAGGAAGTGGCGTAGGTCCTAAACCA
Ot001971_Ots22q	TGCAGGACGATGAGGTTCTGGAGGTCCACCCACCCACTCTGGACATCGAAGGGTCCCCGGCGTACACGATACGG
Ot001972	TGCAGGAGGCCATACTGAACTCTGATGTACAGGACGAGACTATGACACGTATCTACAACACACGCATGATGAGG
Ot001974	TGCAGGCAGTCAAAGATTCGAACAGCCAGAGACGCTCTGTGTGAATATCCAACCATCTCTTCACTCCAATCCTC
Ot001975_Ots09p	TGCAGGAACACATGAGGAAGGAGGATGTCTTCCCTGTAACGCATAGCGTTGAGATTGCCTGCAATGACAAGAGC
Ot001976	TGCAGGACCATCATGGAGATCATGCAGAAGGAGGCCCTCGACACCAAGTTGTGAGTTCAGCTGGAGAATGCATA
Ot001977	TGCAGGCCGTACCGTGTATACACATACCACTAAATCACTGCTTATGCTGTACTATAGGTTTGAATGTACAGCAC
Ot001978_Ots06c	TGCAGGCGCCCGGCCCACTGCAGGCGCCCGGCCCACTACAAGGTTGCGAGAGCGAGATGAGCCAAGGAAAGTGC
Ot001979	TGCAGGTGCTGGATATGTTTGGCAGCCTGTTAGAGCGCCCCCTCGTGGCAGCGGATGCTCTGGACAGATATCCT
Ot001980	TGCAGGAGGCACAGCAGGGGAGCTCAGAGCCATGGTTACTCCCACCAATACCCTGTTGGGCAGCAAAGCCATAG
Ot001981	TGCAGGAGCCAAGAGCCCGACCTGCCCTGATTGAACCTCTGCGCTAGTCCAGTTTCATCCCACTCCACTACAGC
Ot001982_Ots04p	TGCAGGTAGTTTTATTTGGCCACCCAAGTAATAAATATATATATACACAGTGGGGAGAACAAGTATTTGATAAC
Ot001984	TGCAGGCAGTCACTGAGTATGTAGTGCTAAAAGGAGCTCCTTAAACTTGACCCCCAAAAACCATCTGGGTCAAA
Ot001986	TGCAGGTAACGTGCCTGTCACTATCACATTGTCCATTCTAGAATCTGCCAAGCATGCTTTCCTCACACCCCCCT
Ot001987	TGCAGGAAGGGAACCACATGAGGGAGGAGGATGTCTTCCTTGTAACGCACAGCGTTGATTGACAGCAATGACAA
Ot001988	TGCAGGTTTGATTTATTTATTGTATTTTATTCATCCGTTATTTTACCAGGTAAGTTGACTGAGAACACGTTCTC
Ot001989	TGCAGGGAGGAGAAAGGGTCAGAGAGGGGTGGAGAGGTTAGGGACCACAGTACCACAGCGACGTTAGACACTGA
Ot001990	TGCAGGCTGAGAGGACCAGGACAAAGAGACAGCTGAGCTGAGATACTGGAGAAACTCTTAAAGGGTTAATATGC
Ot001991	TGCAGGAGAATCCCATCGTCATTTCCATCTTCTGAAAATAGTTCAAATGTAATGTTTTAAATGTGTCTTCAATG
Ot001992	TGCAGGAGGCAAGCGAGGCTTACCTGGTCGGCCTGTTCGAGGACACCAACCTGTGCGCAATCCACGCCAAGAGG
Ot001994	TGCAGGGAGACTCCGGTGGCCCCCTGAACTGCCAGAACTCTGATGGCTCCTGGGACGTTCACGGTGTGGTGAGC
Ot001995	TGCAGGTCTTCAAGAACGGCTCTTCAACCTCCCTCCACGTGGACGGGGCACTCCTCAAGCTCATCCAGCACCCC
Ot001996	TGCAGGGAGACCTGTCACCATCTGATCCTGCTAAGACATGATGAGCATAGTGTTGTGTGCAGACTGTGCATCAT
Ot001997	TGCAGGAGGTTTGTTTGTTGTGATTGAGTGAGGGGAAACAGCTGCGGGCAAGGTTCTGACAGATTGGTTGTGTC
Ot001998_Ots13p	TGCAGGCCAACTCCCGGCGGTAGTGATCGATCAAGGCCCTGTCGTTCCATCCCTCGCCGGCGGTCAAGGGTTCC
Ot001999	TGCAGGCGCACAGACGGAGACATGGCTCCTGTGTGTATGTGTTTGTGTGGGACAGAAAGAGGGAGGTTGCAGAA
Ot002000	TGCAGGGCCTTGATCTGGAGGAGAGAAACAGAGGAAGAAGCATACATTATTATACAGTATAAAATGATAGAAAA
Ot002002	TGCAGGCTCATCTTGTCTGGACCAGTCAGTCGGCGTAGCTATTCATCCATCCATGTACTGACACATAACAGTCC
Ot002004	TGCAGGTCCTTGACCACCCTCTCCAGGCTCTGCCGCGCCTCCCTCTCCTGCTGTAGCTCCTCTCTCAGCTGCTC
Ot002005	TGCAGGAACACTCCGTTCGCTCCAGTCTTTTACAACTGGCTAATTAAACACATGCTTCAGACTACAGTCAGTAG
Ot002006	TGCAGGGCTTTGTGATAGGATCACCACGTTCTGGTGAGGAATGAAGCTCTAGAATAGAGAAGGAGGGGAATGGA
Ot002007	TGCAGGGAGAAACTTTGTAGTGGGGCAGGAGAAAAGAGGAAGAAGCATCGGGGATTGTCGCATTTTAAGGGGTG
Ot002008_Ots16c	TGCAGGGGGCCATATAGTTCTACATAATAACCTGCATTCCCATTATGACAAAAATAAATTGAGTGAGGTCAAAT
Ot002009_IOts08	TGCAGGTTTCTAGTCCAACGCTCTAACCACCAGGCTACCTGCTGGTTACTAGTCCAACGCTCTAACCACCAAGC
Ot002010	TGCAGGTTTCCTCACGGTTCTATTTAAAGTCATGTTCTCAAATTGTTCCAAGAACGTTAAGAAACAATGTTTTC
Ot002011	TGCAGGTCAGTCAACTAGTCTAGCAGACATCATCGAATTATAATTGTAATCATCTATGGATTATTCCGAGAGAC
Ot002013	TGCAGGAGAGAAAGGCTTCATCTTTAAGATATCATGCCTGGAGAAGGGCTCTGGAGAGACATGCTATGGAACCA
Ot002014_IOts18	TGCAGGTTCATGCAGGGTAGCAACGTCATCAGATTATGGTTCATTGTTTAGCTAGCTAGCTAACATTGAACCTG
Ot002015_IOts12	TGCAGGTTGTTCAATAATAATAATAATAATACTAGGGGTAAACATGTATGATTGATCAAATACGAATACATTGT
Ot002016	TGCAGGTAGAAAATATCCTAATAAAAATAAAACACATTGGCTACACATGGCCTGTCTTCAATGAACTTCAAACA
Ot002017	TGCAGGGGGATGAACGCTGTGTTCTGGACACCATGCGTCTGGTGGACCTGCTGCTGGTGCTGCTGTTCGAGGGC
Ot002018_Ots01p	TGCAGGCTGACCGTTCAGTTGAACGGTGTTTCCTCTGACTCATTGGTGCAGCTGGCGGTTGTTAAATAGAGCGG
Ot002019	TGCAGGTGTCATCCGTCTTTACCCCAGGCAACTTCCAGGGCTTTGCTTTGGTCAACCGGCAGCTCACCAACCGT
Ot002020	TGCAGGGTAGGAGTGTTTTGCCAGTAACCGAAAGGTAAAAATCTGTTGTTCTGTCCCCGAGCAAGGCATTTAAC
Ot002022	TGCAGGTCAAAAATCCAATTGGCTACGCATGGCTGTCTGCAACAAACTTGAAACTTGAAACACAGTGAAATACG
Ot002023	TGCAGGCTGAGCACGTCCCTGTGGCTGCCCAGGACTGAGGTCATCAGCTGAGTCAGGTTGTTTTGGAGAGTTTT
Ot002024_Ots07c	TGCAGGTCATCTCTAACTGAAACTTTTGCCGTCGGCTAGCTAGTCATTACCTACCTTGATCCAAATCGAAAGAT
Ot002025_Ots13p	TGCAGGGGATGCACAGCCCTAACCTCCCCAAAATCCCCAGACAACGCAGCTCTGAGACCACCATCCTGTGGGGG
Ot002026	TGCAGGTAGTCACTGAGTCTGAAGTGCTAAAGGAGATCCTTAAACTTGACCCCCCAAAATCATCTGGTTCAGAC
Ot002027_Ots14c	TGCAGGAACTGAACCAATGACCTTGTGTTGCGAGCACCACATGCTTACCAACTGAGTCACACAGAACGGTCGGT
Ot002028	TGCAGGCCTCCGAATGAATCATCGTCCTTTTAACACAGACGTCAGACCGATAGCATGTAGGCTAGGGACTATAG
Ot002029	TGCAGGACCACTTACTGTGTGCAACAAACAGACTGGGTCACTATAGGCTTCTGTAGAGGGGCATATGCTAGGTA
Ot002030	TGCAGGAACAGGAAATGTGAAATATTATGTGGATTATAATTAATGGACATTTTTTGTAAAGGTTGATAAATGTT
Ot002031_Ots07c	TGCAGGAGCAAGGCCACAGCATTCAGGTGCTCCAGTCAGCCCTGTGGCTGTACGTCCGCTCCTCTGACGCCCCT
Ot002032	TGCAGGCACCACACATAAAGATGGTGATGGTCAATAGACTCACATAAAGATGGTGATGGTCAATAGACTCACAT
Ot002033	TGCAGGTGAGATTTGTGGGAAATGCTCTTTCCTTTATTTGCAGCAGGTAAATGTAGGAAATTCACAACACCTGA
Ot002034	TGCAGGGAACCCACCGATCCTGAAGAAGTTTTTAAAGAAAGATGCCCTCCAAGAGTTTGATCTGCCCTTTTAGG
Ot002035	TGCAGGTTTTTTTTCTGAGCTCCACTCGCTTTTAAGGAGCGTCTGGTATATCCACGCTAAAAACCTTGCCGTAG
Ot002036	TGCAGGCTGACCTCGGTCGTCAGTAGAACGGTGTTTCTTCCGACACATTGGTGCTTCTGGGTTAAGTAGGCGGG
Ot002037	TGCAGGGTTTCCCAACTGCCGGCCCGCGGGTCCTCAATTTATTTGTAATTATGTTCCGATCCCCTGACCATCCA
Ot002038	TGCAGGCGATCCTGAAGCGCAGCCTGAAACCCACGTGTTCCATCCTGCCCTTGATGAGGAGAGGCCATGCCAAC
Ot002039	TGCAGGACTTCCTAAACCTGTAGTATATACTGGATATTCTGCAGGATTTCTGCAGGATTTTTCATGCAGGACTC
Ot002040	TGCAGGAAAAGAGAAACTAGCAGGTCTGAGCCGCAGTCTCCAACAGTAGCCAGCCAGGATATGTCTTCTTCACT
Ot002041_Ots08c	TGCAGGTCTCACCAAAGATCTCCATCCCTAAGAAGCAGGTGGCTGTATTCCAATCCAAGCAGATAGCCGGGTCC
Ot002042	TGCAGGATTGGAGCAACTTTGATCTGACTGGTAAATCAATGATTAAGTAACTGCACATCCACTTCAAAACAGTT
Ot002043	TGCAGGGCACCGATAACTATAATGATCATGCCATCGCTAGCAACTGTGCTCTGTGCCCCCGGGAATGCATGGCC
Ot002045	TGCAGGGGAAAGGGAACAAAAGACCTCCATAAATCACTCTCCTGGTACGAGACAGTGTTGGTACTGGTACGAGA
Ot002046	TGCAGGCTCATCCTGACAACGGACCTGTTGGATAGGAGGATGAGGGCTAGGGCCATTCCCCCCCAGAAATGTCA
Ot002047	TGCAGGGAGGCATGCTGGACATTTTGGAAGGGCTTCGTTCCCTGACGGTACGCTACAACCAAGGGTTCAAGGCT
Ot002048	TGCAGGGCTGGCAGAACGGATGCTTAGGTTGGGGTGTAGGGTGTTGAGCATAGCCTGACGGTAGGGAGGGGCAT
Ot002049_Ots34q	TGCAGGACTTGGTGTAAAAATGAACTAGATTATCTCTTTATTACGAACAGACCTCTCCCCGTCTTTACAACCAT
Ot002050	TGCAGGGACAAAAGAGTCTCAGTTACAATACATGGAGGATGACTGGATGGAGTTGGTAACATAAGTGAAGACTG
Ot002051	TGCAGGCCCCCGCCGTCCACTGCACACTTGGCCAGGTGTTGGTGCACCAGATCCAGGGCGTGGCAGAGAGGAGG
Ot002052	TGCAGGACACCTTTAGTGATATTGACTTGACACCATCAGAAAGCACACAGTGTCCTTTTCTGACAGCGCACAAC
Ot002053	TGCAGGTAGACGCAAAGCCGCAAACGTTACCCTGCTGACGTCACTAGTCGAAGGTAAGTTGCATTGTAAATGAT
Ot002054	TGCAGGGAGAAACTTTGTAGTGGGCAGGGGGAAAAGAGGGAGAACCATCTGGGATAGGCCCATTAGAAGGGGTG
Ot002055	TGCAGGAAAGCCTCCTCTAAGCTCGGCTGTGTGAAGTGCCCCTCAGAACTCTAGCTAGTACTCAACAGACTTCT
Ot002056	TGCAGGAATTTGTAGTCTTGCTGAGGTTTTCTCTGTTGCTAATTTGCCTATTGTGTTAAATTTGGGAGTAAATT
Ot002058_Ots20q	TGCAGGGGCAGTGAGAGGCCTGGGGACACGCAACACCCATTTCTCGACCCGTCTCCCCTCTCAGCCCCATTGCT
Ot002059	TGCAGGTGCTCCAGGGAATCTGGGTGGACAGAGGGAGGTAGAGATAGATAACTGCCGAAAATGACTTCATTAAG
Ot002060	TGCAGGTGTCATTAAATGTTAATTCTGGATTTGTGAGGTATTGATTCACACGGCCTTAATTGCTTTAGAAAGGA
Ot002061	TGCAGGGCTGGCCACATTGGGGTTCTTCCTTCCTGCTAGCTGACTTTGATGTCATATCCTGTCAGGTGGCCAAC
Ot002062	TGCAGGGGAAGTAGAGGAAAACATACAAATGAACATCAAGAGAAACAACTAAGCTCCATTTATCGTCCAACATG
Ot002063	TGCAGGCAGGAAAACCACATTTTGAACTAAAACTAAATAAAAACTAGCAAATCGGGTCTGAAAACTAAATGAAA
Ot002064_Ots12p	TGCAGGGATGTCCAGGCAGAAAAGGTCAACTTGGGTTTAAAGGAGACAAGGTAAGTGAATAGATCTCTGATGAA
Ot002065	TGCAGGTGAAGAAGTTTATACATGGTCTGCGGTTGTGAGGCTGGTCGGACGTTCTGCCAAATTCTCAAAAACGA
Ot002066_IOts09	TGCAGGTCTAGTTTTGGACAGTGACAGTGTGTACAGGGTGTTGTATCTCTCCCTACAGGTCTAGTATTGGGCAG
Ot002067_Ots11q	TGCAGGCCTCAATGCTCAAAATCGGTTTGGTTTTTACAAATCTGTTTTGAACTACTGACGGTCTAAACAGCAAG
Ot002068	TGCAGGATGAGGACCGCTCCTTCTTCCCCGGCATGGAGGACATGTTCTGCTCAGACGACTTCTCCAAGTCGAGC
Ot002069	TGCAGGGTGAGGGAATAGGTGCATTCAGTCAAGGAGAGAGGGCTGTTGGGTTGAACGGTCTCCCGAGGGCATGA
Ot002070	TGCAGGTCAACAAAACCATTTCTAATCACCATACCTTGGCTGCACCTTCAGTTCTGTGTCGATCTCTTGAAAAA
Ot002071	TGCAGGGATTGAGTACCGGTGTTACCCATTTCAAATGGATCTAGTCTTGCCCTTCCTTCCCAAATCCAAATCAG
Ot002072	TGCAGGACCATCTGAGAGGGGGTGGGATGGTGCTGAGGAGAATTTATGTCTGTAATAAAGCCCTTTTTGGGGGG
Ot002073_Ots27q	TGCAGGCTCATTCTGACATGACCCTCCAGCATGACAATGCCACCAGACAATGAACCTTCCTGTCTCAGCCTCCG
Ot002074	TGCAGGTGAAGAAGCCAGATTATTTAAGTCATGGGTTTTGCTGTGGCAGTCATGAAATTGTCAGCTGGTGATTG
Ot002075_Ots13q	TGCAGGTCTGTTATCAATGGCAGAGCAACTTTTCAGCCACCATACTGTGGAGACATTAAAGCACAGCTCCTTGT
Ot002077	TGCAGGTGAAGAAGCCGGATGTGGAGGTCCTGGGCTGGCGTGGTTACGCAGGGTCTGCGGGGTGAGGCCGGTTG
Ot002078	TGCAGGATCGTCAAGACACCAGCCATCCGGACAGCTGATGAAACTGGGTTTGCACAACTGAAGAATTTCTACAT
Ot002079	TGCAGGCCATTTATAAATGCTTAATAATTACCAGTAGGTTTCGTTGTTTATTGGCATTTTCACTGATGGATCGG
Ot002080	TGCAGGGAGACAGCTTGGCGGACCTGGTCAAAGTCTGCTGGGTCTGTCATGAGCAGTTCGTACTATCAGGGCAC
Ot002081	TGCAGGATAAATCTCACCCACCAGACCTTGAATAATGTGCCCTGCCACCCACCGTGTGCTCAATCACAGAGAAT
Ot002082	TGCAGGAGAGCACATAGGAGCTCCTCTGGGAAGTGATGGAGGTGTCTTGTCTGCTTTCCCTGCTCCAAAGGGTG
Ot002083_Ots11q	TGCAGGCTTGGCTGGAGTTGAGCCTGTTTTAGGTGAAGCTCAGCCCATTGTATAGTTACAGGATAGATATAACT
Ot002085	TGCAGGGATGCACGGAGCACATGGCTGGGGGTGGTAGGTGGGGGTGATTTTCGATGGTGACGGTTTTCTTCACA
Ot002086	TGCAGGTAGGCCTTCTCCTCTTCAAGCTGAGAGAGAAACATGGACACATATGAGAGTCAGGACGGGTGTGCAAG
Ot002088	TGCAGGACTTGCTTTGTGGAGTGAGGTGTCAAAAAAGCATAGCATCTCTTTATTACTGACAAACCTGTCCCCAT
Ot002089	TGCAGGCTGCGTTGTTTTTATTTGTTGGCTTTATGTAGGCTATTTTTACATAGTTGGCAATAAGTTACTTTTAG
Ot002090	TGCAGGTGTTAATTACACTCACTAGGCATCTCTGGCTGGGGGAGGGGATGAGGCGAAGGGGGGGGTTAGCCCAA
Ot002091	TGCAGGTAGAGCATATGCTGATAAAAATAAATATCATATAAGTTACATTGGCTACACATGCTCTGTCTGCAACG
Ot002092	TGCAGGCAACCACTATCACAACTACCCAGCAAACAAACCCAAAGGGAGACCTCTCAAAAAAAATAGGAGCGAGA
Ot002093	TGCAGGACACAGGAAGGAATACTCAGACTGCCAATCACAACTCATCACTTCTCCCTGACCTCAGCCATTTACTC
Ot002094	TGCAGGACAGTGTTGGGCCTATGCAGGTTAAATTGGTCCGACTGGCAAAACACTAATTATGGTTTGATAGCCAA
Ot002095	TGCAGGCTATGATCAAACCATTAACACCTGCCAGATTATTCCGTTCTGTAGCCTCTAGACATCTGACATACTCT
Ot002096	TGCAGGTGTGATGTTCAGCACTACCGATCCTGTGCAGGTTTTGCTACACGTTGTCTGTCACTGCGGGGACGATC
Ot002097	TGCAGGGAATTGTTGCCCCCAAAGCCATCTCATTCAATATAGGCCAGGCTTCAGCGGGTATTACTCACCATCTG
Ot002098	TGCAGGAGCTGCACAAAAGGGACAAAGAGAGAGGTGTGTAGACTAAGCCTACTGGTCTATTAAAATGCGGTGTA
Ot002099	TGCAGGGAAATACTGTACATATCAAGTCAAGCTCAGAGAGATGGTAAGGGGTAAGGAAAGGAGAGAGAGGAATA
Ot002100	TGCAGGTTCATCCTGACATGACCTTCCAGCATGCCACCAGCCATACTGCTTGTTCTTTGCATGATTTCCTGCAA
Ot002101	TGCAGGTCTTGGGTACTTTCCACTCTCCGCCTAACAGGACTCATTAAAAAAAACTCCAGGGACTTTCCAAGTCA
Ot002102	TGCAGGTATAAAATATCCTAATAACAATAAATATCTGATAAATCATATTGGCTATTCAGGGCCTGTCTGAAACA
Ot002103_Ots04c	TGCAGGGATTTTTTGTATGTTTCAGTGCAAAACAAAAGTGCCACCTTTTTGGTCCCTCACCAGTTTGCATCCCT
Ot002104	TGCAGGACAGGAAAAAGTTCATCTCCATAGAATATGTAACATTACAAATACTTTCAATGTCTGAAATCCAACAC
Ot002105_Ots06p	TGCAGGTAGACCAAGGCCATACCTTTCTCAGGTCACAGCTCATGGAACATAATGTATAGAACCTACCTCTATCA
Ot002106	TGCAGGCTGCTGTCTCAGAGGTCACACGCACCACAATCCCACCTCATTAACAGCCCTCTAAGAGCCGGAGGAAA
Ot002107	TGCAGGGCTTGAGTTGAGAAGTAAAGCTCAAGGTTTTAAACCTCGGATTATTACTGGTCCCACTGACTGGATCA
Ot002108	TGCAGGTGACCAGAGGCATGACGCCTATCTAAAGCACAGAAGGAGTGCAGAAGTTGTACATCTTTACTGGGTAC
Ot002109	TGCAGGGGGAGACAATATCCAGTGATTGGATATTTTCAGAGCGTTACGAAAGGTGATATGAGGTACTCCAGGTA
Ot002110	TGCAGGTGTTTGGAGTGGGCCAGTACCTGGAAGAGGCTCTACAATGTGGGGAGGTGGTGTGGCACAGGGGCCTC
Ot002112	TGCAGGACCTGCCTTGTTGACAATGCTGTCAAGAAGGTAGAGCAGCACCTTATCATGGACAGACTTCTCCCCAT
Ot002113	TGCAGGAGAGAGGTTGCTGTGGTTACTGTCTCAGGGACCCCATCAACACTGTAAATGGACTGGAGAAATTCTGG
Ot002114	TGCAGGACATCTAATCAAGAGGGCCAGGGCCACTGTGGTATTTAATCTGCACACACAGGGGCTGGTGCCTGCCG
Ot002116	TGCAGGGGGAGTAGTGGACTCAGTGCCAAAGACACTCCAGTGTGAGATGTAGGATACGTCCCAAATGGCACCCT
Ot002117	TGCAGGGTGTGTCGGCATCCTCCAATGGCAGGATTCTAATAGCAGACAGCAATAACCAGTGTGTCCAGGTAAAC
Ot002118	TGCAGGAAGAGGAGAAGAGAGGAAGTGAGGTGTTTAGCTCTGAAGTGGGGCAGTTTTAATCACGGGGAGTGGAA
Ot002119	TGCAGGAAAACTGCAACATGATGTGCCACCCCCTTGCTTCACGGTTGGGATGCTGTTCTTTGGTTTGCAAGCCT
Ot002121	TGCAGGACACCACACTTTACATGTTTGACATTCGAGAAGATTCCATTAAAGACAACCCTCAGTTCTATTAGAAA
Ot002122	TGCAGGACTACCTGATTGCATGACTGACAGGTGTTTGGAGAAACAGGATTAATTAGTTGTCAAGGAGGGCATCG
Ot002124	TGCAGGCCCCACCCTGGACAGAGATAAAGCTAGTTCCTCTCTACTTCCAGCCAAATACTACAGATAGGGCTCCT
Ot002125	TGCAGGAAGGGTACCACATGAGGGAGGAGGATGTCTTCAGCATTGAGATTGCCTGCAATGACAACGAGCTCAGT
Ot002126	TGCAGGAAGAACCACGTGTTTGAGTTCGTACCGGACCGGCTGCCTGAGTTCCCTCTCAAGAAGTTTGAGAAGGT
Ot002128	TGCAGGAGTTAGAACACAGAGAGGCCCATTTTGTCTGAACTGCAAAAGTAGACTTCAGTAGTCTGATATCATCA
Ot002129	TGCAGGTGTTTTAGGTGCGACCATCTGATCCGTCTGTTAGCAATAATGTTCTTAGCTGTATTTATTTAGTTTTT
Ot002130	TGCAGGTTCATGCTCTACAACTGTGGTCACCAACCTTTTCTGAGTCAAGATCACTTTCTGGGTCAAAATGCAAG
Ot002131	TGCAGGTAGATATATGCTCTTTATAATAACCCCTATGGCACGGTAATAACCCCTATGGCACGGTAATAACCCCT
Ot002132	TGCAGGATTGTCTGACACCAGTCCCCCGGACAGCTGAGAAATACTCCTCAGTTTCATGTCTGTAATAAAGCCCC
Ot002133	TGCAGGCTTTTGTTCAAGTGCGAAATACCTGATTCAACTAATCAGTCTTGATAGAAGTGGTTTAACTTCTGGAA
Ot002135	TGCAGGTTTCACAGGAAGCCTCCACAGCCCTCCAGCAGTGGTCACCGAGCGATGGCGCTGGGGAGTTGCAGGGT
Ot002136_Ots06p	TGCAGGCAGCTAGACCCCTCCGACGAGTCATCTTGTCAACTACACATGAACACATGTAAGTGGGCAGAATGAGG
Ot002137	TGCAGGTGACCCGAGGAGCTACCTGATTGGCTTGAAAGGGCTGATGAGGAAGCTTGAGTGTGCTCTTCTTGTTT
Ot002138	TGCAGGCTGACTTCATTGGCAGTTGAACAGTGTTTCCTCCGGGCTTATTGGTGCAGCTGGCTTCCAGGTTACGC
Ot002140	TGCAGGCATGCACCCTGGCCAGACGCAACGCAGAGGTCTTCCTCAAGTACATCCACCGCAACAGCGTTACTATG
Ot002141	TGCAGGAAGTATACCACATTAGGGAGGAGGATGTCGTCCCTGTAATGCACAGCGTTGAGATTATCTGCAATGAC
Ot002142	TGCAGGAGACCGGGGTTTAATTCCCTGACGGGGAGGAAGGAGTAGGCTGTCCTTGTAAATAAGAATTTGTCCTT
Ot002144	TGCAGGTTGGTGATGGGGGCGGGGTCTGGGAGAAAAGGGAGACAGTAATCAATCTCAACTTCAATGAAATATAA
Ot002146	TGCAGGACGTTGGTCTTCTCTCTCATGTTGTCCTGGAAGGACTCGTAGCGGATCTTTAGAGAACACATTTCGCT
Ot002147	TGCAGGGAAGATGGGGATGTGGAAAAGAGGAGGAAGCATGCAAATTCCCCAAAAAACCCACTACAAACCAAGAG
Ot002148	TGCAGGAAGGGTACCACATGAGGGAGGAGGATGTCTTCCCTGTAATGCACCACATTGACATTGCCTGAGTGACA
Ot002149	TGCAGGCTTTACAGTGCTGCAACATCAAACAACATTCCAATGTTTGCCCAGATAACAGATCATCTCTGGTTAAG
Ot002150	TGCAGGTCACGGCTCTGTCCTCTGAAGAGAAAATAACTGTCAACGGCTTTGAGTTTATGATCTGCTTCCCAAAT
Ot002151_Ots01q	TGCAGGTGTCTCAGAGGGAGTAGGGATATGCAAGAAACACATTACCATTACACCCTTGTGGTTAACGGGACGAA
Ot002152	TGCAGGCAGTAGGCCACGTTCACTGAGCGTAGTGACACCACAGCACCACCGCTGCCCAGGAGGTCCTGCAGCAG
Ot002153_Ots01p	TGCAGGACTTGCTTTGTGGAGTGTGGTGTCAAATATGAGGTGATGTATTTTTGTAACGTATTTTCGACTGGAAA
Ot002154	TGCAGGTGGTCTGCGGTTGTGAGGCCGGTTGGACGTACTGCCAAATGCTCAAAAATTATGTTGGAGGTGGCTTA
Ot002155	TGCAGGTATTTTGTTTTCTATGACAAAGAACCATCAGAGAGTTGGCCACATTCCATAGTGTTAGATGGGTTAGA
Ot002156	TGCAGGTTCCAGGCTGTCCCAGGCTTAGAGTGGTATCATGTCTCAGTGGTAGTCAAAAACCAGCTAGGAGAGGA
Ot002157	TGCAGGTAGTCTTCAGACGCGCCCCCAACATCAGTCAAATGGTGGCGAGGTCTGATCTTCCACCACTGCCACGC
Ot002158_Ots17q	TGCAGGTGAAGAAGCCAGATGTGGAGGTCCTGGGCAGGAAAGATTTATGGAACATTTCTAGGATCTTTTATTTC
Ot002159	TGCAGGCAAATGAGAGGGTTTACATTGTTTCTATATAAATTAGATAATAGTTTGGGCAGGGATATCTTTCATAA
Ot002160	TGCAGGTGGGCTGGAGGGTGGAAGTATTTACACTTCTCCCTGGAGCAGCGACCCTTTATGTAGTCCATACACAC
Ot002161	TGCAGGTTTTCTGTTTAACCTGATAATTAATTAAACCTGGTGTCCCAGGTCTAACCAGTCCCTGATTTAGAGGG
Ot002162	TGCAGGCCTCTGCCAGGAAGTTGAAAATGGGAAGATGGTTCACATTTCAACATGACAATGACCCAAAGCACACG
Ot002163	TGCAGGAGGAGGAAGAGGGAGTGACCGTGTAGACTAACACACTTACAAAGCTACCATTTTACACAAGTAGTACT
Ot002164	TGCAGGGAGGGACGGAGGCCACCCTGTTTCCCTGCGCCTCATGCGGCCACGCCTTCAGCCATGCCTGGGCCCTG
Ot002165	TGCAGGTCATACTAGGACTAGGACTGCATCTCAAATCACACCCTATTCCCTACATAGTGTGCTACTTTTGAAGT
Ot002166	TGCAGGGCCAGCTTGGCTTCCCTCAGCCCCGTGTCTGCCTGGTCATACTCCTCCCTGCTCAGTAGCTTGTAGGC
Ot002167_Ots08c	TGCAGGGAATAATGACACAACGTCCCAAGAACATTCAGGGAACAATGACACAACGTCCCAAGAACATTCAGGGG
Ot002168	TGCAGGTCTACTGTTTAGACTGGGGGTCCTGGCTTCTCTATCTGTGTGAGGTCTGTGTGCTCTGTCATCTCTAT
Ot002169	TGCAGGCAGTGTCATAGTAATATGTATTTATATATCAGAGGGTCATTACGTTGCTATTGTTAGAGAAAGGCCCA
Ot002170	TGCAGGTGCTGAGTGCCATCTATAGCCAGCTGGGCAACGCCTACTTCCACCTGCATGATTACAGCAAGGCCTTG
Ot002171	TGCAGGGACGGGGGCTGGGATAAAAAAATAAAAATGTATAATAATGACGAAACACACATCACAACGAGAGAAAC
Ot002172	TGCAGGTAACGACTACTCTCCTATCCCTCGTTCCCTCACTTTCACTTGCTTCCTCTCGTTAACTCTCCGCTCCC
Ot002173	TGCAGGCTTTTCCCTCTGAGGGAGCAAGGGCTCAACCTCTATGCTCAAGAACTCACTCAGGAGGAGATCAAGGT
Ot002174	TGCAGGACAGAGTGTGATGAAGAGAAAGCAAGGCTAGTGGTGCGGTGCCCAGGAACCCCAACCTGCTTTACTGC
Ot002176	TGCAGGTTCCTGAACCCTATGGAGATGTTCATGGGCATGGCGGTGGTGTCATTGGTCTTCCTGGGCTCAGTGTG
Ot002177	TGCAGGCCTGCTCTGCATGCCTTGCCTGCCCCACAACATCCCAGACACACTTTCTGTGTAAACTCTTTACTTTG
Ot002178_Ots22q	TGCAGGGCAGAAGAGATGAGAGGAGTGTGGGAGCTCTCCTCTCTGTGCTATCTCTGTCTGGATGGGAAGAATTT
Ot002180_Ots30q	TGCAGGACACCAGTTGTACACGCAAGAGGAAACTGCCAGTGTTTTGCTGTCCTCTAGAGGTACGACTCAGTACT
Ot002182	TGCAGGCTGATGTGGAGGCTCATACAGCACCACTGGCCAGGCTGACAGAGAAGGCTGCAGAGCTGCATGAGAAG
Ot002183	TGCAGGAGATCAGGAGTGTGTATGTAAAATTGAGTGTGTTTTAAAAGAGTGTGTGTGTGTGTGTGTGTGTGTGT
Ot002184_Ots16p	TGCAGGCGCTAAAATAAACTTACTGAAGAGAGGTAGGCGTTCACAAGAATCCGGCTTTAGAATTGTCAACACCA
Ot002185_Ots26q	TGCAGGCGCCCAGCCCGCCGCAAGGAGTCGCTAGAGCCTGATGAGCCAAGTAAATTCCCCCCCGGCCAAACCCT
Ot002186	TGCAGGTGAAGAAGCCGGATGTTGGAGGTCCTGGGCTGGCGTGGTCTACGATTGTGAAGCTGATCGGACATACT
Ot002188	TGCAGGCTAGTTGTAGGAGGCATGATGTAAGCAGTGAGACGTCATAATTGAAGACAATTATAGTGTTCAACGTA
Ot002189	TGCAGGTTGAGCAATGAAAGTATAGCAACACCTTTTGGCTCCATGATCAAAAGATATCCCAACATTTTGACAAT
Ot002190	TGCAGGGATGTCTCCCCCTCCTGTCTCCCCCTCAGCCAGGGGTGAGGCTGACAGGGCAGGGCTGGTAGCGGGCA
Ot002191	TGCAGGAATATGCATTGCAGGAATATGTTTAGAATCATATACTCGACTCTAAATTACTAGCTTACTCCAGTGTC
Ot002192	TGCAGGAATAGCAGGGGAGCCACGGCTCAACTTACAACACAGTACAGTAGCTTAAGGCTTACAGCACACAACAC
Ot002193	TGCAGGTGAGCGATGAGCATGCCAAACTGGGTGCCCCAGTCCCCCACATGATTCAGCCTAGGGAACACAACACA
Ot002194_Ots11c	TGCAGGGCACTCCCACATCATATGGAGGAACGCGCCGACCTGATTTAGTGGACTCGGTGAACAGCACAACGTTT
Ot002195	TGCAGGAGAAGACAGATTTGGGCCCAGTTACCCCTCTCGCTTTGCCTCTTCCTCTCTGGTGTGACTCACAAATT
Ot002196	TGCAGGCGGAGAAGGAGCGTCTGATGCACTCTGTGAGTGAGAAGGAGGCAGCACTGTCAGCCCTGCGCCATGCT
Ot002197	TGCAGGCACAGAGAGTGAGGGAACGAGAGACAGACCTAAGAGAAAAGCAGCGCAGTCCGATGAAGAGGTATGGA
Ot002198	TGCAGGAGGAACCGCCCCTGCACTGCAGAGGAGGAGCCGTGACACTGTATATAGACTTTGTTTTCTTTTGTTCT
Ot002199	TGCAGGTCCTGCCACATAAGGCGAGCGTCGGAGCCGGTGTAGTACGATTCAATCTTTGTCCTGTATTGACGCTT
Ot002200	TGCAGGGTTTTCACTACCATGGCATGGGAATACTTTCCACCCGTCCACCATGTTTTCTGCCAAAGAGCTTTTTA
Ot002201	TGCAGGCTAAACGACGGCGAGATTGATTTACATGTCTGCTCACTGTTTACTGTAGGTTAGACGAGGATCAGCAC
Ot002202	TGCAGGATATATGCTAGGTTCTGGGAATGGACAAGGGAAATCTGAGAAGAGGAGAGCACATAAAGCTTACACTT
Ot002203	TGCAGGATAGCAAAAGTAATTTCATGCAATGAACATTTTGTGACCTTCGAAATCAAATGTATCATCACCTATTT
Ot002204	TGCAGGGCTGGGTAATAACAAACAAGACCCATGCAATTGATGGAAACGTTTCCTCGAGCGAGAGACTAGAGACG
Ot002206	TGCAGGGTAATGATAGAGTACAGGTATACTGACAGACACTAGAATACTCTACTGTCTAACTACTGTACCCTCTC
Ot002207	TGCAGGATGAATTACCAGGCATTCTCTGTGTAATAAGCCAGGGAACTATCACAACAGATACGAATCACTTAGAG
Ot002208	TGCAGGTTACTACCCACTGGGCACAGATGTCATTTCAATGTCTAATTTTGATTTACATTTGATTGAGTTGTCAA
Ot002209	TGCAGGCCCTACATCTAGCTGTCTCCACACTTTGATGAATGATACCTGTGTGCACTGGTTCCTCCTGACAAAGG
Ot002210	TGCAGGCCCTCTCCAACTGGTGAGACCCATAGACATTAAACCAGTAGATAGTGCTGATGTCATCCAAGTGTTCC
Ot002211	TGCAGGTGTCTTGATAATAGAAAAATACAGCGAGTCAGTGGTTCCTGCGCCATAGACAAGCAATTGCTTTGAAG
Ot002212_IOts12	TGCAGGCATTGAGCTGAAGTTTAACTATAATCGTCTGTGTGTGTGTTCTGTAGGCACTGAGCTGACGTTTAACT
Ot002213	TGCAGGTTGACCCCGGTCATCAGGTGAACAGTGTTTCCTCCGACTCATTGACGCTTCCGGGTTAAGCTGGCGGG
Ot002214	TGCAGGTCAAATCAAATCAAATATTTGTCACATACACATGGTTAGCAGATGTTAATGCGAGTGTAGCGAAATGC
Ot002215_Ots29c	TGCAGGCGCATACAAAATGCAGAAATAAAATATAAAACACTACCTTTGACGAGCTTCTTTTGTTGGCACCCCAA
Ot002216	TGCAGGTTAGACAGGACCATGTTGCTGAAGCCTAGTCTCATGGACTCTGAGTCAAAGGCCTCTATCTCTCTGGC
Ot002217_Ots09p	TGCAGGTTTTTACTAGCAACATCAGTGAATTAGTTAGTCAAGCATCTGTTGTTAGCAGAAACCATACGATATCT
Ot002218_Ots05p	TGCAGGCTAGTGCTGCGTTCATAACCAAGTGGGAAGTGGAAATTTACCACCATAGAACAGGACTACATGGATAA
Ot002220	TGCAGGAGGCGACCTATGATGGAGCTCCATGTGTACTTCACTAGCAATGGTAAGAACCTTTCTCGATCATGTTA
Ot002221	TGCAGGGATGAGTTGGCTTGCCCTTTTGGGCATGCCCCAAATGGCACCCTATTCCCTATATAGAGCACTACTTT
Ot002222	TGCAGGATGTGTTTAGCAGGTAACTGTCACTGCAGCCTGGGTCCTCGAGTCTACGCTATGCTGCTATGAAGTTA
Ot002223	TGCAGGCTTGCTTCGCCTGGTCGCATTGTGGATGAGATTAGTAAAAAACATTTTATTCTGGAGAAATAAAATAA
Ot002224	TGCAGGTCCATAACACAAACACACTACAATCACAAGGAATCCTCAGAGAGCTGGAGGGAGCAGTGGGAGAGAGA
Ot002225_Ots06p	TGCAGGCTACTACCTCAATGAGGAGACACGCATCTGCGAGGGTAAGAGGGCAAAGGTCGCAGAAGGGTCAGATG
Ot002226	TGCAGGCATATCTCTCAGCAGTTCTGCAACGAGAGACAGATAATTATTACCTCTGACAGAGTGATGGACATGAG
Ot002227	TGCAGGCTCATCCTGACATGACCATCAAGCAGGACAATGCCACCAGTCATACTGCTCATTCTGTGCACGATTTC
Ot002228	TGCAGGTATAATGCATTATGATCCGTTCTAACTCTTTTTTAGACCTGTTATGAGCATGAATGAGCCCCTTTATA
Ot002231	TGCAGGGACAATACAGCAGTAGCCCGGGCAGCAGGTGAGGCTGATGATGCTCGTCTACAAGAACAATGGACTCC
Ot002233	TGCAGGTGAGCAGTGTGTGTATTCGGCTGTATCTGCATGTGTGTGGCTTGGGCTGGGTGTTGTTGACTGTATTA
Ot002234	TGCAGGGACGCTCACTCGAGCGCCTTCTGGTGGAGCTGCCAGGGATGGGCAGCCTGGCTGTGCGCCTGCTCCAT
Ot002235	TGCAGGTCGGTAGCTCTCCAGGAATAGGATTGGAGAGTCCTGCGTTTCCTTGTTGAAAACTTCTCTACTCTCTG
Ot002236_Ots16q	TGCAGGACACCTACAGCACCCGATGTCACAGGAAGGCCAAACAGATCAAAGACATCAACCATCCGAGCCACTGC
Ot002237	TGCAGGTAGTTTTATTTGGCCCACATAGCCTGTTTTCTGAGAAATAAATACATGAATAAATATAGATATTTGGT
Ot002238	TGCAGGACGGTATGAGGGGGTGGGGATGCTGAGGAGCATTTCTGCTTATAATAAAGCCCTTTTGTGGGGAAACT
Ot002239	TGCAGGGAAGAACTGTTATATTTGTAGTCAATCTTATCTGTTCACCTTTCTCTATTTTCAATCAGCAGCCTTTC
Ot002240	TGCAGGACTTGTTGACGTCGCCATTGTCCAAGGTCTGCTCGGCCATGTAGTATCCCACGCTGCAGGTGGACACA
Ot002242	TGCAGGTGTAGGTCCCGATGTCACCTGACCAGGTCTGGGAGATGTGAAGGGTACCATCAGAGTCCAGCCGGATA
Ot002243_Ots10q	TGCAGGTGAAGAAGCGGTCCTGGGCTAGCGTGTTTACAGGTGGTCTTCTAGTGTGAGGCCGGTTGGCTGTACTA
Ot002244	TGCAGGGCGAGAGAAAGGGCCAGGAGAACCTGAAGAAGGACCTGGTCAGGAGGATCAAGATGCTGGAGTACGCC
Ot002245_Ots33q	TGCAGGTTAGTTCCCAGGGCTGTTGTAGATAGACTTTGTGATAAGGAAGTTTGGCACAATGGAAGAAATGCAGA
Ot002247	TGCAGGATTGTCTGAGACAAGCCACTGGGACAGCTGATGAAACTGGGTTTGCACAACTGTATAATTTTGGTACA
Ot002248	TGCAGGGACAGGGACAGGCAGAGACTGCTGTTCCACCGTTCCAGTCAATAAAAATGAGAGAGAGCGAGAGCTTC
Ot002250	TGCAGGAGCGCGTGCTATGGGTGGGTGTTGTTATGGTCACCAGTGAGCTGAGTTAGCATAGACTTTACCTAGCA
Ot002251_Ots06c	TGCAGGGGAAGACGCGTTAATAACTAGAGTGCAGAGGCCGACCCACTGCCCCCGTGAGCAATGGAGCCCCATCT
Ot002252	TGCAGGTCCAGACTGTTCTGTTGGCAACTGTAAAAATTGTTCCTGTGAAATTACATACACCTTTTGGTGGAAGC
Ot002253	TGCAGGACAGAGATGAGTGTTTGTGGATGGGAGCGGATGTTCAATATTGCATCGTTAGTTGAAGTGGACCTTAT
Ot002254	TGCAGGAAGTAAGCACAGCAAAACTCAGTAGACAGAGCAGGGAGGAGCCGTCACATCTCCTTTCAATGTTTCTA
Ot002255	TGCAGGCTCTGAAGCTGCAGACACCACTGTGGATTGGACTCAATAGGAATGAGGTACAGAACTAGCTGTCTCTT
Ot002256	TGCAGGCCGGTCTCTGTGGAAGGCTGGGCTTTAATCCTGTCCAGTTTGTTATTCTGTGTGATCTGCTAATCCAA
Ot002257	TGCAGGGTTGAAATATGCGCTCTCATTGTTTACAGAGGTGCTATCCTCAGATAATAGCATTGTTTGCTTTCGCC
Ot002258	TGCAGGAGGGTTTGATCAAGTGTTGCTCCTTTCCCTGCATCTGTAAATTACAAGGTGTGCCCATCTTTTCATGT
Ot002259	TGCAGGAAGGGTACCACATGAGGGAGGTACCACATGTCTTCCCTGTAACGCACAGCATTGAGATTGCCTGCAAT
Ot002260	TGCAGGGTACTCTGGTCAGTGAAACTGCGCTCCATCGAACCCATGTGACTCTTCTCCTGACGGTACGTTATGGG
Ot002261	TGCAGGAACATTGTCTAGTCAAAAAATAATAAACTACAGCAGGCCTACTTACAGTGGTAGCCTACATACTTAAA
Ot002262_Ots25q	TGCAGGCCTGCAAGTATCCAGCCAGGATAATCATTGAGAATAGAGAAGTATCCAGCCAGGATAATCATTGAGAA
Ot002263	TGCAGGACCTGCTTTGTTTATCTGGGAGGAATGGGTGGCACAGACAGCAGTAGGGCAACGCAGCAGTGGATAGA
Ot002264	TGCAGGCTAGTGTTCCTATTTGCCCAGCAGGCTAGTGTTCCTATTGACCCAGTAAGACCAGCAGGCTAGTGTTC
Ot002265	TGCAGGGAGAGAGGAAAGGACAGGAGAACCTGAAGAAGGATCTCGTCAGGAGGATTAAGATGCTGGAATATGCC
Ot002266	TGCAGGAGGAGTACATCCGGGAGCAGATCAGCTGGCAAGAGCTTCCCTTCAGCGACAACCAGGCCGTCATCAAC
Ot002267	TGCAGGCCTCCAACACAGACATCAAACACGCCTGGACCACCAACATCGCACGTATCCTCTGGCAGCAGGCTACC
Ot002268	TGCAGGGATGTCACAGAGCACAAACTCAATTCAGACTGTCAAACTGTATGACATCAGATGACCATGGCTGATCT
Ot002269	TGCAGGAGTACCTCCACAACTTCCTGTCCAGCGGATACCGCAGCCTAGACTGTGTCAAGAACCTGTGGGAGCTG
Ot002270	TGCAGGTCAGAAAGGCTCCATGAAAACTCCAGAAGGGTTCTCAGGGCTTGGTCATGTTGCTCGAGCAGGGCGCC
Ot002271	TGCAGGTTCATGCTCTACAACATCTGTAGAGTATAGCCCTACCTCACAGAGGAAGTGGCACAGGTCCTAATCCA
Ot002272	TGCAGGTTACTGTCCCAACGCTCTAACCACTAGGCTCTCTGCCACACCAGCTACCTGCCGGAGTTACTTATCAA
Ot002274	TGCAGGGGTGTTTTTGTCTGGAACTTAATACCTGGAACAGGTGAATGACTGACGCCCCCACGGCCCCAGCTGCT
Ot002275_Ots32q	TGCAGGGACCAAATGGACATGTCATCAGGATGAAATGAGGAGAAAACGAGCATCATAAGAGGTCGGAGTCTTGG
Ot002276	TGCAGGATCGGCTGAGACCAGCCACCCGGGCAGCTGATGAAACTGAGGGGTATTTCTCTGTAATAAAGCCCATT
Ot002277	TGCAGGGGTGGGATTAAAAATAAAATAAAATAGTACAATACGCACATCATGACAAGAGAGACACCACGACACTA
Ot002278	TGCAGGGCCGGTCTAACTAAGAGTCTGCTTTTTCAGAAGACAGAATGGGAGGGAGAGGCTGAGAGGGAGACCAG
Ot002279	TGCAGGTGAAATCAGTTTGTATCGAGACGAGATCGAGACGGAGCTGGAAAACAGCAGGCCAAAGCTCAGAGGGA
Ot002280	TGCAGGCTCATCCTGTCATGACCCCACAGCATGACAATGCCACCAGCCATACTGCTCATTCATGTGTGTGATTT
Ot002281_Ots30q	TGCAGGTCCTGATCTTTTGGATCCCTGCTGATGTCATAGCTGAACCACTTACATCTCTGTTCAATCTAACCCTG
Ot002282	TGCAGGCTCTTTGTCCTGGGTTGTATTGATTAGGGCACAGTGTAGCAAAAAATATTCTGCAACAGATATGAATG
Ot002283	TGCAGGATCGTCTTGAGACCAGCCACCAAAACCAAGTATTTCTGTCTAATAAAGCCCTTTTGTGTGGAAAAACG
Ot002284	TGCAGGTGATTGGCTGGAGGTTAACAGAGGAGACTGGGTGGCCATTTTGGATTGCCAGACCGGTGCAGTGAAGG
Ot002285	TGCAGGTTAGTACTGTTGGTGTCTCCCCTAGAGAACATAGAGGGGTTTCAGTTAGGTTTTTATTTTTAAAATGC
Ot002286	TGCAGGCCACCAAACGGTATTGTCTATAAGAGAAAGACAAAAACACTATTAGACTTTCATGGGCAATTATTGTG
Ot002287_Ots03q	TGCAGGTACCACAATCTCAAACCACCTACATCCACCTTCTGAAACTGCTGGGCCAGACCTTCACCCTCAGGGTT
Ot002288	TGCAGGTTCTAGTTTTATCTGATGTTAATTATTGTCCTGTCAAATAGTCAAACGGTGCATAGAAGGACCTAATT
Ot002289_Ots33q	TGCAGGCAGTGGTGTGGCGTCCTGAGAGCACCAGCGTGCGTGGCTGGAGGGAGGCAACCGTCTTCCTGGGACGC
Ot002290_IOts09	TGCAGGAGGAGCTGAGCGAGGAGGACAGTGAGGGGGAGGTTGGTTATATATTGGTTATATTCACGTTCCCCATT
Ot002291	TGCAGGGTTGAAATATGTTTTCTCTTTGTTTATGGAGGTGCTCCCTTCAGATAATAGCATTGTTTGCTTTTACC
Ot002292_Ots23q	TGCAGGCTGCAATTTTTACATATTGGCAATGGCAATAGAAAGTTACTTTTAGATTGGTTTCTTTTTCATTTAGA
Ot002293	TGCAGGAAGGGTACCACATGAGAGGGGAGGATGTCTTCCCTGCAATGACGACAAGTTCAGTCCGATGATGCTGT
Ot002294	TGCAGGCTGTGCGAGTTCCAAATCAAAGTTTTTGTTTACTTTGCAGCCAAGACGTCAGAAATCTTTTCTATGCT
Ot002295_Ots21q	TGCAGGAAACGCAAAACGTATAGTATATTTTACTTTTAAAAAGGCTTCTAAAGTTTGTATGTCCACTTTGAAAT
Ot002297	TGCAGGCAACTGGTCAAAATACACCAACACATATGACATCAGGAAGATAGAATCCCCCTACTATTAATACATTG
Ot002299	TGCAGGACGCCTATCATCGCCGGAGGGCTGTTTGTGATTGACAAGTCGTGGTTCAACCACCTGGGGAAGTATGA
Ot002300	TGCAGGCAGGTTGTGCTGACTTCAGGCAATGGGTATGGCAGAACGAGGTCCAGCCCATGAGGGCACCAGTAGAC
Ot002301_Ots07q	TGCAGGGTTGGGTAGTTTACTTTCTAAATGCAATCCATTACAGTTATTAGTTACCAGTCCAAAATTGTAATCAG
Ot002302	TGCAGGGGAATAGGCTTTGTCGTGCCATCTTCACGACTGTCTTGGTGTGGTTGGACCATTCTAGTTTGTTGGTG
Ot002303_Ots09q	TGCAGGAGAGTCCCACTGCTGCCGATGACCTTGTGGCTCCAAAACACTGTTCCTAGAACAGTTTGATTCTTTAG
Ot002304	TGCAGGCCCCCCCTTTGTTCAGGGACACATTATTCCATTTCTGTTAGTCACATGTCTGTGGAACTTGTTCAGTT
Ot002305	TGCAGGGGAATGGTATCCCCTCCCCCGTCGTAAGGGAGATAGGGGTCGGTCTCGGCTGAGATATCCTCCATGGT
Ot002307	TGCAGGCATCTACCACAGATTCACTCTGACTGAGACCGTATGGCTCCATTTGTCATTTGGCTGTTTACAACACC
Ot002309	TGCAGGTTGGTCCTAGGGAGAGTTAAAAAGAAGGAAGTGTGAAAACCATTTGGCCCGACGTGTGAAGCCTCACT
Ot002310	TGCAGGGGGATAGATCAGTGCAGTGTGGGAGCATGCTGGCTCATGGCTTTGGCAGCTCGTGTGAGTAGAGGGGG
Ot002312	TGCAGGCTATTTATTATATTTCAAAAGTGACATTGATTTGTGTTTCAATGCAACCAAATATCAACATTTGAAGG
Ot002313	TGCAGGCTGTCGGCAGCACCAGCGCAGGAGAGGAGGGGTGGGTAAATAAATAAGCCCATAAAGGATGCTTTGAG
Ot002314	TGCAGGGGTGCGTGCTTAGTCCCCTCCTGTACTCCCTGTTCACCCACGACTGCGTGGCCAAGTACGACTCCAAC
Ot002315	TGCAGGCTAACCTTGGTGCTGCTGGCTTCCAGGTTAAGCGGGCGGGTGTTTTCTTCAGGATCGGTGTGTCCCCC
Ot002316	TGCAGGACAAGAGACTCCTGAAGGACTAGTGACCAGACGGTCACTGTGCCCATTTGACAGGGAACAGGATTCTC
Ot002317	TGCAGGGCCTGGACTCTACAAGGTGTCGAAGGCGTTCCACAGGGATGCTGGCCCATGTTGACTCCAATGCTTCC
Ot002318	TGCAGGTATATCTCACTGGTCACCCCAGTATCTTTGGCACCCCTGGTCACCCCAGCTCCTTTGCACCCCAGTGT
Ot002319	TGCAGGCTGTGTATGGACTATTTGACCAAGAAGGAGTGATGGAGTGCTGCATCAGATGACATGGCCTCCACAAT
Ot002320	TGCAGGTCCTCAAGTCCACAGCCGATGTGGAGGGAGGCAGAGCTCTGTATGAGGGCTACTCGGCCGTGTCCGAC
Ot002321	TGCAGGAAGTCACTGAGTCTGAGGTGCTAAAGGAGCTCCTTAAACTTGACAATAAAAAAATATTTGGGTCAGAT
Ot002322	TGCAGGTTAGCGGGCCGTGTCAGTGGCACTGTATTTGTCCTCAAAGTGAGCAAAGAAGTTGTTTAGTTTGTCTG
Ot002323	TGCAGGAGGCTCCTACAGGGCGTTGCCAAGGTGACAGGTGGAACCAGAGTTATTGGGTGAGGAGGAGAGACTGT
Ot002324	TGCAGGTCCCAGATAATACTGTATGTCCTTCAGCCAAATATTGTAATATAGCCTGGTCCCAGATCTGTCCCAGA
Ot002325	TGCAGGGCTGGAGGAGGGACAGGGTCATCTTGGCTGAGGGGCCGGGGAGCTTCGTCCTGGGTAGGGGTGGGTTT
Ot002327	TGCAGGAACAACAGAGGACGATTAGTTGATTGTTGGATTGATACAGACCATGTTGAATGCACTATGTAGCTCTG
Ot002328	TGCAGGCATTGTCCAGGATGCCTACATCATCGTAAACCTCAGGCTTTTCCTCAGACTGGTTAGGTAGGGGTCCT
Ot002329	TGCAGGCTTGAATACTCAAGTATGCATGAGTTTCATAGACTATTCCTAGAATTTGTCCGATTTTAATGGAGCGC
Ot002331	TGCAGGAGGTACAGAGAGGATGAGGGTAGAGAAGGGGTGAGAGTCTTCAGTGACCTTAAGTGAAGAGTGTGTCT
Ot002332	TGCAGGCTACAGGAAATAAATAACACGCACACGAGAGGAGATGGGTTCTGATATGGTGTGTTCTCCATTCTCCT
Ot002333_Ots30q	TGCAGGGATTATTGGAGGTTGTCAAAGACGAGCTCGCAGCCCGGGAGCTTCCCATGGATCTCGACTCTCTCATA
Ot002334	TGCAGGAGAGGAAAATTCTCACAACAGGGTGATCAAATTAAGATCCTACAGCTGTATAGTCTCATATGATCTAT
Ot002335_Ots18q	TGCAGGTATAAATCCCTGGATCAAGAAGCCTTTGTTTGCCAAAATCATGTCTCCAGACATGAAGATCTTCTCAA
Ot002336_IOts11	TGCAGGTGAAGAAGCCGGGTGTAGCGCTCCTGGGCTGGCATGGTTACATGTGGTCTGCAGTTGTGAGGCCGGTT
Ot002337	TGCAGGTATTTATGACCATCATACAACTGAGGGACGACAGTGTCGATGCACTTATTATTTAAGCCAGTGACTGA
Ot002338	TGCAGGGATTTGTAGAATTGCACGTAATCTGAGAGTAAGTGGAGACATAAATGTATAAAAGTCACCTTGTCCGA
[truncated: 46,529 more rows]

## Sheet: S1.2 - Duplicated_loci
Marker	Sequence
Ot000002D	TGCAGGGACACCACCCTCACCTTCGAACAGCTGGTAGACCTGTCCATTTGGCTGGATAACCTGCTGGCTACCCG
Ot000009D	TGCAGGCTGAGGGAGATGCTGATGAGAGTGATGAGGGGAGTGTACAAGGAGAAGTCTGGCCCCTGCTCCAGGAC
Ot000014D	TGCAGGCACCCGGCCCGCCACAAGGAGTCACTAGAACCAAGTAAAGCCCCCACCAGTCAAACCCTCCCCTAAAG
Ot000051D	TGCAGGAGTCAGGGCTGTTTGTGGACTCGGGTGAGGCCCGGAGGAAGAAAAAGAAGAAGAGGTTTTCCTTCGAG
Ot000072D	TGCAGGGTGCCCCGGGCTCTGCCAAAACACACCCAGTCCAACCCCCACATAACGCTCTGTCAACCTTCACACAA
Ot000081D_Ots28c	TGCAGGGATAAACTTTGTAGCGGGGCAGGGGAAAAAGAGGGAGGAGCATCGGGGTTGGTCACATTAGAACGGGT
Ot000196D	TGCAGGTGGAAACTGCCATCCTCTACTAGGCCTGCGGGCAGAAACTGCCATCCTCTACAAGGCCTGTGGGCGGA
Ot000226D_Ots12q	TGCAGGTGTGATGTTACACGTGGTCTGCCACTGCGAGGACGATCATCTGTCCGTCCTGTCTCCCTGTCTCCTCT
Ot000241D	TGCAGGAAGCCCATATATGGGCATACACACGTGACCTTGACATAGGGTCATAAATCACACGTTTGTCGTATGCC
Ot000249D_Ots04q	TGCAGGTAACAAATGTATTTCTCCTTGTTGAAGGATATCAATCTCATCTACTCAATGCTCACCATGTTGCCTCT
Ot000328D	TGCAGGACCTGCTGGAGGACAGGAAGATCCTGGCAGAGGAGATCTCCCAGCTCAAACAGCAGATGGAGGCAGGG
Ot000379D	TGCAGGACCCTGAGGAGAGGGGCTTTCCTGCAGACATCCTCCTGGAGGAGATGATCCCCACGCTAAAGCTGGTC
Ot000388D	TGCAGGTGAAGAATCTGGATGTGGAGGTCCTGGGCTGGCGTGGTTACATGTGGTCTGGGGTTGTGATGCCGGTT
Ot000393D	TGCAGGAAAGAAATATGGTTTCTCTCTTTGTTTACGGAGGTGCTATCCTCAGATAATAACATCGTTTGCTTTCG
Ot000401D	TGCAGGAGGCGATCCAGGAGTGGTCCGCTGAGGAGTTTTTGGGCCCAAATGATTCCCAAGTACCAGGATTCCTG
Ot000406D	TGCAGGCTCATCCTAACATGACCCTCCAGCATGACAATACCACCAGCCATACTGCTCGTCTGTGTGTGATTTCC
Ot000462D	TGCAGGACTTGATTTTTTGAGTGTGGTGTCAAAAAAGCCGAGCATCTCTTTATTATGGACAGACCTCTCCCCAT
Ot000487D	TGCAGGCTCATCATGACATGACCCTCCACCATGTCAATGCCACCAGCCATACTGCACGTTCTGTGCGTGATTTC
Ot000581D_Ots09q	TGCAGGGTAAGATTGCCCACCACTTGTCAAAACACTTGGAAGGTAGATGTTGTATAGGGCTGACTGAGGTGGGA
Ot000595D	TGCAGGTATATTTCACTGGTCACCCACAAAGCCAATTCCTACTTTGTCCTCCTTTCCTTCCAGTTCTCTGCTGC
Ot000612D	TGCAGGACAGGTACAGCACGGCAACAACTGCCCGAGTTACATCAGGAACGCACAACCCCTCCATCAGTGCTCAG
Ot000615D	TGCAGGTGTGATGTTCAGATGTACCTATCCTGTGCAGATGTTGTTACACGTGGTCTGCCACTGTGAGGATGATC
Ot000639D	TGCAGGGAGAAACTTTGTAGCGGGGCAGGGGGAAAAGAGTGAGGAGCATCGGGGCTAGTGGCATTAGAAGGGGT
Ot000669D	TGCAGGCTAATCCTGACATGACCCTCCAGCATGACAATACCACCAGCCATACTGCTCGTTCTGTACTGGATTTC
Ot000693D	TGCAGGGAGGGTACCATATGAGGGAGGAGGATGTCTTCCCTGTAACGCACAGCGTTGAATTTGCCTGAAATGAC
Ot000719D	TGCAGGCTGACTTCGGTGGTGAGTTGAAAGGTGTTTCCTCCCACATGTTGATGCAGCTGGCGGGTGTTGTTAAG
Ot000722D	TGCAGGAAAGGTACCACATGAGGGACAAGGATGTCTTCCCTGTAACACACAGTGTTGAGATTGCCTGCAATGAC
Ot000776D_Ots14p	TGCAGGCTCCTCGTGGAGTGCAATATAAGGCAGGTGGTTAGAGCATTGGACTAGTAACCGGAAGGTTGCAAAAA
Ot000794D	TGCAGGCTGCAATGTTTTTATTTGTTGGCTTTATGTAGGCTATTTTTACATATTGGCAATAGCAATAGAAGTAA
Ot000866D	TGCAGGCTGAATGCTGATTGGCCCAAGGTGTTGATTGACAGGTCTCACCCCCAGTGGTTAGAAGTTCACGTTTG
Ot000875D_Ots27q	TGCAGGTCATTGACAAACTCTCCATATGATTTGTGTCCTGGTCTTTCCAAAAAAGGTAATACATCGAAAGGCAT
Ot000880D	TGCAGGAAGGGTACCACATGAGGGAGGAGGATGTCTTCCCTGTAACCGCAGTGTTGAGATTGCCTGCAATGACA
Ot000925D	TGCAGGATGGTTAAGCTAACGTAGGCCAGTGCGATTAGCATGAGGTTGTAAGTAACAAGAACATTTCCCAGGAC
Ot000951D	TGCAGGATTATTTTTGCTGTGACAATACATGTCAAATTAAGATCCTACACCTGTACATGTGTGTTTGCCAGTCT
Ot000967D	TGCAGGCTGCAATATTACTATTTGTTGGCTTTATGTCGGGCTATTTTGTTTTTTACATAGTTGGCAACAGAAGT
Ot000974D	TGCAGGATCGTCTGAGACCAGCCACCCGGACAGCTGATGAAACTGTGGGTTTTCACAACCGAAGAATTTCTGTG
Ot000990D	TGCAGGAGCGCCTTGGTTAGATGATTGTTTGACCATCAGATGAAAACATCATGACTGGTGGTGTGTATGACATA
Ot000995D	TGCAGGGAGGTGGGGCTGCCCCACTCGCTGTCCTGCGTCCCCGCAGAGATCAACTTGGTGACCGACTCAGGCTT
Ot001004D	TGCAGGTGTTTCAGAGAAAGGACCAAACAAGCCGAGGGCGGCACGATAGATGGACGAGGCAATGGTGGAGAGAT
Ot001035D	TGCAGGCTTGTCCCATTGCTCACGGGCAAGGCCTTAGAGGCCTACACAGCAATGAATGAGGGGTTGTCCAATGT
Ot001072D	TGCAGGAAGGAGAGATGCTCTGGGATACACCCCTTGTTGTGTTCTTCCTGTAGGAAGGAGAGATGCTCTGGGAT
Ot001111D_Ots34q	TGCAGGTGTAGAGAAACACGCGGTTACACCAAGAGGAACTGAGTCTTGTGGTCTTCAACCAGAAATCAAAGATG
Ot001125D	TGCAGGAGACCAGCCACCACCGGCCTGAGGAGAGACGAATGAAACGAGGGGTTAATACGATAGTAAGAAGGAAG
Ot001128D_Ots15p	TGCAGGGTTTTATCCCTGTTAGATACAAGCTCAGACTAAACATGCCCTCATCCCCCATCCAGTTTGAATTGCAA
Ot001141D	TGCAGGAGGAGGAATATGGATGGTGAAATAGAATGGTCATCTTGCTCCAGGAAAGAGCCACCTCGCATGGCTGC
Ot001158D	TGCAGGTTCATGGTCTACAACATCCGTAGAGTACAACCCTACCTCATACAAGGAGCGGCGAAGGCCCTCATCAA
Ot001198D	TGCAGGATTTTAATCTATGACAGCGTAGTGTGTTACTAGTGGTTTTCTTTGAGACCGTGGTCCCAGCTCTCTTC
Ot001251D	TGCAGGGTATGCAGGTATGCTACTCTCTCATTGTTTACTGTTGTGCTATCATCAGACAATAGCATCTTATGCTT
Ot001331D	TGCAGGGTCAAAATATGCTTTCTCTCTTTGTTTACGGAGGTGCTATCCTCAGATAATAGCATTGTTTGCTTTCA
Ot001356D	TGCAGGGCCTGGCACGACACCTGCACCTCCTGGGGACAGAGAGAGAGGGAGGGAGTTAGTAACTTGTACACTTT
Ot001381D	TGCAGGGCTTGGAGGACTCTGTCTCTCTCTCCTGGCGTCTCAGGGCTTTTGTTCTTCCGTGTTGTTATACAGAT
Ot001405D_Ots07p	TGCAGGACTGGGGGGGGTGCATAGGAGTCAGAGTCTTCTGCCCCAGCCGCATGCATGGTGACCGCGTTGGATTG
Ot001411D	TGCAGGTTCAGTACTCCAGTGTATTGTTCGTTGATAACCCGGTAGGAACAGGCTTCAGCTACACGGACTCAGAC
Ot001435D	TGCAGGCTGTGCTCTTCTTCCTCTACAAGTTCTGCAAGTCCAAGGACCGCAACTACCACACCCTCTGAAGGACC
Ot001443D_Ots13c	TGCAGGCAGACCTCTGTTGTCAGTTGAACAGTGTATCCTCTGACATGTTGGTGCAGCTAAAAAGTAAAAGTACT
Ot001477D	TGCAGGGTTGCAATATGCTTTCTGTCTTTGCTTACGGAGGTGCTATCCTCAGATAATAGCATTGTTTGCTTTCG
Ot001621D	TGCAGGTGGAGGTGATGGAGCCAGTGAGCATGCTGAGTATCCTGGACTGCTGTGACGCCGCCATGCCTGTGGGC
Ot001667D	TGCAGGGGCACCGGCGACAGGCTCGGGGTGAGGGTAGTGGAAGTGGTGTCGACGGGGGTGAGAGGGGATTGTTT
Ot001673D	TGCAGGAAACCTCTCTCCCCCCACTCTCAGAAATGGAAGTTAAATCCCTTTGTTACCACAAAGAGAGACATTGC
Ot001714D	TGCAGGACTTGCTTTGTGAAGTGTGGTGTCAAAAAAGCAGAGCATCTCTTTATTATGGACAGACCTCTTCCCGT
Ot001731D	TGCAGGCTCATCTTGACATGACCTACTAGCATGACAATTCCACCAGCCATACTGCTCGTTCTGTGCGTGATTTC
Ot001747D	TGCAGGCTCGACACAAAGCGCAGAAATAAAAATATAAATCATGCTTTACCTTTGAGGAGCTTCTTCTGTTGGCA
Ot001798D	TGCAGGGCAGATAGTTTGCCCCCGGTGATGCGTTGTGCAGACCTCACTATCCTCTGGAGAGCCTTATGGTTGTG
Ot001854D	TGCAGGAAGGGTACCACATGAGGGAAGAAGATGTCTTCACTGTAACTCACAGCGTTGAGATAGCCTGCAATGAC
Ot001879D_Ots01q	TGCAGGCTGACTCGGTCGTCTGTGTTTCCTCCGGAACATTCCTCCAACACACTAGCTGCAGTTTAAGCTGGCGG
Ot001885D	TGCAGGTTTTTTTTGTTTAAAAAACAACATGCTTTATTGACGGGACCTTCTGTTGTTCAAAACAAAGTCATGAA
Ot001907D	TGCAGGCTCATCCCAACATGACCCTCCAGCATGACAATGCCACCTGCCATAATGCTCATTCTGTGTGTGATTTC
Ot001918D	TGCAGGATCGTCTGAGACCAGCCACCCAGACAGCTGATGAAACTGTGGGTTTGCACAACGGAACAATTTCTGCA
Ot001920D	TGCAGGTACCACGTCCATCTGTACAAACAATAGTACGCAAGTATAAACACCATGGACCCAAGCAGCCGTCATAC
Ot001938D	TGCAGGGAATTCTGGGATGTTCTGCTCCCGCTAGACAAAAGCTGCAGCTCCCCCTCCCAGGCTCCCTTTCACCT
Ot002120D	TGCAGGTACCACGTTCATCTGTACAAACAATAGTAGGCAAGTATAAACACTATGGGACCACGCAACCATCATAC
Ot002134D	TGCAGGCTGACCTCTCTCGTCAGTTGAACAGTGTTTCCTCTGACACATTGGTGCGGCTGGCTTCCGGGTTAAGC
Ot002175D	TGCAGGCTCATCCTGACATGACCTTCCAGCATGACAATACCACTAGCTATACTGCTCCTTCTGTGCGTGATTTC
Ot002179D	TGCAGGCGCCCGGCCCACCACAAGGAGTTGCTAGAACGATGAGACAAGTAAAGCCCCCACGGCCAAACCCTCCC
Ot002187D	TGCAGGCTCATCCTGACATGACCCTCCAGCCTGGCAATGCCACCAGCCATACTGCTCGTTCTGTGCGTGACAGG
Ot002205D	TGCAGGAAGGGTACCAAAAGGGAGGAGGATGTCTTCCCTGTAATGCACAGCATTGAGATTGCCTGCAATGGCAA
Ot002229D_Ots03p	TGCAGGTAGGAACTGACCCGCAGCACTGCTGACATGAGACTAGTCTTTATATTCAGGGTTTAACTGGGAAACCA
Ot002232D	TGCAGGAAGCATGCCAATTGCATGCTCCCTCAAAACTTGAGACATCTGCTGCATTGTGTTGTGTGACAAAACTG
Ot002311D	TGCAGGATGGGTACAACATGAGGGAGGAGGATGTCTTCCCTGTAACAAACAGCATTGAGATTGCCTGAAATGAC
Ot002326D	TGCAGGAGGGTGGAAATGCTGCTGGCTGAAACACTACAGGTAGATATGGAACAGTTTAGTCCAGCTGAACATGT
Ot002396D	TGCAGGCTCATCCTGACATGACCCTCCAGCATGACAATGACACCAGCCATATTTCTTGTTCTGTCCGTGATTTC
Ot002446D	TGCAGGAAGGGTACCACATGAGGGAGGAAGATGTCTTCCCTGTTATGTACAGTGTTGAAATTGCCTGCAATGAC
Ot002462D	TGCAGGTGCGACATAGAACGCAGAAATAAAAATATAAATCATGCCTTACCTTTGACGAGCTTCTACTGTTGGCA
Ot002472D	TGCAGGGATCACATACTGAGAAAGTACTTACTGTCAATGCAGTGGAATGTGTGAGTTGAGGAAGAGGTGACTGG
Ot002477D	TGCAGGAACACAACACATAGAAACTTAGCTAAGCACACAAATATCCTGTTAGCATTCTGTAAGTCATTCTATGA
Ot002491D	TGCAGGTTTATACCATCGCTGGTCAGAGCCCTGGAGGCTATGGGCCTTGTGCCGTCTATCCCCAGAGTTTACGG
Ot002504D_Ots06q	TGCAGGTTGGCATAGTGAGACGTCCAGCGTGAACGTGGAGCCCCCGACACCTGGCCGCAGTCTGAGTGCTGAGG
Ot002512D	TGCAGGCTCTGGTTTTGTCTAATCTTGATTATTGTCCAGTCGTGTAGTTGAGTGCTGCAAGGAAAGTCCTAGTT
Ot002542D	TGCAGGAGGGACTGGTGCATTTCACAAAATAGATGGCATCATGAGGCTGGGAAAATTGTGGATATACTGAAGAA
Ot002569D	TGCAGGTTTTTGTAGGGGGCTGTGTCAGTGGCACTGTATTGTCCTCAAAGCGAGCAAAGAAGTTGTGTAGTTTG
Ot002572D	TGCAGGTGAGGTTAGTCCAGTGTCACCCTGATCCATAGATTTAGGGCAACATTTTTGTGCGAAGTGCAAAAAAT
Ot002573D	TGCAGGATGGGTACCACATGAGGGAGGATGTCATCTTCCCTGTAATGCACAGTGTTGAGATTGCCTGCAATGAC
Ot002583D	TGCAGGCTGCAATGCTTTTATTTGTTGGCTTTATATAGGCTATTTTTACATAGTTGGCAATGGCAATGGAAGTT
Ot002584D	TGCAGGCTGCTGATGAGTTGGTTGATGACGGACTGGTCCTGGGGCTGGCTGAGGGTCCATCTCATCCTCTTCTT
Ot002596D	TGCAGGAAGGGTACCACATGAGGGAGGATGTCTTCCCTGTAACGCACAGCTTTGAGATTGCAGGGAATGACAAC
Ot002665D	TGCAGGGAGAGGAGGGGAGTACAGAGAAAGAAAAGAAAGATGGTATGAACGCACACACACACACACACACACAC
Ot002680D	TGCAGGCCGTCTCACCGTTGTTGGTAATCAAGCCTACCACTGTAGTGTCGTCTGCAAACTTGATGTTTGAGTTG
Ot002696D	TGCAGGACAATGGGCTTGGTCTCCTCTCCCGTGGTGAAGGTGATGGAGCCAGAGGTGTTGATGAACTCATGACC
Ot002744D	TGCAGGGTTGAAATGTATTCTCTCTTTTGTTTACTATGGTGCTGTCCTCAGATAATAGCATTGTTTGCTTTCGC
Ot002746D	TGCAGGCTTTCTCTGATCTAAGGATTTCAGCGCTGTATGTACCACCTGCACTGAGAATGGCAAAAAGCTCAAAA
Ot002768D	TGCAGGATCGTCTGAGACCAGCCACCCGGACAGCTGATAAAACTGTGGGTTTGCACAACCGAAGAGTTTCTTCA
Ot002785D	TGCAGGTTTTGTTAGTGGAGAGTGTCAGTGGCAACGTATTGTCCTCAAAGCGTGCAAAGAAGTTGTTTAGTTTG
Ot002800D	TGCAGGCGCCTGGCCTGCTATAACAAATCGTTAAAGCACGATGAGACAAGTAAATCCCCCCCACCCCCACCCGA
Ot002823D	TGCAGGCTCATCATGACATGACCCTCCAATATGACAGTGCCACCAGCCATACTGCTCGTTCTGTGAGTGATTTC
Ot002824D	TGCAGGCAGAGAGAGAAAGTCTTTAGAAGAGGAGGACTATACTACTAACCAGTGGTTGGAACCGGTTCACAGAA
Ot002881D	TGCAGGGTGTGGTAGTCCCTAGTGTTAGCCTGACCTGTAGGGTGTTGTAGTCCCTGGTGTTAGCCAGACCTGTG
Ot002899D	TGCAGGCATTATCGGAGCATCAGGACTCGGACCAAGAGGCTCCGGGACAGCTTCTACCACCAGGCCATCAGGCT
Ot002975D	TGCAGGAAGGGTATCAGATGAGGGAGGAGGATGTCTTCCCCATAACGCACAGCGTTGAGACTGCCTGCAATGAC
Ot002976D	TGCAGGCTCATCCTGACATGACCCTCCAGCATGACAATGCTCTTTCTGTGTGTGATTTCCTGCAAGACAGGAGT
Ot002980D	TGCAGGGGGCTAGTGGGGGCGGGCTCCAGGTTCTCACGGATCAGGGCATTCAGACTGGGGAAGGAGCCCACAAT
Ot002994D	TGCAGGTGAAGAAACCAGATGTGGAGGTCTTGGGCTGGCGTGGTTACACGTGGTCTGCGGTTGTGAGGCCGGCT
Ot003019D	TGCAGGAAGGGTACCACATGAGGGAGGAGCATGTCTTCCCTGTAACGCATAGCATTGAGATTGCTTGCAATGAA
Ot003023D	TGCAGGAGGCCTTGTCTGAGACGGTCTCTCTTCTCAAAATCATCATCATCACCACTCTGATGACAACTGCCGAG
Ot003054D	TGCAGGCCAGCAGAGATATCCTACAGGCCAGCAGAGATATCCTACAGGCCAGCAGAGATATCCTACAGGCCAGC
Ot003071D	TGCAGGAGAAGGTGTGATCTAGAATTAGAATGATAGAACTAGAATTAAAATACACTTCATTCTAAGAGACCACT
Ot003078D	TGCAGGCCCTCGTTGCCAGAGATTCCCACGCCCACGTGTGCCGTCTGGATCATTCCCACATCGTTGGCGCCGTC
Ot003118D	TGCAGGGGACCAGCTACCACCGGCCTGAGGAGAGACACGTGAAACCAGGGGATAATACGATAGTAGGAAGGGAG
Ot003137D_Ots02q	TGCAGGCATCAGAGAAGGTTTATATAGAGGTTGCAATATTTCTAATATGGGCTATAATGCTTCATATAGGGGTT
Ot003149D	TGCAGGTCACGACGGGCAGACGAAAATTCCAAATAGTTTACTCCCCAGTCTGTCTCCTTTTACTCCACAGCCTG
Ot003237D	TGCAGGGATTTCCGTTCTCCAACTCCATCTTTGAACAGTAATGAGGCTCACTCGGGACCTCTTCCTCACAATCA
Ot003263D	TGCAGGGCCGGACTAGCACAGCTACAGTTTTGTAGCTAATCTCATGCCATTCTATACATTTTTCCATGAGGCTG
Ot003285D	TGCAGGTGAAGAGCAGTATCTTGTTGCGGCTGCAACCACGGGCACACTTCACAATGCTCAACTTCCTGCTTTTG
Ot003306D	TGCAGGCTCATCCTGACATGACCCTTCAGCGTGACAATTCCACCAGCCATACTGCTCGTTCTGTGCTTGATTTC
Ot003307D	TGCAGGTCCAGGAGAGGTAATACAGGATGAGAATAACCTTCCGTATCATGAGATTCTTGCTGAGAAGATAGCAG
Ot003338D	TGCAGGCTTTTACCACCCACGTACTTTCCATGTGAATCTGTCCATAAATGGTAATCCTACGTATTTGATATGAA
Ot003350D	TGCAGGGAGGAGGAGATATCAGCATCATCTACACCAGGGCTCTACATCCTGAGTTTTAAACTCCAAACCTGTTC
Ot003362D_Ots06q	TGCAGGCCACTCTGTACCTCCTTGACTATGAACTGGTTTTGACCTTTTGCCTGCCCATGACCATTCTCTTGCCT
Ot003385D	TGCAGGATGCAGCCTGGGTCTCTGGCCTTCGCTGACCTCTCCCTCCTCCTCCCAGGACTCCTGGGGATTGGGGG
Ot003405D	TGCAGGCTCATCCTGACATGACCCTCCAGCATGACAATGCCTCCAGTCATACTGCTTGTTCTGTCAGTGATTTC
Ot003417D	TGCAGGGGCTCACCCGTGGAGTACCAGGACTGCAACTCTCAGGCCTGCCAAGGTAAAGAGGAAGAGAACATACA
Ot003457D_Ots03p	TGCAGGTGCCTACGATCGCTCAGTCAGACTGCTCTGTCAAATCATAGACTTAATTATAACATAATAGCACACAG
Ot003520D	TGCAGGAAGGGTACCACATGAGGGAGGAGGATGTCTTCCCTGTAACGCACTGCATTGAGATTGTCTGCAACGAA
Ot003542D	TGCAGGGTTCTGTCATGCTATCCAGGTCTGTGCCCAAACAGTTCAAGCTTATACTGTTAAAAATCCACCTTTCC
Ot003572D	TGCAGGAAGGGTACCACATGAGGGAGGAGGATGTCTTCCCAGTAACGCACAGTGTTAAGATTGCCTACAAGGAC
Ot003578D_Ots34q	TGCAGGTCAGTACACAGTACAGTCATGCAGAGGACACCATTGAAAAGAAATATCTCCAATCTCATCTGAAAAAT
Ot003598D	TGCAGGTGCAGTTGCAACCAGTCAGTCAGTGTGACAGAGGAAGCAGTGTTCTGCCTTTGATGGGCTCCATGTTT
Ot003608D_Ots09q	TGCAGGTCTGCAATGAGACAATTACTACACAATTACTACACAGCTCCACAGAGAGAGGTTGGCGGAAACACCAC
Ot003638D	TGCAGGTGTGATGTTCGGCTGTACCGATTTTGTGCAGGTGTTGTTACACGTGGTCTGCCACTGCGAGGATGTTC
Ot003640D	TGCAGGCTCATCCTGACCTGACCCTCCAGCATGACAATGTCACCATCCATACTGCTCGTACTGTGCGTGATTTC
Ot003694D	TGCAGGGACACCTGTCACCATCTGATCCTGCTAAGACATGTTGAGTATAGTGTTGTGTACTAACTGTGCATCAT
Ot003748D	TGCAGGAAGAGACTCCTTTATGTAGGTCTCCAGGGCTTCCCGCTCAGGTCGAGAAATACTGTATAACCGTCCCT
Ot003810D	TGCAGGTCTTTTACACAGAATTAATCAAACCGTATTGAATTTGTCCATCAATTCCCTTTTCAAAACAACTAAGT
Ot003854D	TGCAGGCAGCAATGGCCATGAGTTCATGTTCCTCCTGAAGGGCCATGAGGACCTGCGGCAGGACGAGAGGGTCA
Ot003910D	TGCAGGATTATCTGAGACCAGCCACCCGGACAGCTGATGAAACTGTGGGCTTGCACAACCAAATAATTTCTGCA
Ot003940D	TGCAGGCTTTAAGCAAAGTGTTACCAGATTAAGTGTTTTATTAGCATTCCTGTAGTGTTGAAATATTATTTTCC
Ot003958D	TGCAGGTAATTGGGTTCCATGAACAGAGAGCCCTTGTCCTTCCTCTCAGTCATCTGCTTGTAGCCATTCATGAG
Ot003963D	TGCAGGGTCATCCTGACATGACACTCCAGTATGACAATGTCACCAGCCATACTGCTCATTCTGTGCGTGATTTC
Ot003990D	TGCAGGCTGACTTCAGTCATCAGTTGCACAGTGTTTCCTCCGACACATTGGTGCGACTGGCTTCTTGGTTAAGT
Ot004006D	TGCAGGAAGGGTACCACATGAGGAGGATGTCTTCCCAGTAATGCACAGCATTGAGATTGCCTGCAATGACAACA
Ot004034D	TGCAGGATCGTCTGAGACCAGCCATCTGGACAGCTGATGAAACTGAGGAATATTTAGGTCTGTAATAAAGCCCT
Ot004059D	TGCAGGACCGGCAATAGGCACCATAGTGTGTGATGGACTACAGTAGTAACTAAACCCCTATGATATAGGCTCGA
Ot004113D	TGCAGGAGAGCCTCAGCTGGCTGCTGGAATGCTACACCAGTGGAAAGCACCCCAACCAGGAGGAGTTCCAGGCA
Ot004145D	TGCAGGAGGTTTGTTGTGACTGAGTGGAGAGGAAACCGCTGCGGACAAGGTTCTGACAGATGGGGTGTGTCTTG
Ot004148D	TGCAGGCGCGACACAAAATGCCGAAATAAAAATATAATTCATTCCTTACCTTTGACTAGCTTCTTTTGTTGGCA
Ot004210D	TGCAGGCTCATTCTGATATGACACTCCAGCATGACAATACCACCAGCCACACTGCTCGTTCTGTGCGTGATTTC
Ot004258D	TGCAGGATGCTGTGGTAGCCATGTTGGTTAAGTGTGCCTTGAATTCTAAATAAATCACTAACGGTGTCACCAGC
Ot004270D	TGCAGGCGCTACACAAAACACCGAAATAAAATATAAATCATGTCTTACCTTTGACAAGCTTCTTTTGTTGGCAC
Ot004279D	TGCAGGCTATATTTGCAGTAGATTGCAACACCGCCCCCTATGGCCGTTTTATCTTGTCTGAAAATGTTGTAGTT
Ot004302D	TGCAGGAAGGGTACCACATGAGGGAGGAGGATGTCTTCCCCGCAATGACAACAATCTCAGTCCGATGATGCTGT
Ot004304D	TGCAGGTCAGACACCTTATAATGGATTCTATTTTTTAACACATTTATGGCCCTTTTTTGTTGGTCGGAAAGGAC
Ot004317D	TGCAGGAGTTCAGTGGTTCCTCCCCAAAGAGGAGGCGTGGGGCGGAGGAGAAGGATGAAGGGATCGGCTCCCCA
Ot004331D	TGCAGGCCCCTGGGTCCGGGCTGGCCCAAGTCTCCTCTTATACCCTGTGCACACAGGAGAGAAACATGTTCAGC
Ot004335D_Ots04q_Ots12q	TGCAGGAAGAGTACCACATGAGGGAGGAGGATGTCTTCCCTGTAACGCACATCTTCAGTGACGATCACTTTTTG
Ot004340D	TGCAGGAGTTCCGCATTCAGTCTTCCCCGAGGTCAATAGGGCCTCACTTTAGATTGATTATGTTTCCTCGCTGT
Ot004343D	TGCAGGCGCAACATAAAACGTAGAAATAAAAATATAAATCATGCCTTACCTTTGACGAGCTTGTCCTGTTGGCA
Ot004349D	TGCAGGAAGGGTACTACACAAGGGAAGAGGATGTCTTCCCTGTAACGCACAGCATTGAGATTGCCTGCAATGAC
Ot004404D	TGCAGGCAAGACAAAGAGCCGAGTGGGGGCCCTGTGGCCGCCGGCCATCCATCTTATTAATGGCCCGTCACATT
Ot004416D	TGCAGGGAACACAGTCAGGTTATTAGATGAAGGGGGTGAGACGTGTGTGTGTGTGTGTGTGTGTGTGTGTGTGT
Ot004449D	TGCAGGGGAGAGAATAAAAGGAGTCAGTCGGGCCACAGGATGGTGGAACATGATGAGCCTTCTATCCTCTGTCA
Ot004468D	TGCAGGCTTATCCTGACATGACCCTCCAGCATGACAATGCCACCATCCATACTGCCTGCTCTGTGCGTGATTTC
Ot004495D_Ots07p	TGCAGGAGAAGCTGGTTCTGAGGGAGCAGCTATGGGAGAGTCGGGAGCAGCTGCAGCAGCAGGCTGAGTTCTGT
Ot004528D	TGCAGGCTGACTTCAGTCATCAGTTGACCGGTGTTTCCTCTGACACATTGGTGCAGCAGGCTTCCGGGTTAAGT
Ot004531D	TGCAGGGGATATCTTAAACCCAGACCACCATCAGGTGCACCAGGACATGACCCAGCCCCTGTGTAACTACTTCA
Ot004565D	TGCAGGTGACAGCCCACATATACCCCCCTAGGCACAACTATGACAACATAACAAACAAAAACGGGTCACAACTC
Ot004573D	TGCAGGCAGTCACTGAGTCTGAGGTGCAAAAGGAGCTCCTTAAACTTGACCCCAAAAAACATCTGTGTCAGATG
Ot004613D_Ots06q	TGCAGGTCCTATGAGCGGAGTGTCTGTGCGTTATGATGGAAGAGGTAAAGTCTCCTAGGGTTGTAGGTAGATTA
Ot004668D	TGCAGGTAACGGCCTTCCTCTTCATCTTGCTGCAGCTGTTGTGGACCAGGACCGGGTGCTTGGATGTCTCGCTT
Ot004691D	TGCAGGTGTGATGTTCGGTTGTACCGATCCTGTGCAGGTGTTGTTACACGTTGTCTGCCACTGTGAGGACGGTC
Ot004737D	TGCAGGAGGGACCTCTCTCAGTGCTTCCACACACACTGGCTGTGATCCTATCCCACAATCCAAGGCCTCAGAGG
Ot004743D_Ots15p	TGCAGGAGTAGAGATGTGATTGTCTGATGATACTAGGTGCTAATCATACAGGATATTATCATGTTAACAGTATA
Ot004796D_Ots17q	TGCAGGCCCTGTATCCACAAACCGCTCCCTCTGACTTTCAATAAGCTTGAGCGTGTTTGACCTTTAAACTCTCC
Ot004825D	TGCAGGTTTCAAAAGCTTCTCTCTGACATCCCTGGAGCTGCAGATGCTCACCAACTCATGTGTGAAGCTTCAGA
Ot004830D	TGCAGGTCATTGTACAGAGGAGGATGGTTCTGGTCACGAGGAATGAGAGACTGAAGAACGTCAGCATGAGAAGG
Ot004861D	TGCAGGAAGGGCACCACATGAGGGAGGAGGATGTCTCCCTGTAACACACAACGTTGAGATTGCCTGCAATGACA
Ot004895D	TGCAGGCTGACCTCGGTCGTCAGGTGAACAGTGTTTCCTCCGACACATTGGTGCGGCTGGCTCCCTGGTTAAGT
Ot004922D_Ots34q	TGCAGGAAGGGTACCACATGAGGGAGGAGGATGTCTTCCCTGTTACGCACAGCGTCATTGAGGGCAATCTCAAC
Ot004933D	TGCAGGTGGTTGGCAGTGCCCACTGTGCCTACAGCACGTCCCAGAAGGCCATAGGAAAAGATGACTTCACCCTG
Ot004934D	TGCAGGTTGTCCAGGGCTGTCATCTGTCATGAACCTATTTATTTTGGCATTGTAGAGTCTATTATATGAATCCT
Ot004939D_Ots12q	TGCAGGCGCAACACAAAACGCAGGATATATAAAAATATAATTCATGCCTTACCTTTGATTAGCTTCTTTTGTTG
Ot004940D	TGCAGGCTCATCCTGACATGACCCTCCAGCAAGACAATGCCACCAGCCATACTGCTCTGCTCGTTCTGTGTGAG
Ot004946D	TGCAGGAGAATACCGTGCTCTGCTCACTTATGCATCCACACACTTACACAGACACATACAGAAAGTATTCACGC
Ot004966D	TGCAGGACTTGCTTTTTGGAGTGTGGTGTCAAAAAAGCAGAGCATCTCTTTATTACGGTCAGACTTCACCCCAT
Ot004989D	TGCAGGCAGTCACTGAGTCTGGGGTGCTAAAGGAGCTCCTTAAACTTGACCCCTCAAAAACATCTGGGTCAGAT
Ot005015D_Ots03p	TGCAGGCTGATGTGACCCACACTACAGGAGTAGATGTCCCCCTCCTGAGGTGTGATGCTCAGATAGGAGAAGAT
Ot005030D	TGCAGGAATGCGAAATTGACTGGCCCGATGAACTCAGGATGGCTGGGCAGTTATTTTGGTTCCTCTCCATCGCT
Ot005041D	TGCAGGCCTTATAGGGTTACCTAAAATGGCAGTTCCTGTTTACTGAGGCGTGAACACTTCAACCACAGGAAGGC
Ot005059D	TGCAGGAAGGGTACCACATAAGGGAGGAGGATGTCTTTCCTGTAATGCACAGTGTTGAGATTGCCTGCCATGAC
Ot005064D_Ots20c	TGCAGGCGCTACGCAGAAATAAAATATAAATCATACCTTACCTTTGACAAGCTTCTTTTGTTGGCACTCCAATA
Ot005131D_Ots17q	TGCAGGCTAAGATCAGTCCATCCAGCATACGACAGTAAACAGCCATTGACCTTAACCAGCCCTAACATCCACTT
Ot005138D	TGCAGGGTTGAAATATGTAGCCTCTGTCTTAAAGGCTGAAAAGCCTTTTAAAAATCTGACATGTTGGCTGGATT
Ot005141D	TGCAGGGTATTACGAAGTTAGATACACGGGGTCATATCAAACTGTACATCTAGTATTTTCTGTGCAGCAGTAAG
Ot005156D	TGCAGGCTCGTCCTGACATGACCCTCCAGCATGCCACCAGCCATACTGCTCATTCTGTGTGTGATTTCCTGCAA
Ot005157D	TGCAGGGGTCTGTGTCTATGTATCTCTTTAAGCCTTGAGGTGCTATCTCACAGACACCCTGTTTTGACTGCAAT
Ot005189D	TGCAGGCTCATCCTGACATGATCCTCCAGAATTACAATGCCACCAGCCATACTGCTCATTCTGTGCATAATTTC
Ot005247D	TGCAGGAAAGCACCCCACAACATGGTGCTGCCACCCCCGTGCTTCACGGTTGGGATGGTATTCTCTGGCTTGCA
Ot005278D	TGCAGGGAGAAGACGGAGAGACAGCCTGGTGCGGGGCGCTGCCACCGGAGGGCTGGTGCGTGGAGGTGGCACCG
Ot005317D	TGCAGGAAGGGTACCACATGAGGGAGGAGGATGTCTTCCCTGTAATGAACAGCTTTGAGATTACCTGCAATAAC
Ot005357D	TGCAGGTTGAGTTCAATAACTACAGGCAGATAGATGTATGGTGATATGCCGGAGGAAGCTTTGAATAGGTCAGT
Ot005376D	TGCAGGCTCATCCTGACATGACCCTCCAGCACGATAATGCCACCAGACATACTGCTCGTTCTTTGTGTGATTTC
Ot005389D	TGCAGGCGTGACACAAAACATAGAAATAAAAATATAAATTGTGCCTTACCTTTGACGAGCTTCTTCTGTTGGCA
Ot005390D	TGCAGGTGAAGGTGACAGGAAGTCAGAAACTGACACTGACCTGTAGCACCACCTGCCCTCTGAGTGACAACCCC
Ot005396D	TGCAGGAAGGGTACCACATGAGGGAGGAGGATGTCTTCCCTGTAACGCACGTCGTTGAGAACGCCTGCAATGAC
Ot005398D	TGCAGGCTGCTACAGGCCTTAAATAAAGCCTGGTGAACCAGGGGGCAGCTGTTCAGATTACTTTATATTCTCCC
Ot005403D	TGCAGGATTGTCTGAGACCAGCCACCCGGACAGCTGATGAAACTGTGTGTTTGCACAACCGAAGAGTTTCTGCA
Ot005419D	TGCAGGCTCATCCTGACATGACCCTCCAGCATGACAATGTCACCAGTCATACTGCTCTTTCTGTAAATGATTTC
Ot005438D	TGCAGGAAGGGTACCACATGAGGGGGGAGGTTGTCTTCCCTGTAACGTACAGTGTTGAGATTGGCTGCAATGAC
Ot005488D	TGCAGGAGAACGACCACACGTGTGCACAGCTGGGGGACGGTGGGGCGACAGGGAACGGGCAATGTGAGTCAACA
Ot005523D	TGCAGGTCTGATGTTCAGATGTACCAATCCTGTGCGGGTGTTGTTACACATGGTCTGCCACTGCGAGGACGATC
Ot005559D	TGCAGGTGTGATGTGCGGATGTACTGATCCTGTGCAGGTGTTATTACACGTGGTCTGCCACTGCGAGAACGATC
Ot005572D_Ots17q	TGCAGGCTTTTGGTACACCTAATTTAACTGATTAACTAGTCATAGTCTTCAATTAGACAATAATTGGTGTTACT
Ot005626D	TGCAGGAAAGCACCCCCACAACATGATGCTGCCACCCCTGTGCTGCACGTTTGGGATGGTGTTCTTTGGCTTGC
Ot005627D	TGCAGGTAGAAAATATCCTGATAAAAATAAATGTCCTATAAATCCCATTGTCTACACATGACCTGTCTGCAACA
Ot005636D	TGCAGGAGAATGATTGGGGACACTGCCCTGTGTAGGGTGCTGTCTTTTGGATGGGACATTAAACGGGTGTCCTG
Ot005674D	TGCAGGGTAGGGCCCTGATTGGAGGCAGGCCCGCAGGGTAGGGCCCTGATTGGAGGCAGGCTTGGGGAGGAAGG
Ot005702D	TGCAGGCTCATCTTGGCATGACCCTCCAACATGAGAATGCCACCAGCCATACTACTCGTTCTGTGTGTGATTTC
Ot005707D	TGCAGGTGATCAGGTGCTGGGCAGAGGAGTCAGAAAGGAGGTTGGCCAGCACCTTCTCTAGCCCCGCCCTCAGC
Ot005721D	TGCAGGTCCTGGAAGGTGGGCAGAGCCTATCAGGAGGCAGCTTCCACTATCAGCCAGCCATTCAGGAGGATATT
Ot005743D	TGCAGGTTTTCACTCCAACCCTGTTTCTGGAGAGCTACCGTCCTGTAGGTTTTCACCCCAACACTAATCTAGCG
Ot005781D_Ots27q	TGCAGGCTCATCCTGACATGACCCTCCAACATGACAATGCCACCAGCCATACTGTTCTGTGTGTGATTTCCTGT
Ot005851D_Ots04p	TGCAGGTTCTTTCTCAGAGCCTCTAGTTGAATGTCTCTATCCTTTAGTTGCTTGTCTTTCTCTCCCAGTCTGTG
Ot005889D	TGCAGGAAGGGTACCACATGAGGGAGGAGGATGTCTTCTCTGTAAAGCACAGCATTGAGATTGACTGCAAAGAC
Ot005955D	TGCAGGAAGGGTACCACATGAGGGAGGATGATGTTTTCCCTGTAATGCACAGCGTTGAAATTGCCTGCGATGAC
Ot006035D_Ots27q	TGCAGGACTTTCTTTTTGGAGTGTGGTGTCAAAAAATCACAGCATCTCTTTATTACAGACAGACCTCTCCCCAG
Ot006080D_Ots09q	TGCAGGTGTGAGGATGCCCTGAGGAAGAACAAGACTCTGATTGGTCCAGACCAGAAAGAGTACCACAAGGAAAT
Ot006108D	TGCAGGGATGTCCTTGTCCCATCGCGCACTAGCAACTCCTGTGGTGGGCCGGGTACAGTACACACTGACACGGT
Ot006200D	TGCAGGGTTGAAATATGCTTTCTCTCTTTGTTTACGGAAGTGCTATACTCAGATAATAGCATTGTTTGCTTTCG
Ot006225D	TGCAGGCTCATCCTGACATTACCCTCCAGCATGGCAATGCCACCACCCATACTGCTCGTTCTGTATGTGATTTC
Ot006229D	TGCAGGCTCATCCTGACATGACCCTCCAGCATGACAATGCCACCAGTCATACTGCTCGATCTATCTGTGATTTC
Ot006244D_Ots11p	TGCAGGAGAAGTAGACCTTTGTGTTTTAAATAGGCAAAAAGCACTAATTAAAATCAAAGGGTCTACTTTTTCCA
Ot006285D	TGCAGGAGAAACTGGAGTCCACCATGAAGCTAGTCTCCAACCTCTCTGGACAACTGACCGAGCTCAAGGAGCAG
Ot006372D	TGCAGGCTGACCCCGGTCGCCAGTTGAAAGGTGTTTCCTCCGACACATTGTTGCGGCTGGCTTCCGGGTTAAGC
Ot006375D	TGCAGGAAGGGTACCACATGAGGGAATCGGATGTCTTCCCTGTAACGCGCAGTGTTGAGATTGCCTGCAATGAC
Ot006409D	TGCAGGATTTCTTATAAGCTTCCGGGTTAGAGTCCCACTCCTTGAAAGCGGCAGCTCTACCCTTTCAGACGCAA
Ot006423D	TGCAGGAAACCTGGCACCATCCCTATGGTGAAGCATGGTGGTGGCAGCATCATGCTGTGGGGATGTATTTCAGT
Ot006486D	TGCAGGCAGTCCCTGAGTCTGAGGTGCTAAAGGAGGTCCTTAAGACTGGTTGATGCTTATTTATAAAACCCTCT
Ot006495D	TGCAGGAAGGGTACCACATGAGGGAGTAGGATGTCTTCCCTGTAACTCACAGCGTTGAGATTGTCTGTTATGAC
Ot006538D	TGCAGGAAGGGTACCACATGAGGGGGGATGATGTCTTCCCTGTAACGCATAGTGTTGAGATTGCCTGCAAAGAC
Ot006599D	TGCAGGCACCACACAAAATGTAGAAATAAAATATAAATCATGCCTTACCTTTAACGAGCTTCATTTGTTGGCAC
Ot006625D	TGCAGGTCAGTGTCCCTGTCACACCTCCTGCTCTACCTGCACAGGTCAGTGTCCCTGTCACACCTCCTGCTCTA
Ot006648D	TGCAGGACCAGTTCTTTAGTGAGTCCCATCTAGTAGAAGCTTCTACAGGCTGTGCAGATATGCTATGATGGGCT
Ot006677D_Ots34q	TGCAGGTCCGGACCAGGGCTTAAAATGAACACCCACCACCTGCCAACGCGGGTACATTTTGTCATTGGTGGGTC
Ot006691D	TGCAGGAGAGCCGGCCCCCCTTTCTAGTTACCTTTCTGTTCTCTCTCCCTCATCCCCATTGAGTGGTGAAGGGA
Ot006733D	TGCAGGCAGGTGTTTGTCCCCTTGTGTGCTGAGGGTGTCAGGTTCTTGTCCAGTTCTCGCATTTAGGCCACCAC
Ot006826D	TGCAGGCCGTCACTGAGTCTTGAGGTGCTAAAGAGCTCCTAAAATTTGACCCTGAAAAACCATTGGTCAGATGG
Ot006904D	TGCAGGGATGCCACCATTACCTTTGACCAACTGGTGGATTTGTCCATTCGGATGGATAACCTGCTGGTCACCCG
Ot006937D_Ots09q	TGCAGGCTGCAATGTTTATTTGTTGGCTTTATGTAGGCTATTTTTACATAGTTGGCAATTGCAATAGAAGTTAC
Ot006957D_Ots04q_Ots12q	TGCAGGTTAGTTCTGAAGGATTCGTTGCCATAGAAATGTATCTGGCTAAAAGGGGAGCCACTTTCGTGTCACCA
Ot006974D	TGCAGGATGACTTCTTCATCATCCACGAGGAGCATTACGACAGTGTCCTTCAGTGCATCTTCAAGACGGAGTTC
Ot007022D_Ots33q	TGCAGGTGTCAGGAATGGCTCCTCAATAACCTCATGACCCATCAGAATGTTGACCTGATGAAGGAGCTAGGGTG
Ot007044D	TGCAGGTGGTCACTGAGTCCGAGGTGCTAAAGGAGCTCCTTAAACTTGACCCGAAAAAAACATCTGTGTCAGAT
Ot007064D	TGCAGGGACACCACCCTCACCTTTGACCAGCTGGTGGACCTGTCCATCCAGCCGGATAACCTGCTGGTTACCTG
Ot007081D	TGCAGGGCCATACAGGAGGGCATCGGGGTTCTGGAGAACCTAGTGGGCATGGCAGAGGAGCAGAACCGTACCAC
Ot007109D	TGCAGGCTCATCCTGACATGACCCTCCAGGATGAAAAGGCCACCAGTCATACTGCTCGTTCTGTGCATGATTTC
Ot007111D	TGCAGGTAGAACATACCCCGATGAAAATAGATATCCTATGAATCAAATTGGCTACACATGGCCTGTCTGCAAGA
Ot007114D_Ots27q	TGCAGGTTGTTGGAGAGATGTTGGAGAGATGTAAAGGCACTACGTTGTAACAACGGCTGTCTTGGGAGTTTTAA
Ot007115D	TGCAGGCGCGACACAAAAATCATAAATAAAAATATAATTCATGCATTACCTTTGACGAGCTTCTTTTGTTGGCA
Ot007129D_Ots02q	TGCAGGAATGTCCACCAGAGCTGCGGCTTGATAATTTAATGTTAATTTCTCTACCATAACCTGCCTCCAACATC
Ot007222D	TGCAGGGGTGATGTTCGGAAGCACCGATCCTGTGCAGGTGTTGGTACACGTGGTCTGCCACTGCGAGGACGATC
Ot007250D	TGCAGGCAAAGTCATAGTTGAAATATGCTGTTCCTGGTATGTTCACAAACTCAACACGCCATTGGGCTTTAACA
Ot007265D	TGCAGGTGACAGCATTCCCTCCCCCATATACCCCCTTAGGCACAACTATGACAACATAACCAATAAAAACGGGT
Ot007317D	TGCAGGTGTTTGGAAATTGCTCCCAAGGATAAACCAGACTTGTGGAGGTCTACAATTTTTTTCAGAGGTTTTGG
Ot007330D	TGCAGGCTCATCCTGACATGACCCTCCAGAATGACAATGCCAACAGCTATACTGCTCGTCCTGTGCGTGATTTC
Ot007344D	TGCAGGCTCCACACATTATTGGGAAGATTTACTGGAGGTACCAAAATCAAGTATATCACTCAGTTTTACGGGAC
Ot007367D	TGCAGGGACTATATGAGTCTTACTATATTTTGATTAAGAGTCCTTTTGATGAAGAGTCCTAGTAGGCCGTCATT
Ot007383D	TGCAGGCTAGAGGATAAATGGAATCCTCTTGATTAGTGTGAGGAGATGAACACCCATTCACCTCCTTTAACAAA
Ot007384D_Ots02q	TGCAGGTACACACACACAGACACACAGAGGATGGATGACCAGGGACCTCACCGGCACATCGAACCCCGTGGAGG
Ot007402D	TGCAGGGAGAAACTTTGTAGCGGGGCAGGGGAAAAAGAGGGAGGAGCAGCTGGGATAGTCACATTAGAAGGGGT
Ot007435D	TGCAGGAGTCAATTGATCGGTTGATTCAGGTGACCTATTGACTGTGAAGAAATTCTAAACTCTACCGTCGAGGC
Ot007489D	TGCAGGCCCAGAGGACGAGGGAGCTCCAGCTGCGCCAGGAGGCCCTCCAGGCCCAGAAAATGAGTGTGCAGAGG
Ot007554D	TGCAGGACACTGGGAGATAAAGGACACTGCTTCAATAGTGGATGTAGTCTGACATTTTTCTGTGTGTGTGTGTG
Ot007570D	TGCAGGAGCGACACAAAACGCAGAAATAATAATATAATTCATGCCTTACCTTTGACGAGAGTCTTTTGTTGGCA
Ot007593D	TGCAGGAGGCCTTTTGGTAGGCCATCATTGCAAATAAGTATTTGTTCTTAACTGACTTGTCTAGTTAAATAAAA
Ot007595D	TGCAGGGCTGGGTAACTCCAGTTCTCCGGGCCTGATTGGGTGTCAGACTTTCCCTCCATCCTAGTAAACACATC
Ot007617D	TGCAGGAGGGGTACCAGATGAGGGAAGAGGATGCCTTCCCTGTAACGCACAGCGTTGAGATTGCCTGCAATGAC
Ot007673D	TGCAGGTTAGCTACGGTGGTGCCAGCCAGCACGGCTCCGGCTCTGGGACCAGCAGCTATAGCGGCAAGCTGGGG
Ot007680D	TGCAGGAAGGGTACCATATGAGGGAGGAGGATTTCTTCCCTGTAACGCACAGCGTTGAGAATTCCTGCAATGAC
Ot007696D	TGCAGGCTCATCCTGGCATGACCCTCCAGCATGACAATGCCACCAGCCGAACTGCTTGTTCTGTGCGTGGTTTC
Ot007710D	TGCAGGTGTGCTGTTCGGATGTACCGATCCTGTGCAGGTGTTGTTACACGTGGTCTTCCACTGCGAAGATGATC
Ot007724D	TGCAGGCGTTCAGTGAGTCCGAGGTGCTAAAGGAGCTCCTTAAACTTGGCCCCCAAAAAACATCTGGGTCAGAT
Ot007789D	TGCAGGAAGGGTACCATGAGGGAGGAGGATGTCTTCCCTGTAACGCACAGCACTGAGATGGCCTGCAATGACAA
Ot007822D	TGCAGGGCCCGGGGGTCCAGGTGGACCAGGTGGACCAGGGACTCGTTCATCTCGACCAACTAAACAAGGAACTC
Ot007843D	TGCAGGAAGGGAACCACATAAGGGAGGAGGATGTCTTCCCTGTATCGCACAGCGTTGAGTTTGCCTGCAATGAC
Ot007919D	TGCAGGAAAGCACCCCCACAACATGATGCTGCCACCCATGTGCTTCACGGTTGGGATGGTGTTTGTCAGCTTGC
Ot007956D	TGCAGGAAGGGTACCACATGAGGGAGGACGATGTCTTCCCAGTAATGCACATCGTTGAGATAGCCTGCAATGAC
Ot007965D	TGCAGGTTTTGGTTGCGGGCAGTGTCAGTGGCACTGTATTGTCCTCAAAGCGGACAAAAAAGTTATTTATTCTG
Ot007968D	TGCAGGCTCAACCTGACATGACCCTACACCATGACAATGCCACCAGCCATACTGCTCATTCTGTGCATAATTTC
Ot007975D	TGCAGGAAGGGTACCACATGAGGGGGGAGGATGCCTTCCCTGCAACGCCCAGCATTGAGATTGCCTGCAATGAC
Ot007979D	TGCAGGACAGATATAGGATGGTAACAACAACTGACTGAGTTACAACAGGAACGCACAATCCCTCAACCAGTGTT
Ot008000D	TGCAGGCTCCTGACTTCTCCCAAGAGTTCATTGTGCAGGTCGATGCCTCGGATACGGGGCTCAGGCCATCCTAG
Ot008009D_Ots06q	TGCAGGCTGACCACGGTCGTCAGTTGAACAGTGTTTCCTCCGACACATTGGTGCATCTGGCTTCCGTGTTAAGC
Ot008016D	TGCAGGAAAGCACCCCCACAACATGATGCTGCCACCCCTGTGCTTCACGGTTGGGATGGTGTTCTTCGGGCTTG
Ot008094D	TGCAGGAGGAATTTTTCCTTTTGGTAGGCCGTCATTGTAAATAATAAATTGTTTTTAACTGACTTGCCTTGTTA
Ot008144D_Ots34q	TGCAGGACCAAAGTCTTTTCACCAGCGCCTCAAAATGGTTGAAGTAGTATCTTGGGGGGTCGTATAGGCATGGA
Ot008147D	TGCAGGGGAGGAAACGCTCTTTCAAAGAGCTCAGACCATCCTCAACGTCTCCTTTAGGGCTGTCATAGTTCATC
Ot008173D	TGCAGGAAAGCACCCCCACAACATGATGCTGCCACCTCCGTGCATCACGGTTGGGATGGTATTCTTTGGCTTGC
Ot008211D	TGCAGGTGCCATCAACCAGCCTACATACCATCTGTGAGTCAGCTGTGAAGGAGAGAGAGAGAGAGAGATATAGA
Ot008252D	TGCAGGGGACCAGCAACCACTGGCCTGAGGAGAGACACATGAAACGAGGGGTTAATACGGTAGTAAGAAGGAAG
Ot008276D	TGCAGGGCCAGCTGTCTGACGCAACCATCCACAAACAGCACCAGAGAAAGTGAGTCTAACACAACTTGTAAACA
Ot008289D	TGCAGGAGTACTGTTGATGATGTCTGTCAAATCATAGATTCAGAGCTCTCTATCTAATATAACTCGAAGGGTTT
Ot008307D	TGCAGGGTGACCCTGTGGTCAGAAGAAATAATTATATACATTAAGTAAAAATTAGCTCCTCTTATGACAGAGAT
Ot008382D	TGCAGGGAGCCACCATTGGAAGACATGAGGAGTTGTTGCAGGGCCTTTTTGGAAGGGCTCAGTTCCTTAACGGA
Ot008453D	TGCAGGAAAGGCACCACATGAGGGAGGAGGATGTCTTCCCTGTAATGCACGGTGTTGAGATTGCTTGCAATGAC
Ot008455D	TGCAGGAGGGACTGGTGCACTTCCCAAAATAGATTGCATCATGAGGTAGGAAAATGATGTTGATATATTGAAGC
Ot008473D	TGCAGGGAGAAACTTTGTAGCGGGGCAGGGGAAAAAGAGGGAGGAGTATCGGGGCGAGTCGCATTAGAAGGGGT
Ot008499D	TGCAGGGGAAAAAGTTGTTCAAATTAATATACAGTTGAAGTCAGATGTCTACATACACCACAGCCAAATACGTT
Ot008500D	TGCAGGTGCTGGTGCACGGCGAGGGACCAGACGTGACGCCGGTGAAGGTGCTAAACTGTGACACCATCTCTCAG
Ot008509D	TGCAGGCTCATCCTGACATGACCCTCCAGCATGACAATGCCACCAGCCATGTCTCAGTTGTTGAATCTTGCTAT
Ot008579D	TGCAGGCAGTGACTGAATCCGAGGTGCTAAATGAGCTCCTTAAACTTGACCCCAAAAAACCATCTGGGTCAGAT
Ot008623D	TGCAGGTGAAGAATCCGGATGTGGGGGGTCCTGGGCTGGCATGGTTAAACGTGGTCTGCGGTTTTTAGTCCGAT
Ot008628D	TGCAGGTGACAGCATTCCCTCCCCCATATACCCCCTAGGCACAACTATGACAACATAACCAACAGAAACGGGTC
Ot008648D	TGCAGGTTTATAGACCAACCTCCAGATTAGGAGCAGCATGCGAAGGTGTGTCTGTGAGTGACTGGATCTGTGTC
Ot008668D	TGCAGGCTACACGGTTTTTTCTTTCCTTGTGGGCTTTATGTCGTGCTATTTTCTGTTCACATACCAGGTAATGT
Ot008669D	TGCAGGATCGTCTGAGACCAGCCACCCGGACAGATGATTAAACTGTGGGTTTGCACAACCAAAGAATTTCTGCT
Ot008698D	TGCAGGCCAGCGGAACCCGACACTGTTCTATCAGAATCATCATGTTATGTAGTGGGTGAGAGCAGAACCAGCAG
Ot008710D	TGCAGGATAACAGCCAGTCACATGCAGGAACCAATTCATGTTCTGTAGATTTGAGTTTAGCCGTATATAGGACA
Ot008803D_Ots03p_Ots23q	TGCAGGCAAGTCTCTGTAACAGATGTTTGTGAAAGGCATAAGTCTGTTTGAACTACCACAGCGTAAGCATGTAC
Ot008824D	TGCAGGTTGCAGCTGTGGAGAGAGCTGTTGGACGGTCTGGTCAGTGCAGCTCTGTGGCTCAGACATCTACTGGG
Ot008869D	TGCAGGCTCATCCTGACATGACCCTCCAGCATGACAACGCCACCAGCTATACTGCTTGTTCTGTGCGTGACTTA
Ot008876D	TGCAGGGTCATTCCAGTTCACTCCCTCTGAATGCCTGATTCTGTCACTGATTAAGACATGGTCTTAATGATGCT
Ot008910D_Ots09q	TGCAGGGTCGAGTGTTGGGTCACGTCAGTGGTGTGGTGCCATGGTGTCACAGTGTCAAGCTGTCCCCATATCTG
Ot008941D_Ots03p	TGCAGGCTGACTTCGGTCATCAGTTGAATGGTGTTTCCTCCTACACATTAGTGCAGCTGGCTTCTGGGTTAAGC
Ot008954D	TGCAGGCTCATCCTGACGTGACTCTCCAGTATGACAATGCCACCAGCCATAGTGCTCGTTCTGTGTGTGATTTC
Ot009065D	TGCAGGTGCAGGGTGTGGAGAAGAACGAGAAACACCAGTCACAGGTGAGAGCTCCACCGCTCACATTTCACACT
Ot009073D	TGCAGGCTTGTCCCATTGCTCACTGGCAAGGCCTTATAGGCTTACACAGCATTGGATGAGGGGCTGTCCAATGT
Ot009075D	TGCAGGTTTACCCTGGTCCCTACTGTTGGTCAGGGCCCATACTGCAGGCTTACCCTGGTCCCTGATGTAATGCC
Ot009121D	TGCAGGCTGCGAGCCATGGATCATCACTGGAGGCTTTGTGCCATGGATCATCACTGGAGGCTTTGTGCCATGGA
Ot009208D	TGCAGGTGTGATGTTTGGATGTACCGATCCTGTGCAGGTGTTGATCCACGTTGTCTGCCACTGCGAGGATGATC
Ot009251D	TGCAGGCGCGACACAAAACGCAGAAATAAAATATAAATCTTGCCTTACCTTTGAGGAACTTCTTTTGTTGGCAC
Ot009285D	TGCAGGTCAAGGAGACACCGGATGAACACAAGAGGGCGTAGCAGGTGCAGATGTGACAACCACAGGAGGAGGCA
Ot009289D	TGCAGGAATGCGGCTCCCCAGCCGAGCCACGCTTGGGCTGCTGTGTGAGGGACACCTGTGCCCTATGCACCCTC
Ot009311D	TGCAGGATCGTCTGAGACCAGCCACCCGGACTGCTGATGAAACTGTGGGTTTGCACAACCAAAGAATTACTGCA
Ot009316D	TGCAGGATCGTCTGAGACCAGCCACCAGGACAGCTGATGAAACTGTGGGTTTGCACAAGCGAGGAATTTCTGTA
Ot009317D	TGCAGGCTCATCCTGACATGACCCTCCAGCATGACTATGCCACCATCCATACTGCTCGCTCTCCGCGTGATTTC
Ot009349D	TGCAGGTGACAGCATTCCCTCCCCAATATGCCCCCCTTGACACAACTATGACAACATAACCAACAAAAACAGGT
Ot009380D	TGCAGGAAGGGTAAAACATGAGGGAGGAGGATATCTTCCCTGTAACACACAGAATTGAGATTGCCTGCAATGAC
Ot009393D	TGCAGGAGGGAGGAGGATGTATTCCCTGTAACGCACAGCATTGAGATTGCCTGCAATGACAACAAGCTCAGTCC
Ot009451D	TGCAGGCGCTACACAAAATGCAGAAATAAAATAATAAACATGCCTTACCTTCGACGAGCTTCTTTTGTTGGCAC
Ot009460D_Ots04q_Ots12q	TGCAGGGATCACATACTAAACATGCATTCACTGTTATGTAAAACCACTTTGAATAAAAGCGTCTACTATACGTG
Ot009489D	TGCAGGATCATCTGAGTGGGGGTGAGGGGGTGGGGAGAAACTCATTCTGATTGGCTGGGCCTGGCTCCACAGTG
Ot009512D_Ots03p	TGCAGGGCTTCAACTAGAGGAGTGTACATGTCAAGACAGATGGGACACAGATAAGACTCCCTCTTTCAACCTCG
Ot009515D	TGCAGGAGACAGAGCCAAGGACATGTCGACATCACCAAGAACACCTGCTGTGCAACGTTTCCACAACACCCTCT
Ot009517D	TGCAGGTGTTCAGAACCAGAGTTCCCTCCCAGGAGTCCTTCCTACCACCAGACAGCTCTCTGGGGAAGTGTGGC
Ot009532D	TGCAGGGGTTTTCTTTCTCAGTGCTCGCTTATCTTTGAGCTACAGCCATCTATGTTTTCTTCAGACTGATCGAA
Ot009535D	TGCAGGCTGACCTCGGTCATCAGTTGAACAGTGTTTCCTCCGACACATTGGTGCAGCTGCCTTCCGGGTTAAGT
Ot009549D	TGCAGGAAGGGTACCACATGAGGAAGATGTCTTCCCTGTAATGCACAGCGTTGAGATTGCCTGTAATGACAACA
Ot009569D	TGCAGGATCGTCTGAGATCAGCCACCTGCACAGCTGATGAAACTGTGGGTTTGCACAACTGAAGAATTTCTACA
Ot009575D	TGCAGGACTTACTTTGTGGAGTGTGGTGTCAAAAAAGCAGAGCATTTCATTATTACGGACAGACCTCTCACCAT
Ot009584D	TGCAGGAATTGCTTTGTGGAGTGTGGTGCCAAAAAAGCAGAGCATCTCTTTATCACAGACAGACCTCTCCCCAT
Ot009684D	TGCAGGCGCTACACAAAACGCAAAAATAAAATATAAAACATGCCGTACCTTTGACGAGCTTCTTTTGACGGCAC
Ot009819D	TGCAGGCTATAAAGTGTGACCACAGCAGCCAACACTCTCTCTCTTCCCTGACTGGCAGGCTGGCTTCCACCACC
Ot009823D_Ots07p	TGCAGGTAAAAAACCATGCGTTCCCGTAGCAACAGCCTAGAGGACACAGCAAAGGCCAAGCTGGCTCAGCACCA
Ot009826D	TGCAGGCTCATCCTGACATGACCCTCCAGCATGACAATGCCACCAGCTTAACGCTCGTTCTGTGCGTGATTTCC
Ot009835D	TGCAGGCCCTGCCAGGACTCATCAGCCAGGTCATCAGCCAGCAGCACAGGGACTTCCTGGAGGTGCAGCTCCAG
Ot009930D	TGCAGGAAGAGTACCACATGAGGGAGGAGGATATCTCAGTCCGATGATGCTGTGACACACCGCCCCAGACCATG
Ot009976D	TGCAGGCTGCAACCCTTTCTTAAGTGTGTTATTGTAATGTTTTACACATTCGAAAGTCTATCAGTCTGTCACAC
Ot009982D	TGCAGGCTTGACTTCAGCCGTCAGTTGAATGCCGTTTTCTCTGACTCATTGGTGCAGCTGGCTTCCGGGTTAAG
Ot009995D	TGCAGGCGCGACACAAGATGTAGAAATAAAAATATAATTCATGCCTTACCTTTGACGAACTTCTTTTGTTGGCA
Ot009996D	TGCAGGTAATTGGGTTCCATGAAAAGAGAGCCCTTGTACTTCCTCTCAGTCGTCTGCTTGTAGCCGTTCATGAG
Ot010022D	TGCAGGAGGCCTTTTGGTAGGCCTTCATTGTAAATAAGAATTAGTTCTTAACCGACTTTCCTAGTTAAATAAAA
Ot010042D	TGCAGGATCATCTGAGGGGGGGGTGGGGGTTCCTGAGGAGTATTTCTGTCTGTAATAAAACCCTTTTGTGGGGA
Ot010051D	TGCAGGGATACCACCCTCACATTCGACCAGCTGGTGTACCTGTCCATTCGGTTGGATAACCTGCTGGTCACCCA
Ot010062D	TGCAGGGAGAAACTTTGTAGCGGGGCAGGTGAAAACGAGGGAGAAGCATCGGGGATAGTCGCATTAGAAAGGGT
Ot010075D	TGCAGGTTCCCTTCATTAAAGTTTCATAACCAATCATTAAAATGCAGGCAAGGAGGTAGAGAACCAGCCTATAT
Ot010081D	TGCAGGTGGTCACTGATTCCGAGGTGCTAGAGGAGCTCCTTGACCCCCAAAAAACACCTGGGTCAGATGGTTTA
Ot010104D	TGCAGGGAGAAACTTTGTAGCGGGCCAGGGGGAAAAGAGGGAGAAGCATCAGGGATAGTCGCATTAGAATGGGT
Ot010122D_Ots23q	TGCAGGCCCCCTCCTCCACCACTAGAGGTCGCCAGGTCTCCAGCTATGTGGTCTGCCGTCCCAGAGAGGTACAG
Ot010137D_Ots12q	TGCAGGCTCATCCTGACATTAACCTCAAGCACGACAATACTGCTCGTTATGTGTGTGATTTCCTGCAAGACAGG
Ot010211D	TGCAGGACTTGCTTTTTGGAGTGTGGTGTCAAAAAAGCAGAGCATCTCTTTATTACGGACAGACCTCTCCCATC
Ot010231D_Ots04q	TGCAGGAGGTGACCCAGGGGCTACATCAGGGGCAGGAGGTGACCCAGGGGCTACATCAGGGGCAGGAGGTGACC
Ot010254D	TGCAGGGGTGATGTTCGGATGTACTGATCCTGTGCAGGTGTTGTTTCACGTGGTCTACCACTGCGAGGATGATC
Ot010276D_Ots10q	TGCAGGCGCTACACAAAAACGCAGAAATAAAATATAAAACATGCCTTACCTTTGACTAGCTTCTTTTGTTGGCG
Ot010297D	TGCAGGAAGGGTACCACATGAGGGAAGAGGATGTCTTCACTGTAACGCACAGGGTTGAGATTGTCTGCAATAAC
Ot010317D	TGCAGGCGCCCGGCCCGTCACAAGAGCGATGAACCAAGTAAAGCCCCCCCTGGCCAAACCCTTCCCTAACCTGG
Ot010338D	TGCAGGATCGTCTGAGACCAGCCACCCGGACAGCTGATGAAACAGAGAAGTATTTTTGTCTGTAATAAAGCCCT
Ot010344D	TGCAGGAGGACTTTTTCCTTTTGGTAGGCCGTCATTGTAAATAAGATTTGTTCTTAACTGACTTGCCTAGTTAA
Ot010374D	TGCAGGGGCAGTTATACTCTTTGACTCTGTATCACTCACCATTACTACCCTGCTGTTTAATCCAACATGGGGGA
Ot010411D	TGCAGGCTCTAGTTTGATCTTATCTTGATTATTGTCCGGTTATATGGTCAAGTGCTGCAAAGAAGGACCTAGTT
Ot010501D	TGCAGGAGGGACTGGAGCACTTCACAAAATAGATTTCATCATGAGGTAGGAAAATTATGTGGATATATTGAAGC
Ot010514D	TGCAGGGTCAGGAGGACACAGATGTTGAGTTTGACACTTTCAATGAACTTTACAACTTTTCAAACCACTAGCCT
Ot010530D	TGCAGGAGGAAGATATTGATGCTATGGACTGGCCTGCCCGTTTCCCAGACCTGAATCCAATTGAGCACATCTGG
Ot010540D	TGCAGGTTCATGCTCTACAACATCCGTAGAGTACGACCCTTCCTCACTCAGGAAGAGGAACATCCGTAGAGTAC
Ot010556D	TGCAGGCAGAGGAGGGTCGTTAGTGATTGGAGTCACCTGGGTTCAGGGTATTTAAACTGCATCACTCACCACTC
Ot010580D	TGCAGGACAGGAATGTCAGTGTTCTGCCGTGGCCAGCGAAGATCCTGGCTCTCAATCCCATTGAGCACGTCTGG
Ot010665D	TGCAGGTATATTTCACTGGTCACCCCCAAAGCCAATTCTTTCTTTGGCAGCCTCTCCTTCCAGTTCTCTGCTGC
Ot010685D	TGCAGGCTCATCCTGACGTGACCCTCCAGCATGACAATGCCACCAGCCATACCGCTCGTTCGTTCTGTGCGTGA
Ot010689D	TGCAGGAGCTTCTGGACCTTGGGGATCCGGGTGGAGCCTCCGACTAGGACGACGTCGTGAATTTGGGCCTTGTC
Ot010713D	TGCAGGTCAGAGGCAGTGCTGGCCATGGCTGTATGCCGGAGCTTCTGCTGGGTCAGTGTCTCCAGGATACGTTT
Ot010715D	TGCAGGATGTAGTTGACACGGTCACCTCTCATTGGTGGAATGGTCTCCCAGGTGACCTCACACACATTCCCTTC
Ot010757D	TGCAGGCTCTTCCTTACATGACCCTCCAACATGACAATGCCACCAGCCATACTGCTCGTTCTGTGGGTGGTTTC
Ot010758D	TGCAGGAAGGGTATCACATGAGGGAGGAGGATTTATTCCCTGTAATGCCCAGCATTGAGATTGCCTGCAATGAC
Ot010802D	TGCAGGTCCTTGTTACTCAGGTCCTTGTCACTCGGGTCCTTGTCACTCAGGTCCTTGTCACTCAGGTCCTTGTC
Ot010816D_Ots17q	TGCAGGCTCATCCTGACATGACCCTCCAGCATGACAAACTGCTCGTTCTGTGCGTGATTTCCTGCAAGACAGGA
Ot010844D	TGCAGGAAGGGTGCCACATGATTGTGGAGGATGTCTTCCCTGTAACACACAGCGTTGAGATTGCCTGCAATGAC
Ot010858D	TGCAGGATTGTCTGAGACCAGCCACCTGGACAGCTGATGAAACCGAGAAGTATTTCTGTCTGTAATAAAGCCCT
Ot010890D	TGCAGGTGTAATATTCGGATGTACCGATCCTGTGCAGGTGTTGTTACACGTGGTCTCCCACTGCGAGGATGATC
Ot010906D_Ots12q	TGCAGGTAAGGACTGCTGACTACAGGCTTTTTCTCTATTTTCCTCCTTCCATTGCTGTTAATATTACCGACAGC
Ot010913D	TGCAGGCTCAACCTGACATGACCCCCCAGCATTACAATGCCACCAGCCATACTGCTCGTTATGTGTGTGATTTC
Ot010933D	TGCAGGGACGGGGGCTGGGATTAAAATGTTTAAATAAAATACAAATATAGGACAAAACACACATCATGACAAGA
Ot011060D	TGCAGGAAGGTTACCACATGAGGGAGGAGGATGTCTTCCCTGTAACGCACTGCATTGAGAATGCCTGCAATGTC
Ot011119D	TGCAGGAGAGATGAGACTACCAGGGCACAGACCGTATGTGAAGTGGCCTGGCGCCAGTGACAAGAAGTTGTGAG
Ot011134D	TGCAGGCTTATCCTGACATGACCCTCCAGCATAACAATGCCACCAGCCCTACTGCTCATTCTGTGCGTAATTTC
Ot011143D	TGCAGGCTGACCTTGGTCGTCAGTTGAACAGTGTTTCCTCTGACACATTGGTGCAGCTGGCTTCCGCGTTAAGC
Ot011228D	TGCAGGAAGGGTACCACATTAGGGAGGAGAATGTCTTCCCTGTAATGCACAGCATTGAGATTGCATGCAATGAT
Ot011241D	TGCAGGAAGGGTACTACATGAGAGGGGATGTCTTCCCTGTAACGCACAGCGTTGAGATTGCCTGCAGTGACAAC
Ot011257D	TGCAGGCTCATCCTGACATGACACTGCCACCAGCCATACTGCTCATTCTGTGAGCGATTTCCTGCAAGACAGGA
Ot011262D	TGCAGGACTTTTTCAACCGCATCTTCCAGGGGGGACCTCCCCCTGATATGGCTGCCAACGGGGGTTTCTTTCCC
Ot011286D	TGCAGGGTTGAAATATGCTACCCTCTTGGTTTACTGTTGGGGTATCACCAGATAATAGCTTCTTATGCTTTCGC
Ot011308D	TGCAGGTATATCTCACTGGTCACCCTCAAAGCCAATTCCTCCTTTGGCTGCCTTTCCTTCCAGTTCTCTGCTGC
Ot011311D_Ots09q	TGCAGGCGGAGTGCCTCGCATGCTCTCATGTGGTGGCAGAGAAGAGGGGAGTGGGAATTTTCCAAGTTAGACTA
Ot011312D	TGCAGGCTGCAGAGACCCTGGGCCCTCATGTCGTGGAGTAGAGAGGTCTGCAGGCTGGAGTGGAGGGAGGAGCT
Ot011347D_Ots01q	TGCAGGTGGCAGTAAGTCCCCAACCTTGCCTTTATAGCTGTTCAAACACACTCCAGGTGGTAGTATGCACACTT
Ot011374D	TGCAGGAAGGGTACCACAAGAAGGAGGATGTCTTCCCTGTAACGCACAGCATTGAGATTACCTGCAATGACAAC
Ot011382D	TGCAGGCTGACCTCGGTCATCAGTTGAACAGTGTTTCCTCCGACACATTGGTGCGGCTGGCTTCCGGGTGGTGT
Ot011431D	TGCAGGTGGGTCTGAATGGACCAACTGCTGGGCCATTGTGACCTCTCCCCCTGGACCATAGCTCCACTACAGAG
Ot011459D	TGCAGGCTCATCCTGATATGACCTTCCAGCATGACAATGCCACCAGCCATACTGCTCCGTCTGTGCGTGATTTC
Ot011515D	TGCAGGCTATGGTGTGAGAAACATCTTTATTTGATTACTTATCGTTAATGTCTACTATGGTGTGAGAAACATCT
Ot011554D	TGCAGGGCCACCACTGTACAGTACCCGTAGAGCGATTATGGTTAAGTGCCTTGCTCAGGGGCACAGCGGCAGAT
Ot011563D_Ots09q	TGCAGGAAGCCTTTCGTAATATCCAGGAAGCCTGATTTAACACCATCAGTAGATACACATTGAGTTCTATCTGT
Ot011622D	TGCAGGCTCCTCCTGACATGACCCTCCAGCATTACAATGACACCAGCCATACTGCTCATTTTGTGTGTGATTTC
Ot011651D	TGCAGGCGGTCACTGAGTCCGAGGTGCTAAAGGAGCTCGTTAAACTTGACACCCCCAAAAAAACATCTGGGTCA
Ot011738D_Ots03p	TGCAGGAGGCAGGGAGATAGAAAGCAGGAGGCAGGGCGATAGAAGGCACAAGGCATGGAGATAGAATACGTTAG
Ot011740D	TGCAGGCTCCAGTTTTATCTTATCTTGACTATTGCCCAATGATGTGGTCAAGTGCTGCAAAGAAGGAGCTAGAG
Ot011761D_Ots01q	TGCAGGATGGTCTGAGACCAGCCACCCGGACAGCTGATGAAACTGTGGGTTTCCACAACCGAAGACTGTCTGTC
Ot011850D_Ots32q	TGCAGGATTTTTATAGCATGACAAATTCGTGATGGTAAATGCCCACTGAACCATATTGCAAATGCATATAATGA
Ot011897D	TGCAGGGTTCTGTCATACTATCCAGGTCTGTGCCCAAACAATTCGATCTTCTACTTTTGAAAATCCACATTTCC
Ot011913D	TGCAGGCTCTAGTTTTGTCTTATCTTGATTATTGTCCAGTTCTGTGGTCAAGTGCTGCAAGGAAAGACCTAGTT
Ot011915D	TGCAGGCTCATCCTGTCATGACCCTCCAGCGTGACAATTCCACTTGCCATACTGCTCGTTCTGTGCGTGATTTC
Ot011927D	TGCAGGGTTGAAATATGCTTTACTCTCTTTGTTTACGGAGGTGCTATCCGTAGATAATAGCATTGTTTGCTTTT
Ot011933D	TGCAGGCGTCCAATAAGGTGACGGTTAAGGACCGGGTGGCGAAGGTGGTGCCGGAGGTGAGGCCACGGCCCCCA
Ot011936D	TGCAGGGTTGAAATATGCTTTTCTCTCTTTGTTAACTATGGTGCTATACTCAGATAATAGCATTGTTTGCTTTA
Ot011981D_Ots32q	TGCAGGGTTCATCTAGTTCTACTGGTGGAACCCTGCTACTACCTCTGTGTGTTCTAACGACCTACAGGAAACAG
Ot011990D	TGCAGGCACTCCCCCAGTACACTCTCTCTCTTCCTCTCCCTCTGTGTGTGTGATTGTGTGGTTGGAGACAGGTG
Ot012120D	TGCAGGAAGGGAACCACATTAGGGAGGAAGATGTCTTCCCGGTAATGCACAGCGTTGAGATTGCCTGCAATGAC
Ot012147D	TGCAGGTGAAGAAGACGGATGTGGAGGTCCTGGGCTGGTGTGGTTACACGTGGTCTGCGGTTGTGAGGCCAGAT
Ot012154D	TGCAGGATTGTCTGAGACCAGCTATAAGGGATAGAAGGATGAGAAAAGTGATAGAGGGATAAGTAGAGTGATAG
Ot012167D	TGCAGGAGGCCTTTTACCTTTTGGTAGGGCGTCATTGTAAATAAGAATTTGTTCTTAACTGACTTGCCAAGTTA
Ot012179D	TGCAGGCCAATTTGGAACAGGGCCAGAGGATTGGTAGATTTAAGATTTCATCAAAACAAATATAAACACAGAAA
Ot012213D	TGCAGGTTGGGGTCATGGGCTATCAGGGATGAGGAGGAAATGAACAGGCTTTGATACTGGAAACGGCGGGGGTG
Ot012282D_Ots27q	TGCAGGGGGCTCTCCTACCTAGGGATCCAGGAAGTGCAGACACAGGAGTGGTGGGACTAGGAGCTTTCTCACAG
Ot012284D	TGCAGGTGAAGAAGCTGAATGTGGAGGTCCTGGGCTGGTGTGGTTACACGTGGTCTGTGGTTCTGAGGCCGGTT
Ot012302D_Ots04q	TGCAGGAGCATGAGAGGATGAGGACGACCCTGGAGGAACAGAGTTCCTCCATGAAGAGGAGGCTGGCGGACATA
Ot012329D	TGCAGGTTTTAGGTTCAGATTCAGCATGGGGCTAATTGAGTTAAATGGATTGTGATAGCTTAGATGATTTCGTC
Ot012367D_Ots32q	TGCAGGAAGGGTCCGTATGAGGGAGGAGGATGTCTTCTCTGTAACGTACAGCGTTGAGATTGCCTGCAATGACA
Ot012379D_Ots07p	TGCAGGGCAGAGATGGCAAATTACCACTGTAAATGTTGGAATCTAGGATACCTCCCAAATAGAACCCTATTCAA
Ot012401D	TGCAGGTATATATGTCTGCGGACACACACACCATAGTGCTGCCCTCCCTGGCCGGGAAACACAACATCAAATAT
Ot012415D	TGCAGGCTGACAAACTCCTTGTCTCCGCCAGGGAGCAGGGCGTACAGCTCCTTGGCGTGGAGGATGGGCGTGAC
Ot012434D	TGCAGGTAGTTTCCCAAGGTTCCGTTCCCCTTTGGCAATTATAAATGCTGCACCGCTGAGATGAAAAAGATCTC
Ot012546D	TGCAGGCGGTCTCGTCGTTGTTGGTAATCAAGCCCCCTACTGTTGTGTCGTCTGCAAACTTGATGATGGAGTTG
Ot012567D	TGCAGGAAGGGTACCAAATGAGGGAGGAGGAAGTCTTCCCTGTAACACACAGTATTGAGATTGCCTTCAATGAC
Ot012613D	TGCAGGCGCGACACAAGACGCAGAAATAAAAATATAAATCATGCCTTACCTTAGACGAGCTTCTTCTGTTGGCT
Ot012640D	TGCAGGCCCGCCACAAGGAGTCACTCGACCACAATGAGCCAAGTAAAGCCCCCCTCCCCTCCGGCCAAACCCTC
Ot012651D	TGCAGGTTTTGGTAGCTGGTCGTGTCGGTGGCACTGTATTGTCCTCAAAGCGAGCAAAAAAGTTGTTTAGTTTG
Ot012655D	TGCAGGGACGGGCACCGGGATTGAAGATATATTTAATAAAAATATTGAACAAAACACACATCACGACAAGAGAG
Ot012683D	TGCAGGACCAAAGTCTTTTCACCAGCGCCTCAAAATGGTTGAAGATGTAGTATCTTGGGGGGTCGTATAGGAAG
Ot012726D	TGCAGGTGGTCATGCATACAGGATGAGAAAGTTGGCCTTTATTAGTGGACAGATTCATTACCAGTGTAGTAGTG
Ot012845D	TGCAGGTGTGTATCTCTTGGTCTGCTACCTCTCTCTCCCTCCTCTGTGAGCACGCCTCAGCCCCCTGCTGTGCT
Ot012861D	TGCAGGCCTCCTCGGGAGCATTCTGGATCTCGTAGTAGAACACAGAGAAGTTGAGGGCCAGGCCTAGCCGGATG
Ot012865D	TGCAGGCCCAGACAGCATCCCCAGCCGCGTCCTCAGAGCATGTGCAGACCAGCTGGCTGGTGTGTTTACAGACA
Ot012876D	TGCAGGAAGGTGGGGTGCTGGAGGTCCCTCCGCCCCCTTTGGACATTGAGGGGTCCCCGTCGTACACTGTACAT
Ot012927D	TGCAGGAAGACCAGAGGGGCGTGTTCAAACCTGCACGTCACGGTTACCTAGGAGTTACTATGGTTACTGGTGCT
Ot012930D	TGCAGGTGTCTCGGGGGAGTTGGGATATGCAAGAAATACACTTGTGTGTGACAGGACAAATATGACCCCCCCCA
Ot012950D	TGCAGGAGAGCAGGTGTTTTCTACAGGTTGTTCTCCTCCATACTGCAGGAGAGCAGGTGTTTTCTACAGGTTGT
Ot012953D	TGCAGGCTCTAGTTTTATCTTATCTTGATTACTGTCCAGTCGTCTAGTCAAGTGCTGCAAAGGACCTAATTAAG
Ot012956D	TGCAGGCCTTTAGGTCCTGGTTTCCCTGGAATTCCTGCATCTCCTCTCGCTCCTTGAGGCCCCTGTAATATGAA
Ot013021D_Ots09q	TGCAGGCCGATGACATTGCGCCCTTCCTTCAGCATGTCTGGGGCGAAACAGCGCTGGTGTGCTGTTGCATACTT
Ot013098D	TGCAGGTGTCCGGCCTGCCACAAGGAGTCGCTAGAGCGCAATGAGACAAGTAGAGCGCCCCCCAGCCAAACCCT
Ot013104D_Ots07p	TGCAGGTTGTACGCAGTCAGAGTGTCGCAACTCCCAGTCTATACACACTACACCAGTCTATAATGACGCACTAT
Ot013122D	TGCAGGCTCATCCTGACATGGCCCTCCAGCATGACAATGCCACCAGCCATACTGCTCGTTCTGCTCGTTCTGTG
Ot013173D	TGCAGGAGCCCGGCCCGCCACAAGGAGTCACTAGAATGCCATGAGCCAAGTAAAGGCCCCCCCCGGCCAAACAC
Ot013191D	TGCAGGCATGACACGAAACACAGAAATAAAAATATAATTCATGCCTTACCTTTGACAAGGTTCTTTTGTTGGCA
Ot013209D_Ots04q	TGCAGGTCGTCTTGTCTTTGTTGGCAATCAGGCCTACTACTATCTAGTCGGGGAACTGTGTGAGGCCACGCAGT
Ot013233D	TGCAGGCCGCCAGTACGGGAACCCAGCCCTAGGCAGATGGGTTGCCTCCCACAATGTTACGACATATAGTGCTG
Ot013273D	TGCAGGGAACTGAAAAGACGAGCGACCCAGGGATGTGTGTGCTTTGGGGACCTTTAACAGAATGTGACTGGCAG
Ot013290D	TGCAGGAAATGTGCTGAGTCTTGGTCAGTGGACACACTGAAGCCCTGGAACTTGTACTTCTTGACCAGACAAGG
Ot013320D_Ots03p	TGCAGGTTGGACTCCAACTGGTGGAACTCTTGAACCTGAGCACAGGTAAGGAGAGGACAGGAAGTCAGGGTTTA
Ot013382D	TGCAGGTTCAGTGGATGTGGAGAATGAATACCAGGCAGGGAGAAGCACAGCACAGAGTACACTGAGCACACATA
Ot013397D	TGCAGGGTCCAGACCATGAAGCGTATCCATCACCAATCATCTAATTGCTTACAACTATTTGCTGCTCTCAGATT
Ot013418D	TGCAGGTATATTTCACTGGTCATCCCCAAAGCCAACACCTCCTTTGCCTGCCTTTCCTTCCAGTTCTCTGCTGT
Ot013443D	TGCAGGGGATGGATAAGGCATTCCAAAAGATTCTTTCCACGTTGCATTGGAAGGGAAAATATCCGGTGTGATGT
Ot013514D	TGCAGGCGCGACACAAAACGCAGAAATAAAATATAAATCATGCCTTACTTTTGACGAGCTACTGTTGTTGGCAC
Ot013585D	TGCAGGATGGTCTGAGATGAGCCATCCGGACAGCTGATGAAACTGTGGGTTTGCACAACCAAAGAATTTCTGCA
Ot013596D	TGCAGGCCAAACCCACTCTGGTGGCACAGCTAGCACTTCCTTAGACCACTGCGCCACCCTGGATGCCAGGTTCT
Ot013620D	TGCAGGCATCTCACCAAGCATGAGAAACTGTAGTAGCATAGAAGCAAAACAAGTGGAAAAATTCCACAGGTAGA
Ot013626D	TGCAGGCTCATCCTGACATGACCCTCCAGCATGACAATGTCACGAGCAGTACTGCTCGTTCTGTGCGTGATTTC
Ot013730D	TGCAGGGACACCACCCTTACCCTCGACCAGCTGGTGGATTTATTCATCTGGCTGGATAACCTGTTGGCCACCCA
Ot013736D	TGCAGGCTCATCCTGACATGACCTTCCAGCATAACAGTGTCACCAGCCATACTGCTTGTTCTGTGCGTGATTTC
Ot013771D	TGCAGGAGAAAGTGTGCTGCGTTTGGATGTGCCCCAGCTGCTCCTCTGACTGTAAGAAACAGGGCACCTCCTGT
Ot013785D	TGCAGGTGCTACACACAACGCAGAAATAAAATGTAAAACATGCCTTACCTTTGACACGCTTCTTTTGTTGGCAC
Ot013828D_Ots04q	TGCAGGTCACAGGAACATCTAAATCGAGAGAGAGTATGTAGAAATAAAAATAGACCTATATTTTCATATAAATG
Ot013849D	TGCAGGAAGGGTACCACATGAGGGAGTAGTATATCTCCCTTGTAACGCACTGGGTTGAGATTGCCTGCAATGAC
Ot013866D	TGCAGGCTCATCCTGACATGACCCTCCAACATGACAATGCCACCTGCCATATTGCTTGTTCTATGCGTGATTTC
Ot013942D	TGCAGGCAAAGAAAATGCTATTTGGCGGCCCAGTGCAGGTCCGAGGCAGGGGACTGGGCTGGGGGCATGTCTGC
Ot013957D	TGCAGGCTCATCCTGACATGACTCTCCAGCATGACAATGCCACAGCCATACTGCTCGTTCTGTGCGTGACTTCC
Ot014053D	TGCAGGCTTCCAGCGTCACTGGCTCATCCTTCTACGTGTCCTGGATGACTGGCCAATCCCAGAGCGGGTTTAGC
Ot014079D	TGCAGGCTGCTCCTGACATGACCCTCCAGCATGACAATGCCCTCAACCATACTGCTCGTTCTGTGCGTGATTTC
Ot014094D	TGCAGGAAGGGTACCACATGAGGGAGGTGGTGGTCTTCCCTGTAACGCACAGCGTTGAGATTACCTGCAATGAC
Ot014105D_Ots15p	TGCAGGATGAGAGATACAGTGCGATAGTGTTGGAGAGGAGCAGCATGAGGTACATGGCTTAACGCACAGCTGTC
Ot014127D_Ots15p	TGCAGGGACATATTGTCATGTGACTACACACAGGAAGTGGAGTGAGTGGGCGTTCTCTCTTAACCTCCCTGTGA
Ot014145D	TGCAGGCTTGGCAGCTTCCCAGCTAGCACAGTGGATATGGGCTGATTCCGGCTGAGATTTGGGGCACTCGGCTG
Ot014157D	TGCAGGATTTCAGTCCTTCATGGTGTAGTGTGTTACCAATTGTTTTATTGGTGACTATGGTCCCAGCTGCCTTG
Ot014158D	TGCAGGGCTGACTGTTTCACCTTCCATAATCAAATCATGTGTGCTTCAGACCTACACGGTATTAGTCTGTTGTT
Ot014171D_Ots01c	TGCAGGAAGGGTACCACATGAGGGAGTAGGAGTCTTCCCTGTAACACACAGTGTTGAGATTGCCTGCAATGACA
Ot014214D	TGCAGGACACACACAGTTCTATGAACACATTGAACCAGTTTCAGAGCTGGAGGCTAAGACATATGCGTTACTGT
Ot014219D	TGCAGGCTCATCCTGACATGACTCTCCAGCACAATAATGCCACCATCCATACTGCTCGTTCTGTGCGTGATTTC
Ot014220D_Ots06q	TGCAGGTGAAAAGCAAGAGTGCTACTGTTGTAAATACACATTAAGCTGTGTGTGTGTGTTACTGTGTGTGTGTG
Ot014236D	TGCAGGAGACTCCAATCCAGCGCTGTCGTCTGTATACTTGGTCCCTATTTGGACTTTGGCCCTGTCCGGGGACA
Ot014241D	TGCAGGTTCCTCTCAACTACACACTGATTAAGACCTGACGAGAGTAGACTGGCAACAGATGCCATCACTCCTCA
Ot014308D	TGCAGGATTCAGTGTAACGTTACATACAGTATAACTAGCTAGCTAGCTACTGTAGCCATGTCGAATCATCCGGT
Ot014340D	TGCAGGACTTGCTTTGTGGAGCGTGGTGTCAAAAAAGCAGAGCATCTCGTTATCACGGACAGACCTTTCCCCAT
Ot014350D	TGCAGGCAGTCACTGAGTCAGAGGTGCTAAAGGCGCTCCTGAAACTTGACCACAAAAAAACATCTGGGTCAGAT
Ot014382D	TGCAGGAGGCCTTTTGGTAGGCCGTCATTGTAAATAAGAGTTTGTTCTTAACTGACATGCCCAGTTAAATAAAA
Ot014403D	TGCAGGCGCGACACAAAACGCAGAAATAAAAATATAAATCATGCCTCATCTTTGACGAGTTTCTTCTGTTGGCA
Ot014470D	TGCAGGCTCATACTGACATGACAATGCCACCAGCCATACTGCTTGTTCTGTGCGTGATTTCCTGTAAGATAGGA
Ot014471D	TGCAGGAAGGGTACCACATGAGGGAGTTGGATGTCTTCCCTGTAATGCACAGCTTTGAGAATGCCTGCAATGAC
Ot014560D	TGCAGGAAGGGTACCACATGAGGGAGGAGGGTGTCTTCCCTGTAACCCACATCGTTGAGAATGCCTGCAATGAC
Ot014569D	TGCAGGTTTTGGTAGTGGGCCGTGTCAGTGGCACTGTATTGTCCTCAAAGCGCGCAAAGGAGTTGTTTAGTTTG
Ot014605D	TGCAGGCATGACACAAAACGCTGAAATAAAAATATAATTCATGCCTTAACTTTGACGAGCTTCTTTTGTTGGCA
Ot014615D	TGCAGGGTATGTTACTCCGCTGTTAGTATCTTGCCCAGCGGGGTTAATACCAGCGCACAGTTTTGTTTTCACCC
Ot014626D	TGCAGGATACAGCGGACGCTCTGACACAGCAGCTCCGGCGTGTCCAGGTTCTCCAGGATGGACTGCAGGCTACT
Ot014633D	TGCAGGATTTTAACCAACAGAAAAATGCCACTACATTTCAAGGTAAACAAATGTACTTTTTAAAATTGAACGAG
Ot014695D	TGCAGGGTGGTATCTCATTGAAGTGCTCCTCTGGGTACTGGCCAAGGGTCACCTGCATATGGAGAATAATTGAA
Ot014704D	TGCAGGGCCAATGGCAGAGAGGCCTGGCTTTCACTGTGTCAGCACTGCACACACAATGGCAGACGACCTGAATA
Ot014721D	TGCAGGGGATATGGAGCGGTGAGATGATCAATGACATGTTTCTATTCCAGTTGTACTTCTCTCTATGGGGATAG
Ot014743D	TGCAGGAAGGGTACCACATGAGGGAGCAGGATAGCTTCCCTGTAACGTACAGCGTTGAGATTGCCTGCAATGAC
Ot014780D_Ots02q	TGCAGGATATTTAAGAAGACGTGACCGAGTCTTCTCATTTCTAAATCGATATACAAATCGCGGTGGTGAGTATA
Ot014879D_Ots17q	TGCAGGGAGAGACACAGTTACACTCTGACTCTCACACAGTGAGACCCCACCGCTCACCACCTTAAAGAGACACA
Ot014948D	TGCAGGAGCAGGTTTCACTGCTTTGATGCTTGTCGAGAATGACAGGGTGTTGTCCAGGGTCACGCCAAGGTTCT
Ot014950D	TGCAGGTTTATACCTTCGCTGGTCAGAGCCCTGGAGTCTATGGGTCTTGTACAGTCTATTCCCAGAGTTTACGG
Ot014977D_Ots11p_Ots34q	TGCAGGTACACCACACTTTACATGTTTGACATTAGAGATGTTTCCATTAAAGAAAACCCATATCCATATTGCCA
Ot014989D	TGCAGGAGGGACTGGTGCACTTCATAAAATAGATGGCACCATGAGGAAGAAAATGATGTGGATATATTGAAGCA
Ot015023D	TGCAGGAGCGTGTCACTGCTTTGATGTTTGCAGAGAATGACAGGGTGTTGTCCAGGGTCACACCTAGGTTCTTT
Ot015090D	TGCAGGTGAAGAAGCTGGATGTGGAGGTCCTGGGCTGGCGTGATTACATGTGGTCTGCGGTTGTGAGGCTGGTG
Ot015096D	TGCAGGATTTTAATCCATAACTGCATAGTGTGTTACTAATGGTTTTCTTTGAGACTGTGGACCCAGCTCTCTTC
Ot015115D	TGCAGGCTCATCCTGACATGACCCTCCAGCATTTCAATGCCACCAGCCATGCTGCTCGTTCTGCGTGTGATTTC
Ot015133D	TGCAGGGTTGAAATATGATTTTCTCTTTTTGTTTACATAGGTGCTATCCTCAGATAATAGCATCGTTTGCTTTC
Ot015144D	TGCAGGAAGGGTGTCACATGAGGGAGGAGGATGTCTTCCCTGTAACACACAACATTGAGATTGCCTACAATGAC
Ot015186D_Ots09q	TGCAGGCCACCTCAAGAATTGCATTTGGTGAAAGGCTCAAAACACTCACTCTCAGGCCGACTGGCTCTCGTTTA
Ot015233D	TGCAGGCAGTCACTGAGTCCGAGGTGCTAGAGGAGCTCCTGCAACTTCACCCCAAAAAAACATCTAGGTCAGAT
Ot015371D	TGCAGGCTGGTGAGGGTAGGGAGAGGAGGGGGTGGGCTCATTAGTGGAGGAATGCAGCCTGAATGACATGAGTG
Ot015386D	TGCAGGGGCATTGTGTGCAGGTTACTGCTGGGTTAAGTGTCTAGTATGCGAGTGTGCATGCATGTACACGTAAT
Ot015389D	TGCAGGCACCGTACCTTCTCTCCGCAGTCGGAGGGCAGGTAGAAGACCAGGACTGTTAAAAAAGAGATGAGGAG
Ot015439D	TGCAGGTGTGATGTTCAGATGTACCGATCCTATGCAGGTGTTGTTACACGTGGTCTGCCACTGCGAGAACAATC
Ot015450D	TGCAGGCTCTAGTTTTGTCTTATCTTGATTATTGTCAAGTCGTGTGGTCGAGTGCTGCAAGGAAAGCCCTAGTA
Ot015472D	TGCAGGCAGTCACGGAGTCCGAGGTTCTAAAGGAGCTCCAGAAACTTGACCCCAAAAAAACATCTGGGTCAGAT
Ot015479D	TGCAGGCTCTAGTTTTATCTGATCTTGATTATTGTCCAGTCACATGGTCAAGTGCTGCAAAGAAGGACCTAGTT
Ot015490D	TGCAGGAATGGAGTTTAAGAACCTGGTATAGAGGGACTGGCTCCAGATGCTTTGGTTTGTGAGTGTGTGTTTGT
Ot015493D	TGCAGGAAGGGTACCACATGAGGGAGGAAGATGTCTTCCCTGTAAAGCACGTCGTTGAGATTGCCTGCAATTAC
Ot015596D	TGCAGGTGTGATGTTCAGATATACCGATCCTGTGCAGGTGTTGTTACAAGTGGTCTGCCACTACAAGGACGATC
Ot015679D	TGCAGGAAACTGTTCTGCCTCCATGGAGTGTGCCAACCGGATGGTGCCCAGGGACCCCTCTGCCACTGCCAGCC
Ot015809D	TGCAGGACTTGCTTTGTGGAGTATGGTGTCAAAAAAGCAGAGCATCTCTTTATCACAGACAGACCTCTCCCCTT
Ot015821D	TGCAGGACTCATGCTGAGCTGAGCTGAACTGGGTTTAAGAAAAAGCCCTTGTGAAGTGATTGATATTGTGCGGA
Ot015835D	TGCAGGCTGACCTCGCTCGTCAGGTGAACGGTGTTTCCTCTGACACATTGGTGCGGCTGGCTTCTGGGTTAAGC
Ot015840D	TGCAGGCTGACTTCGGTCAACAGTTGAACAGTGTGTCCTCTGACACATTGGTATGGCTGGCTTCTGGGTTAACT
Ot015858D_Ots23q	TGCAGGCCAACCCCCCCTGACCAGGACAGCTCCAGCCACGGTAGAGATCAGTAACCGTACCATCGTGTTTCCTG
Ot015873D_Ots07p	TGCAGGAGGAGAGGGGGAGATGTTTCTCTTTCTCTCGCTCCCTCATTTCTACATACAGTGGGGAGAACAAGTAT
Ot015880D	TGCAGGGTTAAAATATGGTTTCTCTCTTTGTTTACGAAGGTGCTATCCTCAGACAATAGCATTGTTTGCTTTCG
Ot015916D	TGCAGGCAGTGAGCTTGGTAGTGACCTACTTTATGCTAGTGAAGGCCCAGGGTGTGCTGGCCATGCAGCTTCTG
Ot015938D	TGCAGGCAGAGGAGGGTCCTTAGTGATTGGAGTCACCTGGGCTCAGGGTATTTAAACTGCTGCTTCACCAGTCT
Ot015969D	TGCAGGATGCTCTATTTGGTTGGAGGGGCGGCGCCTCTCGCACCAGTGGAACCAGCAGCCCGGGACCTCCCCCT
Ot015971D	TGCAGGTTTACATCCACACAGAGAGGAACGCCTTGATTGAGATCAACCCACAGACACGCATCCCCCGAACCTTC
Ot015977D	TGCAGGGGTGGAATATAGGTCACAGAAAATAGAGGTTGTGGTGGCAGCTACAAAGAGGTATTTGCGTGTGCGAG
Ot016089D	TGCAGGCCTCTCATGGGGTAAAAGGATACAGACGTAACACTCACAGGACTTTGTGAATAATTTAACGCTACGGA
Ot016176D_Ots14p	TGCAGGTTCATGGTCTACAACATCCATAGAGTACGACCCGATCTCACGCAGGACGGGGCACACGTTCTAATCCA
Ot016205D	TGCAGGGTAGAAATATGCTACCCTCTTTGTTTACTATTGGGCTATCATCAAATAATAGCTTCTTATGCTTATGC
Ot016270D	TGCAGGTCATTCACTAGGTCCCCTTGTGTGGTTCTGGGATTTTTGCACACCGTTCTTGTGACCATTTTGACCCC
Ot016311D	TGCAGGCTCATCCTGACATGACCCTCCTTCATGACAATGCCACTAGCCATACTGCTCGTTCTGTGTGTGATCTC
Ot016317D	TGCAGGAGCTGGTCACTGCTTTGATGTTTGCAGAGAACGACAGGGTGTTGTGCAGGGTCACGCTAAGGTTCTTT
Ot016352D	TGCAGGCCCCAGCAGGCTCACAGACCCCACCGCTGGAGAGACGGTCCCCTCTTTTGAGCCGTAGGAAGGCCACC
Ot016377D_Ots01q	TGCAGGGGGAGAGAGGACTGGTTAGCCTGTCTCTGGACCAGACAGCGGGAAGCCTCTGTCCCAGCCATGACATT
Ot016378D	TGCAGGGGCAACACAAAACGCAGAAATAAAAATATAAATCGTGCCTTACATTTGACGAGCTTCTTCTGTTGGCA
Ot016403D	TGCAGGTGTGATGGTCCGATGTACCGATCCTGTGCAGGTGTTGTTACACGTGGTCTGTCACTGCGAGGACTATC
Ot016433D	TGCAGGCGCGACACAAAATGCAGAATAAAAAATATAATTCATGCCTTACCTTTGACAAGCTTCTTCTGTTGGCA
Ot016445D	TGCAGGTTCCCAGCATCTCATAGTGCGCTGAAGTTCCAGCGGAGTTAACCAGAACTGGGATCAGAATCACCAGC
Ot016468D	TGCAGGCTCTAGCTTTGTCTAATCTTGATTATTGTCCTGTCGTGTGGGCCAGTGCTGTAAGGAAAGAGCTAGTT
Ot016480D	TGCAGGAGGCTTTTTGCTTTCTGGTAGGCCGTCATTGTTAATAAGAATTTGTTCTTAACTGACTTGCCTAGTTA
Ot016549D_Ots33c	TGCAGGTCTGCAGGCTGGAGAGAAGCAAGAGGATGCTGACAACCAGAAGAACAGCCACAGAGCCAGCCAGGCAG
Ot016589D	TGCAGGAACATCAGCACAGGTGGCAGAATTGGTGGCTTTGACAGAAGCATGTTAACAGGCTGAAGGAAAAACAG
Ot016625D	TGCAGGAGGCCTTTTGGTAGGCCGTCATTGTAAATAAGAATTTGTTCTTAACTGACATGCCTAGTTAAATAGTA
Ot016665D	TGCAGGCCCTGCTACTAGGTTTGGTGTACGGAGAGCTCTGCAGACAGAGGAAGTGCCAAAGAGGTATGGCCCAG
Ot016703D	TGCAGGATTCTAACTCTAACAGCAAGATATATGCTGTTGCTGCCCTGGCTTGCATGTGTGTGTGTGTGCGTGTG
Ot016782D_Ots15p	TGCAGGGCCTTTACTGTTTCTCCCCTCTGGCCGTAGCACAAGGACGGCACAAAAACCCATTCCACTGTAACTAG
Ot016799D	TGCAGGCGCTGCACAAAACAGAGAAATAAAATATAAAACATGCCTTAACTTTGACGAGCTTCTTTTGATGGCAC
Ot016801D_Ots34q	TGCAGGGGTAACCTTTGTAGTGGGGTAGGGGGACAAGAGGGAGGAGGATCGGGGATAGTCACATCAGAAGGGGT
Ot016813D	TGCAGGTGTCCCACCACACAGCTCCCCAGGCCCTGGATGAAGGGCACCGCCACCCCTGTCTTGCTCTGGAACAC
Ot016825D	TGCAGGGACACAACTCTTACTTTCGACCAGCTGGTGGACCTGTCCATCCGGCTGGATAACCTTCTGGCTACCCG
Ot016854D_Ots07q	TGCAGGCTGCAGTATGGAGGACAGTGATGCTGAGGAGCTACTGGAGGCCAACTCACACTACGTGAGTTCAGGCT
Ot016939D	TGCAGGAAAGCACCCCCACAACATGATGCTGCCACCCCCGGGCTTACCGGTTGGGATGGTGTTCTTCGGCTTGC
Ot016967D	TGCAGGCAGCATGCAAATTGCACGCTCCCTCAAAAATTGAGACCTCTGTGGCATTGTGTTGTGTGACAAAACTG
Ot016969D	TGCAGGAAAGCACCCCACAACATGATGCTGCCACCCCTGTGCTTCACTGTTGGGATGGTGTTCTTCGGCTTGCA
Ot016996D	TGCAGGTGTGATGTTCGGATGTACCGATCCTGTGCAGGTGTTGTTACACATGGTCTGCCTCTGCGAGGAAAATA
Ot017024D	TGCAGGGAGACAGCTTGGCAGAGCTGGTCCATGTCTGCTGGGTCTGTCATGGCCAGTTTGTACCATCAAGGCAC
Ot017031D	TGCAGGATCATCTGGGACCAGGCACCCGGACAGCTGATGAAACTGAGGAGTATTTCTGTCTGTAATAAAGCCTT
Ot017040D	TGCAGGTGACAGCATTCCTTCCCACATATGCCCCCCTATGCACACCTATGACAACATAACCAAAAAAAACGGGT
Ot017075D	TGCAGGAAGGGTACCACATGGGAAGGAGGATATCTTCCCTGTAACGCACAGCGTTGAGATTGCCTGCAATGACA
Ot017080D	TGCAGGTTGCTGTCTGGACAGGTTGAATCATGTCCTATTCACTTCTTCTCTCAAGGCCGACCTCTGAAATATAT
Ot017095D_Ots15p	TGCAGGTAGCCTAGAGTGGGAACTGGGAGATTAATTGCTGCTCGTTATTGGAGGAGAAACAATCACTACCCCTC
Ot017131D	TGCAGGTATTTACGACAGCCATAAAACTGCCAACTTCACCCCTCTTCCCCCTCTGCGTGTGAGAGAAGGCGCTG
Ot017161D	TGCAGGCAAGACACAAAACGCAGAAATAAAAAATATAATTCATGCCTTACCTTTGATGAGCTTCTGTTGTTGGC
Ot017199D	TGCAGGTCCCATTCATAGGCTGCGCTCCCTGTGAACACAGTCAAGATTCCACACTGTCTAACACTTGGCACTGT
Ot017240D	TGCAGGCATAGAGCAGTGATCAGCCTCCTCTCTCTGTGTGTTAGCCTGTCTGTTCTGGCCTGGAGGCATAGAGC
Ot017278D	TGCAGGTGAAGAAGCTGGATGTGGAGGTCCTGGGCTGGCGTAGTTACATGTAGTCTGCGGTTGTCAGGCCGGTT
Ot017315D	TGCAGGAGCACATTGTAGCTGCTGGTTCCTGTGGTGAAGAGGTCCTTGAGGATGCTGGAGGACAGCTTCTCCAG
Ot017344D	TGCAGGTTTTCATACCGCACCTGCCCACACCCGCTGGGCGCTACTGAAAGAGCTGGTCCCGAACCCAACTGCAG
Ot017411D	TGCAGGAGGAGAAATATGGATGTCAAAACATTGTAAAATTGAATGGTCTTCTTGCCCAAGGAATGAGCCACCCA
Ot017415D	TGCAGGCTCATCCTGACATGACTCTCCTGCATGACAATTCCACCAGCCATACTGCTTGTTCTGTACGTGATTTC
Ot017427D	TGCAGGTACCTTGGTGGAAGAGTGGGGTAACATTTCACAGCAAGAACTGCCAAATCTAGTGCAGTCCATGAGGA
Ot017439D_Ots02q	TGCAGGTACACTACTCAAACCACAGACAATGGCTTAGTCTGAAAAGCTTTACACGCTGTGTTTGAGAGCCTCAA
Ot017445D	TGCAGGCTGGAAGTGAATATTTAGTTATATTGTCTCTGTGTTGTTAATAGTCTAGTGTGAGTTGAGCTTACTTC
Ot017474D	TGCAGGTTCATGCTCTACAACATCCGTAGAGTACAACCCTTCCTCATACAGGAAGCCGCGCAGGTCCTAATCCA
Ot017484D_Ots02q	TGCAGGAATGTCCACCAGAGCTGTTGCCAGAGAATTTAACATTTCTCTATCATAATGTTGTTTTAGAGAATTTG
Ot017516D	TGCAGGCGCCCGGCCCACCACAAGGAGTCGCTAGGGCGCGATGAGCCAAGTAAAGCCCCCCCGGCCAAAACCTC
Ot017653D	TGCAGGCTCATCCTGACATGACCCTCCAGCATGACAATGCCAGCAGCCATACTGCTCATTTTGTGCGTGATGTT
Ot017682D	TGCAGGTGAAGAAGCCGGATGTGGAGGTCCTGGGCTGGCTTGCTTACACTGGGTCTGCAGTTGTGAGGCCGGTT
Ot017709D	TGCAGGCACTTGTTTTGACTGAGTGAGTTAAACCCTGGTTCCAGTGTCCTCCTCCCTCCTTGAAATAACACAGC
Ot017726D	TGCAGGTGGTTGGCTGGAAGCTAACAGAGGAGACTGGGTGACCATCTTGGATTCCCAGACCCAGACTGGTGCAG
Ot017751D	TGCAGGCTCATCCTGACATGACCCTCCAAGCATGACAATGCCGCCAGCCATACTGCTCATTCTGTGTTTGATTT
Ot017755D	TGCAGGAAGGGTATCACATGAGGGAGGAGGATGTCTTCCCTGTAAACGCATAGCTTTGAGATTGCCTGCAAAGA
Ot017771D	TGCAGGACAGAAATGTCAGTGTTTTGCCATGGCCAGCGAAGAGCCCGGATCTAAATCCCATTGAGCATGTCTGG
Ot017840D	TGCAGGACAGATACAAGATGGCAACAACAAACACCTGAGTTACACCAGGAACGCACAATCCCTCCATCAGTGCT
Ot017847D	TGCAGGTTTTACGTAACGGGTGTCTCTTTCCATCAGCGCACTGTTTGGATGATGGAATGATTCTGTGATTGGAC
Ot017860D_Ots07p	TGCAGGAAACAAGGGGTTAAAACATACCAACAGAGACTGTAGCTAAAAACTGTCTTTACCATCATCCATCCGTC
Ot017880D	TGCAGGTAACGCCACAGATCACACAGCCCCAAGGGGAGCAGGGCACCTGGCTCTCTCAAATTCTCTGAAATGTT
Ot017906D	TGCAGGGTTGAAATATGCTTATCTCTCTTTGTTTACGGGGGTGCTATTCTCAGATGATAGCATCGTTTGCTTTC
Ot017932D	TGCAGGTAAAGAAACTGGATGTGGAGGTCCTGGGCTGGCGTGGTTACACATGGTCTGCTGTTGTGAGGCCGGTT
Ot017946D	TGCAGGTGACAGACAGCATTCCCTCCCCCATATGCCCCCCTAGGCACAACTATGACAACATAACCAACAAAAAC
Ot017967D	TGCAGGGCCGGGTGCAGGGTCCTGTGATCCTTCATCCCTTCTGGCCCACCCCCAATTTGCAGCCAGAGGATGTA
Ot017983D	TGCAGGAAGGGTACCACATGAGGGAGGAGGAGGGCTGCCCTGTAACGTACAGCATTGAGATTACCTGCAATGAC
Ot018020D_Ots15p_Ots17q	TGCAGGACTGGGTGATCTACTACACTCATTTCAATATGGGTTTCTGTGCGATATTCCAAATGCCTGTATTGTAA
Ot018060D_Ots29q	TGCAGGCTCATCCAGCATGACAATGCCACCAGCCATACTACTCGTTTTATGAGTGATTTCCTGCAAGACAGGAA
Ot018063D_Ots33p	TGCAGGCTCTCCTTCACCGCGGCCTTCGTGAGTAAAACATTTAAACTTGTTAACCCTCGCAAGGCTGCCGGCCC
Ot018073D	TGCAGGCAGTCATTGAGTCCGAGGTGCTAAAGGAGCTCCTTAAACTTGACCCCCAAAAACCATCTGGGTCAGTT
Ot018117D	TGCAGGACTTGCTTTGTGGAGTGGGGTGTCAAAAAAGCACAACATCTCTTTATCACAGACAGACCTCTCCCCAT
Ot018130D	TGCAGGATACAGTGCAACTAGCTAGCTACTGTAGCCATGTCAAATCAACCGGTGGAGGGAGAAAAAGTAGCTAG
Ot018158D	TGCAGGGGGGACTGGTGCACTTCACAAAATAGGTGGCATCATGAGGTAGGAAAATTATGTGGATATGTTGAAGC
Ot018164D	TGCAGGGTAAAGTGACTGGGAAGTGATTTTCGTCACTGATAGACTAGGGCAATGTGATCAACTTGATGCTTTCA
Ot018165D	TGCAGGGCAGGTAGTTTGCCCCCGGTGATGCTTTGTGCAGACCGCACTACCCTCTGGAGAGCCTTGTGGTTGAG
Ot018197D	TGCAGGGGTGAGTCCTCATTCCATTAAAAACTCAGTCCACAGGATTTCATCAGCTCAAGTTTGGTTAATTCTCT
Ot018212D	TGCAGGTCGCCCACTCAACCCCCAGAACGCAGTCGATCTGTCTGTCCGCTACGTCCATTCAACTTTTAAAAACA
Ot018235D	TGCAGGACAGGAACATCAGTGTTCTGCCATGGCCAGCGAAGAGCCCGGATTTCAATCCCATTGAGCACATCTGG
Ot018247D	TGCAGGTCCCCAGCACTGTCACACAACAAGCACTTCACCTCCTCTTTAGCTGTGGGTGAGGAGAAAATAAATAC
Ot018261D	TGCAGGCAGTAGAAGGGAGTTAACTTTGGACACGCTTTCATCTGGAGGTGAAAATAGTGCCACCTACCCTAGTG
Ot018285D	TGCAGGAGCGCGTGCTACGGGTGGGTGTTGCTATCGTGATCAGTGAGCTGAGATAAGGCGTAGCTTTACCTAGC
Ot018295D_Ots09q	TGCAGGTCAGTAGCACAAACACACACACACAGTTTAATGTGTTGTACTGTCACCTGGAACTACCTCTGTAAATA
Ot018318D	TGCAGGAGAAGAAGCCAGATGTGGAGGTCCTGGGCTTGTGTGATTACACCTCTCAGGTGGATGGATTATCTTGG
Ot018326D_Ots34q	TGCAGGCGCCGGGCCCGCCACAAGGAGTCGCTAGAGCGCAATGAGCCAAGTAAAGCCCCCCAGCCAGACCCTCC
Ot018354D_Ots23q	TGCAGGTGGCAGCGCAGCTGGGGAGTGACTCACAGATGCTGTCAGCTCCAGAGTCTGAGCCGTCTCTCCCAGCA
Ot018451D	TGCAGGAGGGACTGCTGCACTTCACAAAATAGATGGCATCATGAGGAAAGAGAATTACGTGGATATATTGAAGC
Ot018470D	TGCAGGGTTGAAATATGCTAGCTCCTTAGTTCACTGCTGGTGCAGATGGTGCAGGCTCTCAGATAATTGCTTCT
Ot018484D_Ots27q	TGCAGGTCTGGGAGGGTGTCTATTGATCTGTTGCTCCTGTGTGAAGTGTTGGGGATACATTTAAGAGCGATGTC
Ot018489D_Ots32q	TGCAGGTGCGCGGCTAGTTCCGTATTTGTTTTCTAGTTACTAAGCGCACACACCTGCTGGAAATTGAAGGCGTT
Ot018508D	TGCAGGGATGCCATCATCACCTTTGACCAGCTGGTGGATCTGTCCATCCGGTTGGATAACCTGCTGGTCATCTG
Ot018513D	TGCAGGCTCATCCTGACCCTCCATTATGACAATGCCACCAGCCATACTGCTCATTCTCTGTGTGATTTCCTGCA
Ot018531D_Ots14p	TGCAGGTAGAAAATATCCTGATAAAAAATGAACATCCTGTTAATCCCGTTGTCTTCACATGGCCCTGTCTACAA
Ot018553D	TGCAGGAAGGGTACCACATGAGGGAGGAGGATCTCTTCCCTGTAACGTACATCATTGAGATTTCCTGCAATGAC
Ot018571D	TGCAGGCTCATCCTGACATGACCCTCCAGCATGATAATGCTACCAGCCAAACTGCTGATTCTGTGCGTGATTTC
Ot018662D	TGCAGGAAGGGTACAACATGAGGGAGGAAGATGTCTTCCCTGTAACGCACAGCATTGAGATTGCCTGCGCTGAC
Ot018681D	TGCAGGCTCATCCTGACAGGACCCTCCAGCATGACAATGCCACCAGCCATATTGCTCGTTCTGTGCATCAGTGT
Ot018686D	TGCAGGACTTCACCACTGACCCTATTCTTATGACCGGTTTATTAACACACAGAGAAAAATAGAACAATCTTGAT
Ot018691D	TGCAGGTCATTCACTATGTCCCCCAGTGGTTCTGGGATTTTTGCTCACCGTTCTTGTGATCATTTTGACCCAAC
Ot018717D_Ots09q	TGCAGGTCTCTGTCATGCTGTGTCTTCATGGCCTGCGTGTTGACCTCCAGACGTAGCTTAGCATCCTCCGCGAC
Ot018803D	TGCAGGGTTAATCTCTACCTCTCCACCTTCAACTGCACCTCCTGCACCCTGTGCAGGGCTGTGTCCTCCCCCAG
Ot018834D	TGCAGGGTTGAAATATGGTTTCTCTCTTTGTTTACGGAGGTGTTATTCTCAGATAATAACATTGTTTGCTTTCG
Ot018837D	TGCAGGCTCATCCTGACATGACCCTCCAGCATGACAATGCCACCAGCCATACTGCTCATTTTGTGGTTGACTTC
Ot018842D	TGCAGGCTTATCCTGACATGACCCTCCAGCATGACAATTCCAACAGCCATACTGCTCATTCGGTGAGTGATTTC
Ot018859D	TGCAGGCTATTGTGCACAGCACATAAAAGTCTGGGATATCAACCACTCAAAATTGGCCTTAGTGGGAGTGACCA
Ot018869D	TGCAGGCTCATCCTGACATGACCCTCCAGCATGACAATGCCACCAGCCATACTGCTCGTTCTGGATCTCAATCC
Ot018885D	TGCAGGTGAAGGTGACTCCTACATGGTGGGCAACGTCGAAGACACTGACCTGTAGCACCACCAGCTGTCCTCTG
Ot018895D	TGCAGGCTCATCCTGACATAACCCTCCAGCATGACAATGCCACCAGCCATACTGCTCGTTTTGTGCTTAATTTC
Ot018911D	TGCAGGTGCGACACAAAACGCAGAAATAATAATCGAAATCATGCCTTACCTTTGACGAGCTTCTTCTGTTGGCA
Ot018940D	TGCAGGCTCATCCTGACACGACCCTCCAGCATGACAATGCCACGAGTCATACTGCTCGTTCTGGGTGTGATTTC
Ot018947D	TGCAGGAGGAACCACCCCCTGCACTGCAGAGGAGGAGCCGTGACACTACACAAATTGATTTAATTATTTATTTA
Ot018982D	TGCAGGATCGTCTGAGGTGGGTGGTGCTGAGGAGTATTTCTGTCTGTAATATAATCCTTTAGTGGGAAAAAAAT
Ot018991D	TGCAGGATGCAAATTTCTGTATGAAAAAGCTAGCCTTTGCTTTCCTAACTGACTGTGTGTGTTGGTTCCTGACT
Ot019001D	TGCAGGCGCTACACAAAAATCAGAAATAAAATATAAATCATGACTTACCTTTGACAAGCTTCTTTTGTTGGCAC
Ot019026D	TGCAGGAAGGGTACCACATGAAGGAGGAGGATGTCTTCCCTGTAACGCACAGCATTGAGAATGCTTGCAATGGC
Ot019029D	TGCAGGGAGAAACTTTGTAGCGGGGCAGGGGAAATAGAAGGAGGAGCATCAGGGATAGTCGCATTAGAAGGGGT
Ot019044D	TGCAGGAAGGGTACCACATGAGGGAGAAAGATGTCTTCCCTGTGATGCACAGCGTTGAGATTGCCTGCAATGAC
Ot019108D	TGCAGGAGGCCCTCAAGGACCAGAAACTCAAAGCAGAGAGCCTCTCTGACACAGTGAGCCTTATGTGTCTGTCT
Ot019115D	TGCAGGCTCATCCTGACATGACCCTCCAGCATGACAATGCCACCAGCCATACTGCTCGTTCTGTGTGACAGGAA
Ot019218D	TGCAGGAAGGGTACCACATGAAGGAAGAGGATGTCTTCCTTGTAACGCACAGCGGTGAAATTGCCTGCAACGAC
Ot019262D	TGCAGGATCGTCTGAGACCAGCCACCCGGACAGCTGATGAAACTGTTGGTTTGCGCAACCAAAGATTTTCTGCA
Ot019298D_Ots03p	TGCAGGTTGTGTTAGTCATTCAGACCGTCTGGTTCAAAGTTGAACTCTGAATCGTCTCTTTCTCCTCTCTCTGT
Ot019300D	TGCAGGCAGATGTTTGTCCCGCTGTGGGCTGAGGGTGTCAGGTTCTTGTCCGGTTCTGGCATTTAGGTTGCCAC
Ot019301D_Ots26q	TGCAGGTTCATGCTCTACAACATCCGTAGAGTACGACCCTACCTCATACAGGAAGTGGCACAGGTCCTAACCCA
Ot019310D_Ots12q	TGCAGGTAGAGGTGGGGAAGGATCATATTAGATGTCCCAGGGTGCTTAGTGGTAGAGGAAGGATCATATTAGAT
Ot019317D	TGCAGGTTTGGTTTCAGAACCGCCGTGCCAAGTGGAGGAAGAGGGAGAAGTGTTGGGGTCACAGCAGTGTGATG
Ot019351D	TGCAGGTATTGTCAGGATTCCAATGGGCATCCACTACGGTTGGGCGGTATGCAGATTTTCATACTGTCATACCG
Ot019387D_Ots17q	TGCAGGACAGCATCGGCCCCCCTCAGAGACCCAGGTGAGGCCCAGTGTTTGTCAACGGCTCTCCTCCCAGTCTC
Ot019396D	TGCAGGGTGTAGTGTTGTATATCGATGATATTCTGATATACTCCGCTACACGCGCCGAGCATGTGTCCCTGGTG
Ot019464D	TGCAGGTGAAGAAGCCGGATGTGGAAGTCCTGGGCTGGCGTGATCACATGTGGTCTGCGGTTGTGAGGCCGGTT
Ot019526D	TGCAGGAAGGGTACCACATGAGGGAGGAGAATGTCTTTCCTGAAATGCACAGTGTTGAGATTGCCTGCAATGGC
Ot019560D	TGCAGGGCAGAAATATGCTTTCTCTCTTTGTTTACGGGGGTGCTATCCTCAGATAATAGCATCGTTTGCTTTCG
Ot019568D	TGCAGGAAGGGTATCAAATGAGGGAGAAGGATGTCTTCCCTGTAACGCACAGCGTTGAGATTGCCTGCAATGAT
Ot019661D	TGCAGGTGAAGAAGCCTGATGTGGTGGTCCTTGGCTGGCGTGGTTACACATGGTCTGCGGTTGTGAGGCCGGTT
Ot019694D	TGCAGGCAGTCACTGAGTCTGAGGTGCTAGAGGAGTTCCTGAAACTTGACCCCCAAAAAACATCTGGGTTAGAT
Ot019710D	TGCAGGCTCATCCTGACATGACCTTTCAGCATGACAATGCCACCAGCCATAGCGCTTGTTCTGTGCGTGATTTC
Ot019759D	TGCAGGATCATCTGAGACCAGCCACCCAGACAGCTGATGAAGCTGAGGATTTCTGTCTGTAATAAAGCACTTTT
Ot019775D	TGCAGGCTTTCTCTGATCTAAGGATTTCAGGGCTTTATGTACAGTACCTCCTGCACTGAGAATGGCAAAAAGCT
Ot019790D	TGCAGGAAGCTCTCGCCAACACTGTCAGCTACCATTCACCAGCGCAATCAGAGGCCTTCTGTGCGCAATCCATG
Ot019803D	TGCAGGTAGAAAATATCCTGATAAAAATAAATATCCTATAAATCACATTGGCTGCACATGATCTGTCTACAATG
Ot019834D	TGCAGGAAAGGTACTACATGAGGGAGGAGGATGTCTTCCCTGTAACGCACAGCGTTGAGATTGCCTACAAAGGC
Ot019870D	TGCAGGCCAGGCAATGACGTTCACCAGACAGTTCCTTCTCAGCCCCACAGCTGGTCGTAGACCCAGAGTCCCTG
Ot019885D	TGCAGGAGACCTTTTGCCTTTTGGTAGGCCGTCATTGTAAATAAGAATGTGTTCTTAACGGACTTGCCTATTTA
Ot019901D	TGCAGGCTGACCTCTGTTGTCAGTTGAATAATGTTTCCTGACATGTTGGTGTGGCTGGCTTCCGGGTTAAGTGG
Ot019903D	TGCAGGAAAGCACCCCTACAACGTGATGCTGCCACCCCCGTGCTTCACGGTTGGAATGGGGTTCTTCGGCTTGC
Ot019922D	TGCAGGACCAGCAGGGTCGGCGAAGGCCTTCCTTGCTTTCTGAATTCCACCCTGGAACTGAGAGGTACGTAACC
Ot019961D	TGCAGGGCCCACTGGGGTGAGATCATCTTTACTGCCCATTTCTCAGAGAGGAGAGGACCTCCTGACTATACCAT
Ot020082D	TGCAGGCCAGCTCCCGACAAACGTCCTCGCGCAGACTGCACCAGTAGTGATCGATCAGGACCCTGTCGTTCCAT
Ot020098D	TGCAGGTGTAGATCTGAAATTCTCTTTCAATATGACTACTGAGGCTCTGTTTTCAGACATGATCAAATGCAAGA
Ot020134D	TGCAGGGACAGAGGACAGGGGTCAGGGGTCAGTCTGGAGATGGAGACTTAGAGAATAATGTGGATTAGAGAGAG
Ot020149D	TGCAGGCTGTAGTTTTGTCTGATCTTGATTATTGTCCAGTCGTGTGGTTGAGTGCTGCAAGGAAAGATCTAGTT
Ot020182D	TGCAGGGGACGACCAAGAATCACAATCAGACCCAGTCATGAGGTTCAAACCGTTTACAATCAACTCTCCAGATA
Ot020228D	TGCAGGCAGCATACCAATTGCACGCTCCCTCAAAACTTGAGACATCTGTTGCATTGTGTTGTGTGACAAAACGG
Ot020248D_Ots17q	TGCAGGGAGGTCAGGGCCCCCAGGGCATCAGCTGGCACCTCTGTCAGGGAGTTGTCATCCAGCCACAGGTGACG
Ot020309D	TGCAGGCGCTACACAAAACGCGGAAATAAAATGTAAACATGCCTTACCTTTGACAAGCTTCTTTTGTTGGCACT
Ot020318D	TGCAGGGTCAGTCTAAATGTCACTCTCAGTTAGCCTTCCTCTTCCTACTACTCATACTCTAATGATTCCTCCTC
Ot020346D	TGCAGGCTGACCTCGGTCATCAGTTGAACGGTGTTTCCTCCGACCTGTTGGTGCGGCTGGCTTCCGGGGTAAGT
Ot020361D	TGCAGGTGAAGAAGCCAGATGTGGAGGTCCTGGGCTGCCGTGGTTACACGTGGTCTGCAGTTGTGAGACTGGTT
Ot020406D	TGCAGGTGTGATGTTCGGATGTACTGATCCTGTGCAGGTGTTGTTACATGTGATCTGCCAGTGCGAGGACGATC
Ot020442D	TGCAGGAGTGACACAAAATGCAGATATAAAAATATAAATCATGCCTTACCTTTGACGAGCTTCTTCTATTGGCA
Ot020459D	TGCAGGTGACAGCACTCCCTCCCCCATATGCCCCGCTAGACACAACTATGACAACATAACCAACAAAAACAGGT
Ot020484D	TGCAGGTGAAGAAGCCAGATGAGGAGGTCCTGTGCTGCCGTGGTTACACGTGGTCTGCGGCTGTGAGGCCGGTT
Ot020511D	TGCAGGTTGTCTCAGTCAGACTGTCGGATGACGGATTCCCTGTGTGTTCATGCTTCAACATCTGTATCAATGAG
Ot020537D	TGCAGGAACATCAGCACAGGTGGCAGAATTGGTGGCTTTGATAGAAGCATGCAAACAAGCTGAAGGAAAAACAG
Ot020599D	TGCAGGCTCATCCTGACATGAGCCTCCAGCATGACAATGCCACCATCTATACTGCTCGTTCTGGGCGTGATTTC
Ot020630D	TGCAGGTGAACTGTCTGTAACGCCATATGGAGCAGGGAAAATTAACAGAGAGATGAGGAGAGCATTGGCAGCGG
Ot020659D_Ots26q	TGCAGGGATTTTTTTGCCTCCTATCACAGCCATTAAACTCAAACTTTTAAAGTCACCATTGACCTTATGAACAG
Ot020674D	TGCAGGACAGGAATGTCAGCGTTCTACCATGGCCAGCGAAGAGCCCGGATCTCAATCCCATTGAGCATGTCCGG
Ot020720D	TGCAGGAAGGGTACCACATGAGGGAGGAGGATGTCTTCCCTGTAAACGCAGAGCGTTGACATTTCCTGCAATGA
Ot020787D_Ots09q	TGCAGGTGACCACAGAGATAGAGATGCCCTTGGAGCAGGCCTCTGCATCCATGTAACACTTGTTGTAGTAGGTC
Ot020800D	TGCAGGCAGTCACTGAGTCCGAGGTGCTAAAGGGGCTCCTTAAACTTGGCCCCCAAAAAACATCTGGGTCAGAT
Ot020802D_Ots14p	TGCAGGTGTTTAATTGGGAAACTGGTGCGAAGTTCAAATAACACCCTATTCCCTATTCAGTGCATAGAAATCTC
Ot020814D	TGCAGGACTTGGTTTGTGGAGTGTGGTGTCAGAAAAGCAGAGCATCTCTTTATCACAGACAGACCTCTCCCCAT
Ot020845D_Ots07p	TGCAGGCTGGCTCCATCTCCAGTAGACAATATACTGGCTCCATCTCTAGTAGACAATATGCTGGGTCCATCTCT
Ot020859D	TGCAGGCCCTAGTTTTGTCGCACCTTGACTACTGTTCAGTGGTGTGGTCAGGTGCCACAAAATATGACTTAGGA
Ot020902D_Ots12q	TGCAGGTAGCTTGGTTCTAGCCTGCTGGTAGCATGGTTCTAGCCTGCTGGTAGCTTGGTTCTAGCCTGGTGGTA
Ot020959D	TGCAGGTGAAGAAGCCAGATGCGGAGGTCCTGGACTGGCGTAGTTACACGTGGTCTGCGGTTGTGAGGCCGGTT
Ot020986D_Ots32q	TGCAGGCGTCTGACCCACCACAAGGAGTCACTAAAGAGCACGATGAGCCAAGTAGCGCCCCAGCGGATCAACAA
Ot020999D_Ots23q	TGCAGGACAGGTGTGTTAGCCTGTGGATAGGCCGTGGGGATACTGTAGATGGTCTGACAGGGCTGGCCCTGGTA
Ot021020D	TGCAGGCTCATCCTGACATGACCCTCCAGCATGACAATGCAACCAACCATACTGCTCGTTCTGTGGAATGTCAG
Ot021060D	TGCAGGTGTTGCTTTTGCCTGTGATCCAGCTCTTCTGCCGTAGGGTTGCAGGGCTTTAGGTCAACAGCATGGAC
Ot021080D	TGCAGGCTCATCCTGACATGACCCTCCAGCATGACAATGCCACCAGCAATGCTGCTCATTCTGTGCATGATTAA
Ot021117D	TGCAGGAGCCCAGCCCACCACAAAGAGTTGCTAGAGCGTGATGGGCCAAGTCAAGCCCCCTCCGGGCCAAATCC
Ot021131D	TGCAGGAGGCCTTTTGCCTTTTGGTTGGCCGTCATTGTAAATAAGAACGTGTTCTTAACTGACTTGCCTAGTTA
Ot021137D	TGCAGGCTACAACAGACAGACAAACACTCTGCTGCCTTAATGAAAGCCAGACCTTCCTCAGGGAAGCAAACATT
Ot021158D	TGCAGGATCTGGAGATGGTCTGTATGGATGAGTGGGCCAAAATCCCTGCTGCAGTGTGTGCAAACCTGGTCAAT
Ot021378D_Ots06q	TGCAGGCCATAGCAGGAACTACAGCCCCAGCCCTGTGGACCCAGAACCCAGCAGTGAGCACAGTGCACACACAC
Ot021384D	TGCAGGATCATCTGAGACCAGCCACCCAGACAGCTGATGAAACTCAGGAGTATTTCTTTCTGTAATAAAGCCCT
Ot021387D	TGCAGGACTGATGCGCAGAAGCAAAGCCAGGCGGCACAGAGATCCAACGCTGAGTTCGCCCAACTAGTTTACAC
Ot021416D_Ots12q	TGCAGGTTATTTCTACAAACCTAATCTAGCACACCTGATTCTAATAACTAGCTGGTTGGAGAGAAAAGCTCCAG
Ot021457D_Ots34q	TGCAGGTTCAGGATCTCGTAGGGTCAGAATTGAGTAACCCTGGTCTATACTGTAATCTACTGTCTAAATGTCTT
Ot021468D	TGCAGGTGTACCCTCTGTGGTTGTGTCCGTTCATGCTCCCCCCGGGCCGGGGGATGGTTCATCCTAAAGGTGAG
Ot021515D	TGCAGGAAGGGTACCAACATGAGGGAGGAGGATGTCTTCCCTGTAACGCATAGCATTGAGATTGCCTGCAATCA
Ot021518D	TGCAGGCTCATCCTGACATGACCCTCCAGCATGACAAAACTACCAGCCATACTGCTCGTCATGTGCGTGATTTC
Ot021534D	TGCAGGCTCATCCTGACATGACCCTCCAGCATAGTGCCACCAGCCATACTGCTCGTTCTGTGCATGATTTCCTG
Ot021555D_Ots06q	TGCAGGGCTCAACTCTCTCATCTCCCCTCCATCTCACTGCTGCAGCAACACACACAGTCACACAGCCACTCAGA
Ot021574D	TGCAGGGATGATGTATCCTAGGAAGGAGATGGTGGAGCGATGGAATTCTCATTTCTCCCCCTCCTCGAAAAGCT
Ot021587D	TGCAGGCTGCAATGTTTTTATTTGTTGGCTTTATGTAGGCTATTTTTACATCATTTGCAATGGCAATAGAAGTT
Ot021622D	TGCAGGGTCTTGTAGATGACATGGAGCCAGTGGGTTTGGCGATGAGTATGAAGCGAGGGCCAGCCAACGAGAGC
Ot021701D	TGCAGGTCCAGACAACATCCCCAGCCGCGTCCTCAGAGCATGCGCAGACCAGCTGGCTGGTGTGTTTACGGACA
Ot021702D	TGCAGGAGTGAGTCACTGCTTTTCTGTTTGCAGAGAACTACAGGGTGTTGTTCAGGGTCACGCCAAGGTTCTTT
Ot021704D	TGCAGGGTTGAAATATGTTTTCTCTTATTGTTAACGGAGGTGCTATCCTCAGATAATAGCATCGTTTGCTGTCG
Ot021784D_Ots14p	TGCAGGGGAGGAAGTAAGAGAGGAGACTATTTTGACTGGACTATGGTGAGAGAATAGTTGCCCTGTCCACAGCT
Ot021786D	TGCAGGTGAAGAAGTCGGATGTGGAGGTCCTGGGCTGGTGTGGTTACATGTGGTCTATGGTTGTGAGGCCGTTT
Ot021831D	TGCAGGGACACCACACTCACTTTCGACCAGATGGTGGACCTGTCCATTCGGCTGGATAACCTGCTGGCCCCCCG
Ot021862D_Ots07p	TGCAGGTTACGTACCTGACCACTGTTTTACCTCAGCTTTCTGAGTGTCTCACTGGGACCTACAGTTGGAGCCAG
Ot021864D	TGCAGGAGGGCTGTGCACAGCACACACAGGTCAGTACTCTTTGGAGGCCAACTCAACTCATCGTTCCACACCAA
Ot021873D	TGCAGGGGGGAGAGTTGTCCTTGAAGCACACTGTTGAGACCAGGTCTATGAAGAAGGCGTTGCACTGCTTCCTG
Ot021875D	TGCAGGACCACCTCCTCCATGGCAGCGTTGTCACACAGCTCCTCCCACGAGCCCCGGATAAGATACTGCTCCGC
Ot021883D	TGCAGGGTTGAAATATGCTACCCTCTTTGTTTACTGTTGTGCTATCATCAGATAATAGCTTGTTATGCTGACGT
Ot021890D	TGCAGGCGCGACACAAAACCCAGAAAAAGAAATATAAATCATGCCTTACCTTTGACAAGCTTCTTCTGTTGGCA
Ot021926D	TGCAGGAGAGCACCCCCACAACATGATGCTGCCACCCCCGTGCTTCATGGTTGGGGTGGTGTTCTTCGGCATGC
Ot021945D	TGCAGGAAAGCACCCCCACAACATGATGATGCCACCCCTGTTCTACACGGTTGGGATGGTGTTCTTTGGCTTGC
Ot021987D	TGCAGGAAGGGTACCACATGAGAGAGGAGGATGTCAACCCTATAACGCACAGCGTTGGGATTGCCTGCAATGAC
Ot022054D	TGCAGGCCTGCACCTCACCCTCCGCAGTAACACCCCAGAGTCCCTGAGGGAAGACACACCCCCTTCCCGGGAAG
Ot022086D	TGCAGGACATGCTTTGTAGAGTGTGGTGTCAAAAAAGCAGAGCATCTCTTTAATATGGACAGACCTCTCCCCAT
Ot022100D	TGCAGGTGAGTTCTGCAGCCAGTGTTGTCGGTCAGGCCCTGGGGGACCTGCTGGAGCACGTATGCCACTACGCC
Ot022143D	TGCAGGTTTGTGTTTTTTTCTTCATGAATCTTGTTCTGGAGGCAGCTCTGCACAGTGGTCACTAGCTGGCACAG
Ot022155D	TGCAGGAGAAGAAGCTGGATGTGGAGGTCCTGGGTTGGCGTGGTTACAAGTGGTCTGCGGTTGTGAGGCCGGTT
Ot022201D_Ots12q	TGCAGGCAGACAGGCAGGCTCAGAGACAGGCAGTTAGCTGACACTAGTCCTGCTTCAGGGGATTTCCTTCAGGG
Ot022285D	TGCAGGAGAACCACTATCAGGAGGATGAACAGTTCCTTGGGGCTGTCATGCCCAGACTTGGTATGAACACATAC
Ot022293D	TGCAGGTTCATGCTCTAGTCTACAACATCCATAGAGGTCCCCTGTTGCTCAGTTGGTATAGCATGGTGCTTGCA
Ot022300D	TGCAGGCGCCCGTCCCGCCACAAGGAGTCACTAGAGAGTGATGAGTCAAGTAAAGCACCCCCGGCCAAACCCTC
Ot022321D_Ots34q	TGCAGGCTGCTGATGAGCTGGTTGAGGGTCAATCTCATCCTCTTGTTCTAACTCACTGTCAGAATCCGAATTGA
Ot022382D	TGCAGGAATGCTAGCTCACTCCTTAATGGTTGACTTGGTCTATGTCACAAAAGGGACCCATAGTGCACTACGTT
Ot022389D	TGCAGGCGGCTGCTCATACTGCTCACATCCTCAGAGTCCATCCCTGACAAGAGGTCATCCCCATGCCAACTGGT
Ot022399D	TGCAGGAGGGGGGGGGGTACTCGTCAAGTTTGAAGAGTGGTGATCCATCGTCAGGATATTATCTTATCAAGGTG
Ot022404D	TGCAGGGAGAAACTTTGTAGCGGGGCAGGGGATAAAGAGGGAGAAGCATCGGGAATAGTCACATTAGAAGGGGT
Ot022453D	TGCAGGCCCATCCTGACAAGACCCTCCAGTATCACAATGCCACCAGCCATACTGCTCGTTCTGTGTGTGATTTC
Ot022457D	TGCAGGAACGGGTGCTACGAGTGGGTGCTGCTATGGTGACCAGCGAGCTGAGATAGGGCGGGGCTTTACCTAGC
Ot022476D	TGCAGGGAGCCACCATTGGGAGACATTAGGAGTTGCTACAGGGCCTTTTGGAAGGGCTCAGTTCCTTTATGGAA
Ot022477D	TGCAGGCTGACTTCGGTTATAAGTTGAACGGTGTTTCCTCCAGCACATTTGTGCAGCTGGCTTCCGGGTTTAGT
Ot022486D	TGCAGGGTTGAAATATGCCAGCTCCTTTCTTCACTGCTGGTGCTGATGGTGCAGGCTATCAGATAATAGCTTCT
Ot022496D	TGCAGGGAGAAACTTTGTAGCGAGGCAGGGGAAAAAGAGGGAAGAGCATTGTGGATAGTCACATTAGAAGGGGT
Ot022508D	TGCAGGGAGTAACCGCAGCAAATCCCAGGAGACAGAGCAGGGAGTGGCCGTCACAATCATGTATAGAGCGTTTC
Ot022711D	TGCAGGCTGCTGATGAGCTGGTTGCTGATGGGTTGGTCCTGGGGCTGGCTGCATAATATTACCGAGATCATTTG
Ot022713D	TGCAGGGCGTCCCCCTGGCGCAGCAGGTACTCCCCAGGGGCACAGAATGTTGTCTTGATGTGCAGGGACAGGGA
Ot022732D	TGCAGGAGACTGAAAAGATTTGGCATGGGTCCTCAGATCCTCAAAGGATTCTACAGCTGCACCATCGAGAGCAT
Ot022771D	TGCAGGCCGTAGAAACGCTGCATGTCGCTGACGGCATTGGAAAGGGTGTGAGCTGACCGCATGGTGGACATCTG
Ot022785D	TGCAGGAAGGGTACCACATGAGGGAGGAGGATATCTTCCCTGTTACGCACATTATTGAGATTGCCTGCAATGAC
Ot022813D	TGCAGGCAATGGGGCCACGAATCCCACCTACTGTAGGCTTATCCAATGGCGACCCGTCATTCAGGGCAGCCCCA
Ot022903D	TGCAGGAGTGCGGTCACGTGGGCTAGCAAGGCGGATGTCCTGGGGTTGGAGCCTCATTGTGAGCCGAGTCAGGA
Ot022911D_Ots34q	TGCAGGGTGGCTTCTCGGGCCTTCGGGATACCACAGTCTACAGTGCACCTGTTCATACATCGCGTGGCAGATGA
Ot022937D	TGCAGGAAGTGTACCACGAGGGAGGAAAATGTCTTCCCTGTAACGCACAGCATTGAGATTGCCTGCAATGACAA
Ot022946D	TGCAGGGTTGAAATATGCATTTCTCTCTTTCTTTACTGGGGTGTTATCCTCAGATAATAGCATCGTTTGCTTTC
Ot022951D	TGCAGGTTCATGCTCTGCAACATCTGTAGAGTACGACCCTACCTCACACAGGAAGCGGCGCAGATTCTAATCCA
Ot022956D	TGCAGGCTCATACTGACATGACCCTTCAGCATGCCAATGCTACCAGCCATACTGCTCGTTCTGTGCGTGATTTC
Ot022979D_Ots09q	TGCAGGACCTACCTTGTTGATCGTTGTTAAGAAGGCAGAGCAGTGCTTTATTATGGACAGACCTCTCCCCATCT
Ot023005D	TGCAGGCGCTACACAAAACGCAGAAATGAAAAATAAATCACGCCTTACCTTTGACGAGCTTCTTTTGTTGGCAC
Ot023025D	TGCAGGTGCTCCCTCCCCATATCCCTGCAGAAGGCCTGGAAACACCTGCTGGTGCTCCCTCCCCATATCCCTGC
Ot023043D	TGCAGGCTCATCTTGACATGACCCTCTAGCATAACAATGCCACTATCCATACTGCTCGTTCTGTGCGTGATTTC
Ot023046D	TGCAGGAAGGGTACCACATGAGGGAGGAGAATGTCTTCCCTGTGACTCACAGCATGGAGATTGCCTGCAATGAC
Ot023134D	TGCAGGCGGTGAAGAATGAAGTCAATGTGCCGTGCCTGAAGAACTTTGTGGAGATGCTCTACCAGACAACCTTT
Ot023140D	TGCAGGCAGGTGTTTGTCCCCTTGTGTGCTGAGGGTGTCAGGTTCTCGTCCTGTTCTGGCATTTAGGTCACCAC
Ot023151D_Ots04q	TGCAGGTGAAGAAGGTCCTGCATTGGCCTGGTTACACATGGTCTGTGGCTGTGAGGCCGGTTGGATATACTGTC
Ot023265D	TGCAGGTGAAGAAGCCGGATGTAGAGGTCCTTGGTTGGCGTGGTTACACGTGGTCAGTGGTTGTGAGGCCAGCT
Ot023266D	TGCAGGCACCCAGCCCACCACAAAGAGTCGCTAGAGCGCGATGAGCCAATTAAAGCCCCCCCCGGCCAAAACCT
Ot023273D	TGCAGGAAGGGCAACACATGAGGGAGGAGGATGTCTTCCCTGTAACACAAAGCTTTGAGATTGCCTGCAATGAC
Ot023293D	TGCAGGAAGGGTACCACATGAAGGAGGAGGATGTCTTCCCTGTAACACACAGAGCTGAGATTGCCTGTAATGAC
Ot023300D	TGCAGGCATCTATGATGAAGACCTTAGGTTTCCCCTTCATCTTGGGACACAGCTCGTCTCCAAACGGTTCGATT
Ot023409D	TGCAGGCTGACTTACGAAGTCAGTTGAGCGGTGTTTCCTCCGACACCTTGGTGCGGCTGGCTTCGGGGGTATTA
Ot023415D	TGCAGGGCAACTGGAGCCCAAACAGGATCAATAAGGACATGATGCAATGAGACAGCGATCAATTACCTTTTGAG
Ot023431D	TGCAGGAGGGAGGAGGTATTGTCCTCAGATCAGGTGTTCAAGTGGGAGCAGAGATCCCCAGGAGGCTCAAAGTC
Ot023440D	TGCAGGTGTGATGCTCAGATGTACTGATCCTGTGCCGGTGTTGTTACACGTGGTGTGCCACTGCGAGGACAATC
Ot023453D	TGCAGGCATGACGCTTGCCATTCAGTCCAAAGAGTTCAATCTTGGTTTCATCAGACTAGAGAATCTTGTTTCTC
Ot023459D	TGCAGGCAAGTCAAGTTCTTCCACACCGATCTTGACAAACCATTTCTGTATGGACTTTGCTTTGTGCACAGGGC
Ot023472D	TGCAGGAAGGGTACCACATGAGGGAGAAGGATGTCTTCCCTGGAACGCACAACGTTGCCTGCAATGACAACAAG
Ot023501D	TGCAGGCTCATCCTGACATGACACTCCAGCAGGACAATGCCATCAGCCATACTGCTCGTTCGGTGTGTGATTTC
Ot023550D	TGCAGGTGTGATGGTTGGATGTATCGATCCTGTGTAGGTGTTGTTACATGTGGTCTGCCACTGCGAGGACGATC
Ot023553D	TGCAGGGAGAAACTTTGTAGTGGGGCAGGGGGAAAAGAAGGAGGAGCATCAGGGCTAGTCGCATTAGAAGGGGT
Ot023580D	TGCAGGCTTATCCTGACATGACCCTGCAGCATGACAATGCCACTAGCCATACTGATCATTCTGTGCGTGATTTC
Ot023582D	TGCAGGGAGGAGCAGGCAGAGCCGGAGCTGTGGCGTCCCCTCGTGGAGGAAATGGAGACCGCAGCTGAGAGCAC
Ot023606D	TGCAGGATGATAAGGAGATCGACCTGGAACACCTTCACCGCCGGGTTAACAGCCTGTGCACAGAGGACGACAGC
Ot023611D	TGCAGGAGCAGCGGCTGCCGCAGCAGCTGCCTACAGTGATGGGTGAGTGATAAACACAATATATTACACAAAAT
Ot023662D_Ots02q	TGCAGGTCTACTACACCTTCTACAGGATACCTGAGACCAGGTAGAGTAGAGGACTGGTCTACACCTTCTACAGG
Ot023669D	TGCAGGCAGTCACTGAGTCCGAGGTGCTAAAGGTGCCCCTTAAACTTAACCCCCAAAAAACATCTGGGTCAGAT
Ot023693D	TGCAGGAATGCGAAATTGACTAGCCCGGTGAACTCGGGATGGCTGGGCAGTGAGTCTGGTTCCTCTCCATCGCT
Ot023694D	TGCAGGCTCACCCTGACATGACCCTCCAGCATGACAATGCCACCAGGCATACTGCTCGTTCTACGCGTGATTTC
Ot023822D	TGCAGGCTCATCCTGACATAACCCTTCAGCATGACAATGCCAACAGCCATACTGCTCGTTCTGTACATGATTTC
Ot023866D	TGCAGGCTCATTCTGACATGACCTTCCAGCATGACAATGCCACCAGCCATACTGCTTGTTCTGTACATGATTTC
Ot023901D	TGCAGGTTTCTATTGGCTTGATCAAGACTGCAATGTGAGTGGAGTAGTTGCCTGTCATGTTGATGACTTCATCT
Ot023908D_Ots17q	TGCAGGCCTGCCCCCTCCCATCATCTTCTGGATGGACAACAGTAAGTCTTCAAGGGGTTTCATACATTTCTACA
Ot023941D_Ots03p	TGCAGGCTGACTTCGGTCGTCAGTTGAACGGTGTTTCCTCCGCCTAACCCGGTGCAGCTGGGTTCCAGGTTAAG
Ot023954D	TGCAGGTTCATCCTGACATGACCCTCCAGCATGACAATGACACCAGCCATACTGCTCGTTCTGTGCATGATTGG
Ot023958D	TGCAGGCTGTCACTGAGTCCGAGGTGCTAAAGGAGCTCTTTAAACTTGTCCCCAAAAAACATCTTGGTCAGATG
Ot023965D	TGCAGGATGCCCATATATGGGCATACACACCTGACCCATAAAGTAGGGTCATAAATCACACGTTTGATGTGTGC
Ot023981D	TGCAGGAAGGGTACCACATGATGGAGGAGGATGTCTTCCCTGTAACGCACGGCTTTGAGATGGCCTGCAATGAC
Ot024045D	TGCAGGAAGGGTACCACATGAGGGACAAGGACGTCTTCCCTGTAACACACAGCGTTGAGATTGCCTGCAATGGC
Ot024061D	TGCAGGCTCATCCTGACATGACCCTCCAGTATTTCAATGCCACCAGCCATACCGCTCGTTCTGTGTGTGATTTC
Ot024065D	TGCAGGCTCATCCTGACATGACCCTCCAGCATGACAATGCAACCAACCAAACTGTTCATTCTGTGCGTGATTTC
Ot024073D	TGCAGGCCATACACAAAAGGCTGAAATAAAATATAAAACATGCATTACCTTTGACAAGCTTCTTTTTTTGGCAC
Ot024140D	TGCAGGAAGGGTACCACATGAGGGATGAGGATATCTTCTCTGTAACGCACAGCGTTGAGATTCCCTGCAATGAC
Ot024141D	TGCAGGAAGGGTACCACATGACGGAGGACGACGTCTTCCCTGTAACGCACAGTGTTGAGTTTGCCTGCAATGAC
Ot024144D	TGCAGGTTCATCCTGACATGACCTTCCAGCATGACAATGCCACCTGCCATACTGCTCGTTTTGTGTGTGATTTC
Ot024155D	TGCAGGCTCATCCTGACATGACCCTTTAGCATAACAATGCCCCCAGCCATACTGCTCATTCTGTGTGTGATTTC
Ot024284D	TGCAGGGCCAAAGCCTCTCATGTGTTCAAAGTAGACCAGCATGGAGTATTGATTTGGCTGGAATCACTCAGATC
Ot024295D	TGCAGGACTTGCTTTGTGAAGTATGGTGTCAAAAAAGCAGAGCATCTCTTTATTATGGACAGACCTCTCCCAAT
Ot024300D	TGCAGGCTGAGCTCGGTCGTCAGTTGAACAGTGTTTCCTTCGACACATTGGTGCGGCTGGCTTCCGGGTTAAGC
Ot024315D	TGCAGGGCAGTGAGTCCACATGTCTGTCTGTATGTCTCCTCGTTCGTCTCTCCCTCCAGTAATCCACTCAGGGG
Ot024415D	TGCAGGTCTGTTGCTCTTTAACTCCGGGAGTGTCTTTGTAATGGTTCAACTCTGAAGCTCTGTTGCTCTTTAAC
Ot024419D	TGCAGGGGCTTACCCGCTGTCAGACAATATCAGATGACTATGTTGGGTCATGCTCTGCCTTCCTTAAATCAAGC
Ot024470D	TGCAGGCACCCAGCCTGCCACAATCATGTGAGTCACTAGAGCACAATGAGCCAAGTAAAGCCCCCTCGGCCAAA
Ot024477D	TGCAGGGGTCTGTGTCTATGTATCTCTTTTAGCCTTGAGGTGCTTTCTCACAGACACTCTGTTTTGACGGCAAT
Ot024492D	TGCAGGGAGAAACTGTAGCGGAGCAAGGGGAAAAGAGCGAGGAGCATTGGGGCTAATCGCATTAGAAGGGCTGG
Ot024496D	TGCAGGACTTGCTTTTTGGAGTGTTGTGTCAAAAAAGCAGACCATCTCTTTATTACGGACAGACCTCTCCATAT
Ot024529D	TGCAGGAGGGACTGGGGCACTTCACAAAATAGATGGCATCAGGAGGATGGAAAATTCTGTGGATATATTGAAGC
Ot024549D	TGCAGGTACCACGTCCTTCTGTACCAACAATAGTACGCAAGTATAAACACCATGGGACCACGCAGCCGTCATAC
Ot024558D	TGCAGGCTCATTCGGACATGATCCTCCAGCATGACAATGTCACCAGCCATACTGCTCGTTCTGTGCTTGATTTC
Ot024571D	TGCAGGTGGTTGGCTGGAGGCTGACAGAGGAGACTGGGTGGCCATCATGGATTCCCAGACTCAGACGAGTGCAG
Ot024573D	TGCAGGTAACGACCCCTTTTAAAAGGGAAATCTGTGATTCAAACAATAACAAAGTGTACTCCCCGCCACTTAAT
Ot024587D	TGCAGGCGCGACACAAAACACATAAATAAAAATATCATTAATGTCTTACCTTTGACGAGCTTCTTTTGTTGGCA
Ot024592D	TGCAGGTGTGATGTTCGGATGTACTGATCTTGGGCAGGTGTTGTTACACGTGGTCTGTCACTGCGAGGACGATC
Ot024627D	TGCAGGAGGCCTTTTTCCTTTTAGTAGGCCATCATTGTAAATAAGAATTTGTTCTTAACAGACTTGCCTAGTTA
Ot024667D	TGCAGGTGAACAAGCCGGTTGTGGAGGTCCTGGGCTGGTGTGGTTACACGTGGTCTGCGGTTGTGAGGCCGGTT
Ot024674D	TGCAGGCTCATCCTGACATGGTCCTCCAACATGACAATGCCACCAGCCATACTGCTCGTTCTGCGTGTGATTTC
Ot024728D	TGCAGGCGCGACAGAAAACGCAGAAATAAAAATATAAATCATGCCTTACCTTTGACGAGATTCTTCTGTTCGCA
Ot024762D	TGCAGGTTTTAGGAAACACTAATTAATGAAGGAAGGGAAACTACTGGAAAGTTCCGGAGCTTTGTAGTTGGGCT
Ot024779D	TGCAGGAAGGGTACCACATGAGGGAGGAGGATGTCTTTCCTGTAACGCACAGCGTTGAGATTGCCACTAATGAC
Ot024782D	TGCAGGCTCCAGTTTTGTCTAATCTTGATTATTGTCCAGTGCTGCAAGGAAAGACCTCGTTAAGCTGTAGCTGG
Ot024801D	TGCAGGTTCATGCTCTACAACATCCATAGAGTACGACCCTACCTCACACAGGAACCGGTGCAGGTCCGAATCCA
Ot024804D	TGCAGGAAGGAAGCATTGTTTGTTTGTTATTTATTTTATAGGGACTTGTTCCTGGGCCCTGCGCCCCACTAAAG
Ot024865D	TGCAGGAGGCCTTTTGCTTCTTGGTAGGCCGTCATTTTAAATAAGAATCTGCTCTTAGCTGACTTGTTTTGTTA
Ot024913D_Ots12q	TGCAGGTTGAGTAATAACTATGATGAGATTGACCTATTTGAATAGGTCAGTCGCCTACAATATCTGAATTTATG
Ot024935D	TGCAGGTCATTGACAAACTCTCCATATGATTTGTGTCCTGGTCTTTCCATTTATACGCCTTTATAGACCAGATT
Ot025011D	TGCAGGAGTGATGTTCGGACGTACCAATCCTGTGCAGGTGTTGTTACACGTGGTCTGCCACTGCGGGGACGATC
Ot025065D	TGCAGGATCGTCTGAGACCAGCCACCTGGACAGCTGATGAAACTGTGGGTTTGCACAATCAAATAATTTCTGTA
Ot025077D_Ots09q	TGCAGGTTTCACAAAGCGCTGAGTTTAGTGACCCAGCAGGGACACAATCAGTGCCAGGTCTGTCTGGGGGAATA
Ot025135D	TGCAGGCTGCTGCCGCCACCACCTCTGTTGCCATCGCCTTGACGCACCACCCCCACCTTCCCCACCTCCCAGCC
Ot025150D	TGCAGGAGGGTTGGCCAGGGTTTAGAAATAAAGAGGACATGAAACTTTTGTATTACATAGAACGTCTGTTGTAC
Ot025176D	TGCAGGGAGAAACTTTGTAGCGGGGTAGGGGAAAAAGAGGGAGGAGCATCGGGGCTAGTCACATTAGGAGGGGT
Ot025183D_Ots12q	TGCAGGTTCCTCATCGTGCTCGCCTGTCTAATCCTCAGTGTGCTCTCTACTATAGGGCAGTACCAAGCTCTGGC
Ot025189D	TGCAGGCCCCAATTGTGTTGTTCTATACCACTGTCTTATCTTCTGCATTTCAGTTGTTTTACATTTCCATCATC
Ot025199D_Ots27q	TGCAGGTTTTGTACCTCAGGGTGAATAGTCTCGCTGAGTTCACATCCCAACGCCAGTCTAAGTTTTAGTGTTGG
Ot025208D	TGCAGGATCGTCTGAAACCAACCACCTGGACAGCTGATGAAACTGTGGGTTTGCACAACTGAAGAATTTCTGTA
Ot025223D_Ots22q	TGCAGGAACCAACCCTATGAACCATGCCCATGTCGATTCTTTTGTTTTTTTTGTATAGCAGTATTTAAGAGAAC
Ot025230D	TGCAGGAATGATGGGTCGTGTGAGGTCATCACTCCGACCAGACGAGGAGACGTGTTCAGCGAGTACGTGTGTAA
Ot025243D	TGCAGGACGGCTCTTTGATTGACCTGTGCGGTGCCACCCTCCTGTGGCGTACCCCGACGGGCCTGCGCCGCACC
Ot025268D	TGCAGGGATCCAGGTGTCTCCAGCCTCTCCCATCTTGCCCCTTACTGACCCCTTAACCCCAACGCCTCATCACT
Ot025269D	TGCAGGCCCATCCTGACACGACCCTCCAGCATGACAATGCCACCAGCCATACTGCTTGTGCGTGATTTCCTGCA
Ot025295D	TGCAGGCTGAATTTGGCCCACGGGTGATTCTATTTATTTATTGTTGGACACAAATGACTGTAAAAACACCCGCA
Ot025352D	TGCAGGCCTAGTGCTGCTTGAAATTAATGAAGACAGCAAGCCCTAAATAACATGGCAGTTGTGTATATTCAAGG
Ot025356D	TGCAGGGTTGAAATATGCTACTGTCTCTTTGTTTACTATTGTGCTATCATCAGAGAATAGCTTCTTATGCTTTT
Ot025358D	TGCAGGCTGACTTCCAGTCGTCAGTTGAACGGTGTTTCCTCCGATACATTGGTGCAGCTGGCTTCCGGGTTAAG
Ot025362D	TGCAGGTGTGATGCTCGGATGTACCGATCCTGTGCAGGTGTTGTTACACATGGTCTGCCACTCCGATGACGATC
Ot025372D	TGCAGGCTCATCCTGACATGACAATTCCACCAGCCACACTGCTCGGTCTGTGCATGATTTCCTGCAAGACAGGA
Ot025395D	TGCAGGGAGCCACTATTGGGAGACATCAGGAGTTGCTATAGGGCCTTTTGGAAGGGCTCAGGTCCTTGACGGAA
Ot025484D	TGCAGGTGTGATGTTCAGATGTACTGATCATGTGCAGGTGTTGTTACACGTGGTCTGTCACTGAGAGGACGATC
Ot025498D	TGCAGGTGAAGAAGCTGGATGTGGAGTTCCTGGGCTGGCGTGGTTACACGTAGTCTGTGGTTGTGAGGCCGGTT
Ot025502D	TGCAGGAGGTTTGTTTGTTGGGATTGAGTTGGGGGAAACAGCTGCGGCCAGGTTCTGACAGATGGGTGTCTTGG
Ot025582D	TGCAGGAAGGGTACCACATGAGGGAGGAGGATGGCTTCCCTGTAACACACAGCGTTGAAAATGCCCGCAATGAC
Ot025646D	TGCAGGGCCTGCAAACCATGACAGACTACAAAGGGAAGCACAGCCGAGAGCTGCCCAGTGACACAAGCCTACCG
Ot025648D_Ots34q	TGCAGGTCCAGGAGAGGTAATATAGGAAATATACAGCCTGACGTAACATTGTAGCCTTCCAGATGAATAGGTAG
Ot025661D	TGCAGGAGACTGGGGTTGATTCCTTGTCTCATAATATGACTCCCCGCAGGAGACTGGGGTTGATTCCTTGTCTC
Ot025689D	TGCAGGATCGTCTGAGACCAGCCAGCTGATGAAACGGAGCAGTATTTCTGTCTGTAATAAAGCTCTATGTCGAG
Ot025694D	TGCAGGATGTTGTTCTTTTGTTAATTTAACACCTGGTTCTGCTTGCCAGCTGGAGCTTATAGGGATAATACAAA
Ot025703D	TGCAGGATGCTGATGAGCTGGTTGCTGACGGGCTGGTCCTGGGGCCGGCAGCTGACGGGCTGGTCCTGGGGCTG
Ot025796D_Ots15p	TGCAGGAAGGGTACCACATGAGGGAGGAGGATATCTTCCCTGTGACGCACAGCGGGGAGGTTGCCTGCAAAGAC
Ot025807D_Ots09q	TGCAGGCAGAGGATCTCTGGTGTCTTAGAGAAGAAGACTCTTCAGACTGTATCATAGCAGACCTGGAGATTGAC
Ot025852D	TGCAGGGAGAAACTTTGTAGCTGGGCAGGGAAAAAGAGGGAGAAGCATCGGGGATAGTCGCATAAGAAGGGGTG
Ot025939D	TGCAGGGCGTAACCATGGATGATGACTTTGAGCGGCGCCGAGAGCTCAGGAGGCAGAAGAGGGAGGAGATGCGC
Ot026001D	TGCAGGTGATGCTAGGCATATTACTCCCCCTCTCAGACACCTGTCGTCACCAAGGTCATCCTCAATACGGCTGT
Ot026011D	TGCAGGGGACCAGCTACCACCGGCCTGAGGAGAGACACAGGAAGCGAGGGGTTAATACAGTAATAGGAAGGGAG
Ot026027D	TGCAGGAAGGGTACCACATGAGGGAGGAGGTAGTCTTCCCTGTAATGCACAGTGTTGCGATTGCCTGCAATGAC
Ot026100D	TGCAGGTGTGATGTTTGGCTGTACCGATCCTGTGCAGGTGTTGTTACACATGGTCTGCCACTGCAAGGATGATC
Ot026101D	TGCAGGTTCTAGTTTGATCTAATTTTGACTATTGCTCTGTGATATGGTCAAGTGGCCAGACACCCTGGACCCAA
Ot026118D	TGCAGGCGCAACACAAAACGCTGAAATAAAATATAAAACATGCATTACCTTTGACAAGCTTCTTTTGATCGCAC
Ot026156D_Ots04q	TGCAGGCTGCACATGGGGAAAACTAGTCCAACATCCCCACTGCTACTACTGATTAGGCTTGATTGGGAAAGACA
Ot026168D_Ots04q	TGCAGGCACCCGGCCCGCCATAAGGAGTCGCTAGAGCGCGATGAGCCAAGTAAAGCCCCCCTCCGGCTAAACCC
Ot026187D	TGCAGGAAGGGTACCACATGAGGAAGTGGGATGTCTTCCCTCTAACACACAGCGTTGAGATTGCCTGCAATGAC
Ot026203D	TGCAGGCGCCCAGCCCGCCACAAGGAGTCGCTAGAGCGCGATGAGCCAAGTAAAGCCCCCCCTACCAAACCCTC
Ot026255D	TGCAGGACAATGACCCTAAGCAAACTGCTAAAGCAGCACTTGAGTGGTTTAAGGGGTAACATTTAAATGTCTTG
Ot026365D	TGCAGGCTCATCCTGACATGACCCTCCAGCATGACAATTCCACCAGCCATACAGATCATTCTGTACATGATTTC
Ot026409D	TGCAGGGTGGACTACAGATGTCAGGACTACATATGTCAGGACTACAGATGTCAGGACTACAGATGTCAGGGCTA
Ot026411D	TGCAGGCTCTAGTTTTATCTTATCTTGATTATTGTCCAGCCGTGTGGTCCAGTGCTGCAATGAAAGACCCAGTT
Ot026433D	TGCAGGTCCCCCCTCTGGTCCGTACCCACCCCTGGGACCTGGGTACCCACAAGGAGGTCCTGGAGCCCCGGCCG
Ot026452D	TGCAGGATCCACTTGTGACATGTTTCCACCTGTACTCAGCATTGTTGCCTTGACCTTGTTGTACCAGTAGAGTG
Ot026464D	TGCAGGCGTGAAACAAAACGCAGAAATAAAAATATAATTCATGCCTTACCTCTGACGAGCTTATTTTGTTGGCA
Ot026500D	TGCAGGCCTGGCTCAGAGAGTAGAACCAGGGGCGGGAGGAGACAGCTGAGGCCACGGCACGAGGAGGTACTTGA
Ot026560D	TGCAGGAAGGGTACCACATGAGTGAGGAGGATGTCTTCCCTGTAACACACAGTGTTGAGACTGCCTGCAAAGAC
Ot026593D	TGCAGGGGGATTTGGGATATTTTTTTAGACTAGAGGAAAGAGTGCCTCCTACTGGCCCTCCAACACCACTTCCA
Ot026635D	TGCAGGCACAGTGTTTCCTTGGTAGAACACTCCCAGTCCTGCTTCAGTGATGCCTGATGTCCTGACCTCCAGGC
Ot026656D	TGCAGGGTTGAAATATGCTACCCTCTTTGTTTACTGTTGTGCTATCAGATAATAGCTTCTTATGCTTTCGCCGA
Ot026677D	TGCAGGGTTGAAATATGCTACTCTCTTTGTTTAACTGTTGTGCTATCATCAAATAATAGCTTCTTATGCTTTCG
Ot026786D	TGCAGGGTGCCTGAGGAAGGTGTGCCAGCCTGGATACCTCAACATTCTGGTGTCCAAGGGCTCTGGGAAGCCTG
Ot026818D	TGCAGGCTCATCCTGACCTGACCCTACAGCATGACAATGCCACCAGCCATACTGATCGTTGTGTGTGTGATTTC
Ot026881D_Ots09q_Ots27q	TGCAGGAACACCAGGGCCTCTCTGTGGGGCCAGCGGTTAGCTGCCGCCTGCAAACTCTGACCCACCGTCTGGCC
Ot026975D	TGCAGGCAGAGATACTGTCTATGTGATGTGACTACCACAGCTCCACACACACAGTGTGCAGCTGTACTCCTCCA
Ot027015D	TGCAGGAAGGGTACCACATGAGAGAGGAGGATGTCTTCCCTGTAATGCACAGCGATGCCTGCAATGACAACAAG
Ot027023D	TGCAGGCACACTGTCCCACCCCCTCTCTTCTCCTCAGCCTCGTTCCGGTTGATGTCGCCCACACACACCCAGCC
Ot027029D	TGCAGGCTCATCCTGACATGACCCTCCAGCATGACAATGCCACTAGTCATACCACTCGTTCTGTGTGTGATTTC
Ot027040D	TGCAGGTCTTCTCTTTGAAGAAACAGGGACATTATTTAAAATGAAAAAGACTACTGCTTTTCCACCCAATAAGA
Ot027067D	TGCAGGCAAACAACTTCTGCGGGGGGAGGGCCAGGGAAGTTGCCACTCGTTATTACAAAATGTGCAGAATATCT
Ot027084D	TGCAGGATCAGTTTATGGCCTAATGTGTATTGAATGGACTGGAGAAAAAAATGCACTTCAATTTAGTTTTTATC
Ot027139D	TGCAGGAAGGGTACCACATGAGGGAGGAGGTCTTCCCTTTAACGGACAGCATTGAGATTGCCTGCAATGACATC
Ot027178D_Ots12p	TGCAGGTCCCTTGGTGGAAGAGTGGGGTAACATCTCACAAAAATAACTGGCAAATCTGGTGCAGTCCATGAGGA
Ot027195D	TGCAGGAAGGGTACCACATGAGAGAGGAGGTATTCCCTGTAACGCACAGCATTGAGATTGCCTACAATGACAAC
Ot027203D	TGCAGGCTGACTTCAATTGTCAGTTGAACTGTGTTTCCTCTGACACATTGGTGCGGCTGGCTTCCGGGTTAAGC
Ot027277D	TGCAGGTTGAGGGGGGTGTAATCGGTCCAGAGGGGTTCCTATAGAAGTCATGTATCAGGGGGTGTAATGGGTCC
Ot027282D	TGCAGGCCGGCTGGGTGGGAGGAGACGAGTTATGCCGCGTGTGTCCTCTAGTCCGGTTTTTAATCACCGCCCGT
Ot027331D	TGCAGGTGGATGAGCTGTGGAAGGGCGACACGGTGGGGCTCTGTGGAACCTTCAACGGAAACATCCAGGACGAC
Ot027437D	TGCAGGGGACCAGCTACCACCGGCCTGAAGAGAGACACTTGAAACGAGGGGTTAATACGATAGTGAGAAGGGAG
Ot027452D	TGCAGGATCTTAGCAACTTCAAACCTTTATTGTTAGAAGCACTGGAATTGTTTCAGCCAGCCTCTTGATTAAAG
Ot027453D	TGCAGGATCGTCTCAGACCAGCCACCCGGATAGCTGATGAAACTGAGTATTTCTGTCTGTAATAAAGCCCTTTT
Ot027528D	TGCAGGAAGACTCGTCTGAATTCAATACCACCAGAGGGGACTTTATACACCATAACCAGACCCACTTCAGTTTA
Ot027529D	TGCAGGAAGGGTGCCACATGAGGGAGGAGGATGTCTTCCCTGTAACGTAGCGTGTTGAGATTGCCTGCAATGAC
Ot027536D	TGCAGGAGGGCCTGGTGCACTTCACAAAATAGATGGCATCATGAGGATGAAACTTATGTGGATATATTGAAGCA
Ot027603D	TGCAGGAAGTAAGCACAGCAAAACCCAGTAGACAGAGCGGGAAAGGGCAGTCACAAGACAGTATAGTTCACTCT
Ot027616D	TGCAGGCAGGTGTTTGCCCCCCTGTGTTCTGAGGGTGTCAGGTTCCTGTCCGGTTCTGGCATTTAGGTCACCAC
Ot027653D	TGCAGGGTTTGTTTTTTAACCCAAAATAAACCTCATGCGTCATCCCTATGACAGAAATGCAGCGTGGCGACAGA
Ot027660D	TGCAGGGCCCTGACACGCACTCTCTCCTCTCCTTCGCTCTCTAAATCCTCTCCATGCTGTTTCTTTCTGTGTAT
Ot027690D	TGCAGGAAGGGTACCACATGAGGGAGGAGGATGTCTTTCCTTCAACACACAGCATTGAGATTGCCAGCAATGAC
Ot027699D	TGCAGGCTCATCCTGAAATGACCCTCCAGCATGACAATTTCACCAGCCATACTGCTCGTTCTGTGCGTGAACTC
Ot027718D	TGCAGGGCTGAAATATGCTACTCTCTTTGTTTACTGTCGTGCTATCATCAGATAATAGCTTCTTATGCTTTCGC
Ot027737D	TGCAGGATAGCACCCCCACAACATGATGCCGTCACCCCCGTGCGTCACGGTTGGGATGGTGTTCTTCGGCTTGC
Ot027792D_Ots15p	TGCAGGAGGACAGAGACCAGACAGAAACCACACCTTGCCAAAGCTTTAAAGAGCATGTAGACTGCAAGTACCCC
Ot027818D	TGCAGGACCAATCTGCATGCTGAACAGTGTGTATGAATATGTATGCATCCCAAATAACACCCTATTCCCTTTAT
Ot027882D	TGCAGGAGAGGTAACTCAGGGTCTTCCTTTCCTGTGGCAGTCCTCATGAGAGCCAGTTTCATCATAGTGCTTGA
Ot027944D	TGCAGGCTCATCCTGACCACATGAGGGAGGAGGATGTTTTCCCTGTAACGCACAGCGTTGACATTGCCTGCAAT
Ot027949D	TGCAGGTGTGATGTTCTCATGTACCGATCCTGTGCAGGTGTTGTTACACGTGGTCTGCCACTGAGAGGATGATC
Ot027950D_Ots23q	TGCAGGTTAGTGTCTCATCTCACCCTGAGATTGGCTTGGTGCTAAAACATGCCTTGTCAAATCTATTTTTGTAG
Ot027955D	TGCAGGCACCACACAAAACGCAGAAATTAAATATAAATCATGTCTTACCTTTGACGAGCATCTTTTGTTGGCAC
Ot027998D	TGCAGGTCTGGAGCATAGAGGTCTGGAGAATAGAGTCTAACATCAGGCCCAGTGTCTGCCCCTGCAGACCCTAA
Ot028009D	TGCAGGCAGTCACTGAGCCCAAGGTGCTAAAGGAGCTCCTGAAACTTGACCCCAAATAACCATCTGGATGAGAT
Ot028037D	TGCAGGCAGTCACTGAGTATGAGGTGCCAAAGGAGCTCCTTAAACTTGACCCCAAAAAAGCATCTGGGTCAGAT
Ot028078D	TGCAGGAGAGAGAGACATAAAGAAGATGAGGGATAAAGGGTTGAGAACGGGAAAGAAAGCAATATAGATTGTAC
Ot028134D_Ots17q	TGCAGGCCTGACGACGTACTGTGGCGGCGCTCCCACGACGCCAGCGTCCTCCTCCACTGTGTCCTGTGGCCCAT
Ot028143D_Ots04p	TGCAGGTTCTTTCTCAGAGCCTCTAGTTGAATGTCTCTTTCCTTTAGTTGCTTGTCTTTCTCTTCCAGTTGGTT
Ot028235D	TGCAGGACATGGATGACTTCCAGTCCTGGCTCTTCAAGACCCAGAAGTCCGTGGCGTCCGAGGACATGCCTGAG
Ot028294D	TGCAGGACAATGACCCTAAGCATACTGCTAAAGCAACACTCGTGTGATTTAAGGGGAATCATTTAAATGTCTTG
Ot028302D	TGCAGGGGGATCTCTCCCCCCATGGGGTCATAACCATAAGGCATCTGTGTTCCTGGCTGCTGGGAGTTGTAGGC
Ot028313D	TGCAGGCGCGACACAAAACGCAGAAATAAAAATATAAATCATGCCTTACCTTTGAGCTTCTGCTGTTGGCACTC
Ot028378D_Ots07p	TGCAGGTTTGAACACGTTTTAAATGCCCTACTGTGTGGCTACGATGTTGACTTTGGCATGTTATTTATCAATCT
Ot028442D_Ots02q	TGCAGGAACAAGACCCTGCAACCCCATTGGACAGTTAGTTAGCATTTGGACACGTCATTGGACAGTCAGTCAAG
Ot028457D	TGCAGGAAGGGTACTACATGAAGGAGGAGGATGTCTTCCCTGTAACGCACAGTGTTGTGATTGCCTGCTATGAC
Ot028460D_Ots23q	TGCAGGAAGAACAGGACAGGAAGTTCAAGTTTATAGGACCCATATGGACGTCATAAGACACTGAATTACATGGA
Ot028471D	TGCAGGATCCTGGAGTCGCGGCAGTTCGTATGGCAAGGGTAGCTGTGGGAGACAGGTACGATCCACATAAGTAC
Ot028494D	TGCAGGCAGTCACTGAGTCTGATGTGCTAGAGGAGCCCCTGAAACTTGCTGCCCCTATCATCACCAAGCCTATC
Ot028578D	TGCAGGCGGTCCACACTGCAGCACCAGAGACACTCCCACCTGTACCATGATTGCCTCTTTCCTCTCCTTCGACC
Ot028611D	TGCAGGATCATCTGAGACCAGCCACTCGGACAGCTGATGAAACTGAGAAGTATTTCTGTCTGTCTGTAATAAAG
Ot028642D	TGCAGGGAGAAACTTTGTAGCAGGGCAGGGGGGAAAGAGGGAGGAGCATCGGGGCTAGTCACATTAGAAGTGGT
Ot028727D	TGCAGGCTGACCTTGGTTGTCAGGGTTTGGCGGGTCATGTTTCGGAAGGACGCATGACTCGACCTTTGCCTCCC
Ot028729D	TGCAGGCTAGCTCCCTACGAACGTCCTCGCGTAGACTACACTTTTAGTGGTCGATCAGGGCCCGCTCATTCCAT
Ot028735D	TGCAGGTGAAGAAGCAGGATGTGGAGGTCCTGGGCTGGCGTGGTTACACGTGGTCTGCGGCTGTGAGGCCGGGT
Ot028769D	TGCAGGCGCCTGGCACACCACAAGGACTCCGGTGCAGATATTTTATCCACGTTGGACCCTCTCTTTCAAGAGTG
Ot028770D	TGCAGGCCTTTCTCAGCGATGACCCTTTAGCACATCAGAAATGGGATCATGAATGGAAGGGAATTGTGTAGCTA
Ot028774D	TGCAGGCCAACTCCCGACGGACATCCTCGCGCAGGCTGCAACAGTAGTGTTCGATGAGGGCCCTGTCGCTCCAT
Ot028811D	TGCAGGACCAACCCCCTGGTAATCCCAGTGAGCCATGACCTGAGCGTGGCCTTCTACCGCACCAAGGCCATCCT
Ot028818D	TGCAGGAGGCCTTATGCCTGCTGGTAGGCCGTCATTGTAAATACGAATTTGTTCTTAACTGACTTGCCTAGTTA
Ot028835D	TGCAGGAGGTTTGTTTGTTGTGATTGAGTGGGGGTAAACAGCTGCGGCCCTTCTGACAGAAGGGTGGGTCTTGA
Ot028858D	TGCAGGTTTTCATCTGGAAGACTGAGTGTTGGCTCAGTGCTGCTGCCTGCTAGTTCATCTGTGGCATGCAGATG
Ot028937D	TGCAGGGACGGGGGCCTGGGATTTCACTGCTGGAAGAGAGTCGCTTGCTGGTCATCCAGAACCATCTTAGTCAC
Ot028985D	TGCAGGAGAGCACCCCCACAACATGATTCTGCCACCTCCGTGCTTCACGGTTGGGATGGTGTTCTTTGGCTTGC
Ot028991D	TGCAGGGAGAAACTTTGTAGCGGGGCAGGGGAAAAAGAGGGAGGAGCGTCGAGGATAGTCGCATTAGAAGGGGT
Ot029014D	TGCAGGTCAAGGAGACACCGGATGAACACTAGAGGGTGTGGCAGGAGCAGATGTGACACTGTGTCATCCCTGTG
Ot029020D	TGCAGGAAGGGTACCACATGAGGGAGGATGTCTTCCCTGTAACACACAGTGTTACGATTACCTGCAATGACAAC
Ot029072D	TGCAGGAAGGGTAACACATGAGGGAGAAGGATGTCTTCCCTGTAACGCACAGCGTTGAGATTGCCCGAAATGAC
Ot029119D	TGCAGGGAGCCACCATTGGGAGGCATGAGGAGCTACTGCTGAACCTTTTGGAAGGGCTTTGCTCCCTGACGGAA
Ot029132D	TGCAGGTCAAACGTTCAACATCGAAGGCTGTCATCTGTCAGTGGACAGGGAGCTGTACAGTCAAGGGGACGCCG
Ot029134D	TGCAGGGCCTCCCTCTCACTCCTCCCCTCCCTCAGTTCTTGCCACGCTGCAGCCGCCTCCAGAGCCATCTCATC
Ot029192D	TGCAGGAAGGGTACCACATGAGGGAGAAGGATGTTTTCCCTGTAACACACAGTGTTGGAATTGCCTGCAATGAC
Ot029218D	TGCAGGCTCATCCTGACATGACCCTCCAACATGACAATGCTACCAGCCATACTACTCGTTCTTTGTGTGATTTC
Ot029254D	TGCAGGAAGTGTACCACATGAGGGAGGAGGATGTCTTCCCAGTAAAGCACAGCATTGAGATTTCCTGCAATGAC
Ot029310D	TGCAGGAGGAGCTAAAGGCTGCCAGGCTACAGATCAACGAGCTGAGTGGCAAGGTGAGGTAGCGTGATGGACTA
Ot029311D	TGCAGGAAGGGTACCACCTGAGGGAGGAGGATGTCTTCCCTTTAAGCACAGCGTTGAGATTGCCTGCAATGACA
Ot029324D	TGCAGGCCGAGGCAGAAGTAGTTCTCCACCCGTTTGCTGTCGTCGCCCAGGTAGACCTTAGCCTGGTCCAGGAA
Ot029347D	TGCAGGACACACACACACACTCAGTCCTGTCCTGCTGGGTTCAAAGGCTTCCCTCTGACTCTGGAATCCCAAAA
Ot029414D	TGCAGGCTCTAGTTTTATCTTATCTTGATTACATTCCAGTCATATGGTCAAGTGCTGCAAAGAAAGACCTAGTT
Ot029437D	TGCAGGCTCATCCTGACATAACTCTCCAGCATGACAATGGCACCAGCCATACTGCTTGTTCTGTGCGTGAATTC
Ot029443D_Ots04q_Ots12q	TGCAGGTCATCTCTAGCTGACACCTTTACTAACAGGTATAGATCCTGTAGGTCGTCAGAGAGAGAACAGACCAG
Ot029481D_Ots17q	TGCAGGCTGGAATGTACACACACCGCCTGAGCAGTTGAATACAGAAGACATGTGTAAATCACCATAGAGCATTG
Ot029496D	TGCAGGGAGAAACTTTGTAGCGGGGCAGAGGAAAAAGAGGGAGAAGCACCGGGGATAGTCACATTAGAAGGGAT
Ot029631D_Ots23q	TGCAGGAGCGGACTTTTTCTTTGTTGGGAAGAAGGATGGAGGATTGCATCCCTGTATTGATTACAGGGGTTTAA
Ot029646D	TGCAGGAGGCCTTTTGCCTTTTGGTAGGCCATCATTGCAAATAAGAATTTGTTCTTAACTGACTTGCTAAGTTA
Ot029751D	TGCAGGTGGCCAGCCAGGTGTGTACTTCAACATCTATCCTTACTCCCATTTTGAAATGGTCGTGCTACCTGTTA
Ot029803D_Ots09q	TGCAGGTCAGGGACATGGAGGGCAGGATGACAGAGATCCAGGTGATGGAGGAGTGTGTGGAGATGGAGGCTGAG
Ot029838D	TGCAGGAACGGTACCACATGAGGGAGGAGGATGTTTTCCCTGTAACGTACAGTGTTTAGATTGCCTGCAATGAC
Ot029848D	TGCAGGTGAAGAAGCCGGATGTGTGGGTCCTGGGCTGGCGTGGTTACACATGGTCTGCAGTTTTGAGGCCGGTT
Ot029850D	TGCAGGGAGAAACTTTGTAGCGGGGCATAGGAAAAAGAGGGAGAAGCATCGGGGATAGTTGCATTAGAAGGCGT
Ot029855D	TGCAGGCTGCAATGTTTTTATTTGTTGGCTTTATGTAGGCTATTTTTACGTAGTTGGTAATGGCAATAAAAGTT
Ot029913D	TGCAGGACTTGCTTTACGGAGTGTGGTGTCAAAAAAGCAGAGCATCTCTTTATTACGGACAAACCTCTCCCCAT
Ot029925D	TGCAGGGAGAGAGACAGGGTGAGTCCAATGTAAAAAGTAGTACTACTGTCCTTACAAAAGAAACAAAGCTCAAC
Ot029987D	TGCAGGGTTGAAATATGCTACTCTCTTTGTTTGCTGTTGGACTATCATCAGATGTTGGCTTCTTATTCTTTCGC
Ot030004D	TGCAGGTGAAGAAGCCAGATGTGGAGGTCCTGGGCTGACGTGGTTACACGTGGTCTACGGTTGTGAGGCTGGTT
Ot030055D	TGCAGGCTCCTCCTGACATGACTCTCCAGCATGACAGTGCCACCAGCCAAACTGCTCGTTCTGTGCGTGATTTC
Ot030079D_Ots23q	TGCAGGTGTCTGAGGTTGGGGCTTCACTCCCTTACATGTGTGTTGTTTAAGATGATCTGTGTTGTGTCTACTGT
Ot030122D	TGCAGGATTAGGTGGTAGAAAAGCTATAGAAATATTTGACTGAATGATAGCATTGAGTGGCAGCACATCAGTGT
Ot030142D	TGCAGGATCATCCTGACATGACCCTCCAGCATGACAACGTCACCAGCCATACCGCTCGTTCTGTGCGTGATTTC
Ot030183D	TGCAGGTCCTGATCTTTTGGATCCCTACTTTTTAAATCTGGAAGCTGATTTCATAGCTGAACCACTTGAATCTC
Ot030200D	TGCAGGATCGCCTGAGACCAGTCACCCGGACAGCTGATGAAACGGAGGAGTATTTCTGTCTGTAATAAAGCCCT
Ot030214D	TGCAGGCTCCCCTTCGCTGCAGCCAACGTGAGTAAAACATTTAAACGTGTTAACCCTCGCAAGGCTGCAGGTCC
Ot030232D	TGCAGGCGCCCAGCCCGCCACAAGAAGTCGCTAGAGCGCAATTAGCCAAGTAAAGCCGCCCTGGCCAAACCCTC
Ot030240D	TGCAGGAAGGGTATCACATGAGGGAGGAGGATGTCTTCCCTGTAACGCACAGAGTTGAGAATACCTGCCATGAC
Ot030295D	TGCAGGCTGACCCCGGTTGTCAGTTGAATGGTGTTTCCTCCGATATATTGGTGCGGCTGGTTTCCAGGTAAAGT
Ot030313D_Ots12q	TGCAGGCTCTAGTTCGATCTTATCGTGATTATTGTCCAGTCATATGGTCAGGTGCAACAAAGAAGGACCTAGTT
Ot030320D	TGCAGGCATACATAACCCGTAGTATGTACTCTGTCTATGTACACTAGGTAAGACCTGGGTGGACCACCCCCTGT
Ot030337D	TGCAGGAGGCCTTTTGGTAGGCCGTCATAGTAAATAAGAATTTGTTCTTAACTGACTTGCCTAATAAAGTAAAA
Ot030388D	TGCAGGTAGGGTACCACATGAGGGAGGAGGATTTCTTCCCTGTAACGCACAGTGATGAGTTTGCCTGCAATGAC
Ot030409D_Ots06q	TGCAGGTAGGGGTCGTAGAAGATCACGTTGAAGCCAAACACCTTGGCTCGCACAGCCACCGCCTGACCCGAACG
Ot030415D	TGCAGGCTCATCCTTATATGACCCTCCAGCATGATAATGCCACCAGCCATATTGCTTGTTCTGTGCGTGATTTC
Ot030417D	TGCAGGCCCAAGCATGGATCAAAGCTGGAGAGACATTCAATAATGTCATCTTCACAGATGAATCAACCGTGGCC
Ot030448D_Ots04q	TGCAGGGACAGCTTTCTTTTGATGTATATTTCAGATCTCTGTACACCACTGCAAATACAGAGAGCCCAAAGAAA
Ot030481D	TGCAGGAAGGGTACAACATGAGGGAGGAGGATGTCTTCCCTGTAAGGTACAGCTATGAGATTGCCTGCAATGAC
Ot030522D	TGCAGGTGAAGAAGCCGGATGTGGACGTCCTGGGCTGGCGTGGTTACACGTGGTCTGCGGTTGTGAAGCAGGTT
Ot030647D	TGCAGGATGTTTTCAAATTCACAATCAGAAAACCTCTTAGTTATTATCATTACCTCATCTTAAACATAATTAGA
Ot030653D	TGCAGGTGTGATGTTTGGATGTACCAATCCTGTGCAGGGCTTGTTACACGTGGTCTGCCACTGCGAGGACGATC
Ot030669D	TGCAGGAAAGTACCCACACAACATGATGCTGCCACCCCCGTGCTTCACGGTTGGGATGGTGGTCTTTGGCTTGC
Ot030673D	TGCAGGGGTGTCGGGAGGTGCTGGGTTGTGGCGTAGGGCCTCTTGGACAGCTGATTGGATTTCCCTCTGTATGG
Ot030800D	TGCAGGTGTGATGTTCGGATGTACCGCTCTTGTGCAGGTGTTGTTACACGTGGTCTGTCACTGCGAGGAAGATC
Ot030878D	TGCAGGATCGTCTGAGACCAGCCACCCGGGAAGCTGATGAAACTGAAGAGTATTTCTGTCTGTAATAAAGCCCT
Ot030904D_Ots32q	TGCAGGTTGAAGTGAACCCCTCGTTGGACATGGCCGAGTCAGACTTTCAGAACAACGTGATGCGTTGCCGCTGC
Ot030944D	TGCAGGGAGACAGCGTGGCGGAGCTGGTCCAGGTCTGCTGGGTCTGTCGTGGCCAGTTCGTACTATAAGGGCTC
Ot030949D	TGCAGGAAGGGTACCACATGAGGAAGAAGGATGTCTTCCCTGTAACGCATAGCATTGAGATTGCCTGGAATGAC
Ot030960D	TGCAGGATCATCTGAGACCAGACACCCAGACAGCTGATGAAACTGTGGGTTTGCACAACTGAAGAATTTCTGCA
Ot030969D	TGCAGGGTTGAAATATGCTTTCTCTCTTTTTTTAACGGAGGTGCTAGCCTCAGATAATAGCATCGTTTGCTTTC
Ot030980D_Ots15q	TGCAGGAAGGGAATCCACATGTGGGAGGAGGATGTCTTCCCTGTAACGCAGAACATTGAGATTGCATTGAGATT
Ot031032D	TGCAGGAAGTCTGCAGTGAGCTGTGGTGCATGAGCAAGAGCAACCGCTGCATCACCAGCAGCATACCCGCCGCC
Ot031064D	TGCAGGGAAAAACTTTGTAGCGGGGCAGGGGAAAAAGAGGAAGAAGCATCAGGGATAGTTGCATTAGAAGGGGT
Ot031146D	TGCAGGACAGTGACCTGATCATGACCTTCAACATGTCCATGCACCGGTCCTGGTGGATGGAGAACGGTCCAGGC
Ot031197D	TGCAGGCAGTCACTTAGTCCGAGGTGCTAAAGGAGCTCCTTAAACTTGACACCAAAAAAACATCTGGTTCAGAT
Ot031287D	TGCAGGCTCATCCTGACATGACCCTCCAGCACGACAATTCCACCAGCGACACTGCTCGTTCTGTGTGTGATTTC
Ot031298D	TGCAGGGGGACACACTGAGCGAGCTGCTGGCCCGTGACGACGCCGCCCTCGACGGTCCCCAGGGGGCGAAGGGC
Ot031350D	TGCAGGGTTGAAAAATGATTATCTCTCTTTGTTTACTATGGTGCTATCCTCAGATAATAGCATAGTTTGCTTTC
Ot031357D	TGCAGGTTGAGTTTAATAACTACAGGCGAGATGCTGGAGGACGATTTTATTAGATTACAGAGCAATATGAGAAG
Ot031426D	TGCAGGCTGACCTGTGTTGTAAGTTGAACAGTGTTTCCTCCGACATATTGGTACGGCTGGCTTCCGGGTTAAGC
Ot031427D	TGCAGGCGTGACATAAAACGCAGAAATACAAATATAATTCTTGCCTTACCTTTGACAAGCTTCTTTTGTTGGCA
Ot031428D	TGCAGGAGGTTTGTTTGTTGTGACTGAGTGGGGAGGAAACAGCTGCGGGCAGGTTTCTGACAGATGGGTGTGTC
Ot031429D_Ots03p	TGCAGGTTTGGGGACCACTATGAGTGGAACAAGGTCACGTCCTGTATCCACAACATCCTGAGTGGGCAGCGCTG
Ot031453D	TGCAGGTCTTGGTAGCGGGCCGTGTCAGTGGCACTGTATTGTCATCAAAGCGAGCAAAGAAGTTGTTTAGTCTG
Ot031485D	TGCAGGTGAAGAAGCCAGGTGTGGAGGTCCTGGGCTGGCGTGGTTACACATGGTCTGCGGTCGTGAGGCCGGTT
Ot031503D	TGCAGGACAGGTAAAGGATGGTAACAACAACTGCCCAAGTTACACCAGGAACGCACAATCCCTCCAACAGTGCT
Ot031638D	TGCAGGCTCTAGTTTGATCTTATCTTGATTATTATCCAGTGATGTGGTCAAGTGCTGCAAAGAAAGACCTAGTT
Ot031649D	TGCAGGGCTTAAACTCTCCTCCACCTCCCAGAGCACAACACACTGTTACAGCTAGGAGGAGCTGAGAGGAGCTG
Ot031675D	TGCAGGAGAGCTCCGGATCAGGGCAATGTTCCACAAAAATGCAGGCTACTTGTTGACTTATGTTTTCCATCCTC
Ot031678D	TGCAGGTGAAGAAGCCGGATGTAGAGGTCATGGGCTGGCGTGGTTACACGTGGTCTGCGGTTGTGAGGCCGGCT
Ot031687D	TGCAGGTCATTATCAGTCCTCTAACAGACTGTGACAGTTCTCCTGCTGGTCATTATCTGTCCTCTAGCAGACTC
Ot031766D	TGCAGGAGGGTACCACATGAGGGAGGAGGATGTCTTCCCTGTAACGCACAGCGTTGAGATTACCTCCAATGACA
Ot031784D	TGCAGGGAAAGGTGAGAAATCCATATCCTCATTTAAACCAGGGTATGTAGTGGCCTGTAGTTTGTAAATCCATA
Ot031791D	TGCAGGAAGGGTACTTCATGAGGGAGGAGGATGTCTTCCCTGTTCTTCCACTTTAAGATGACATATTATCATCA
Ot031819D	TGCAGGAGAAAATTCCCTGACATTTCACATTCTTAAAATAAAGTGGTGATTCTAACTGACCTAAGACAGGGATT
Ot031883D	TGCAGGCAGTCACTGAGTCCGATGTGCTAAAGGAGCTCCTTAATCTTAACCCCCAAAAAACATCTGGGTCAGAT
Ot031966D	TGCAGGAACGTCACCTGAGCCTGCGCGCGCACACACGCACAGGTCAAGCATATGAGCACACACACACACACAAA
Ot031994D	TGCAGGCTCTAGTTTTATCTTATCTTGATTAAAGCCCAGTCATGTGGTCAGGTGCTGCAAAGGACCTAGAAAAA
Ot031999D	TGCAGGTTAACATATTGTTGAAAACACCTAATTGATTAGGTATGTTTGGGAATAGCATTGTGTGACTGTGATAT
Ot032022D	TGCAGGCGAACCAATCCCAGCAGCTCCTTCAGGGTCTAAGATACGCATACAGCCTGTTCCAGAAGGAGATCCAA
Ot032038D_Ots02q	TGCAGGCCCTGAAGGAGTCCCTGCAGATGTCCCTGTCCCTGCTGCCCCCCAACGCCCTGGTCGGCCTCATCACC
Ot032078D	TGCAGGAAGGCTACCACACGAGGGAGGAGGATGACTTCCCTGTAACGCACAGCGTTGAGATTGCCTTCAATGAC
Ot032119D	TGCAGGTGTTTCCAGACGTGACCATCCTGTTCAGTGATGTGGTGGGCTTCACCCGTATCTGCAGCCACATCACG
Ot032180D_Ots14q	TGCAGGCGCTACACAAAACGCAGAAATAAAATAAAAAACCTGCCTTACCTTCGACGATCCTCTTTTGTTGGCAC
Ot032210D	TGCAGGAGGCCTTTTTCTTTTTGGTAGGCCGTCATTTAAATAAAATAAAAAAATAAGAAGGGGATGAAGTGAAG
Ot032254D	TGCAGGAAGGTGAGGTGCCTGAGGTCCCTCTGCCCCCTCTGGATATCAAGGGGTCCCCGGCATACACAGTACGT
Ot032273D	TGCAGGCTCATCCTGACATGACAATGCCACCAGCCAAATTGCTCGTTCTGTGTGTGATTTTCTGCAAGACAAGA
Ot032298D	TGCAGGCCCTAGTTTTGTCGCACCTGGACTACTGTTCAGTCGAGTGGTCAGGTGCCACAAAAAGGGACTTAGGA
Ot032336D	TGCAGGCACGACACAAAATGCGAAAATAAAAATATAAATCATGCCTTACCTTTGATGAGCTTCTTCTGTTGGCA
Ot032344D	TGCAGGATCATCTGAGACCAGCCACCAGGACATCTGATGAAACTGAGGAGTATTTCTGTCTGTAATAAAGCACT
Ot032358D	TGCAGGCTCATCCTGACATGACCCTCCAGCATGACAATGCCATCAGCGATGCTGCTCGTCCTGTGCGTGATTTC
Ot032386D_Ots14p	TGCAGGAGAATCAACAACTGCTCCTTAGCAGGGCTAATGTTCACATCCTAGGTCTTAGTAGGGCTAATGTTCAC
Ot032409D	TGCAGGCTCATCCTGACATGACCCTCCAGCATGACAATGCCACCACGCACAGAAAGAGCAGTACGGCTGAGTTC
Ot032415D	TGCAGGTTTTCTGTTCTACCTGGTGATTAATTGCACCCGCCTGTTGTCCCAGGTGTAAATCAGTGTTCTACCTG
Ot032418D_Ots02q	TGCAGGAGATTTGACCCCAACCACAAAGTGTTGACCTCTGATTCTTCATCGAGTGAGTTATTTGTTTTTTAACC
Ot032463D_Ots23q	TGCAGGCGGGTCAGCACCGGGGCGATCAACGCCTCGTCTGCATCCACAAACACCTACAACACGGAGAATACATA
Ot032492D	TGCAGGCTGAGCAGCTAACCGTTCGCTGCAGCTGTACATAGTCTATCGGTAAATAGCCCACCCAATTTTACCTA
Ot032497D	TGCAGGCTATCTAAGTCTGTACCCAAACAATTTGAGCTTCTACTTCTAAAAATTCACCTTTCCAGAAACAAGTC
Ot032515D	TGCAGGGTTGTAATATGCGAGCTCCTTTGTTCACTGCTGGTGCAGATGGTGCGGGCTATCACATAATAGCTTCT
Ot032522D	TGCAGGCTCATCCTGACATGACCCTCCAGTATGATAATGCCACCAGCTATACTACTCGTTCTGTTCGTGATTTC
Ot032546D	TGCAGGCGCGACACAAAACACGGAAATAAAAACATAATTCTTTACTTACCTTTGACGAGCTTCTTTTGTTGGCA
Ot032592D_Ots09q	TGCAGGGTGACCCACACCACCCAGACTCTGGCCCTGAACATATCCAAACCAGGTGTCTGTCTGTTCACTCAATT
Ot032607D_Ots11p	TGCAGGTCCAGGAGAGGTAATACAGGACATTATTATTATTCCATAACATGACGTCCTTCGTGAATAAGTAGGTG
Ot032646D	TGCAGGCTGACTTCGGTAATCAGTTGAACAGTGTTTCCTCCGACACATTGGTGCAGCTGACTTCTGGATTAAGC
Ot032671D	TGCAGGCAGAACCCAGCTGTGATCACAGCGTTGCGGGTCCTGTTCGCCCCTGTGCCTGTCGTCCTCCTCCTCAT
Ot032679D	TGCAGGAAGGGTACAACATGAGGGAGGAGGATGTCTTCCCTGTAACGCACAGCACTGAGATTGTCTGCATTGAC
Ot032687D	TGCAGGGAGAAACTTTGTAGCGGGGCAGGGTAAAAAGAGAGAGGAGCATCAGGGCTAGTCACATTAGAAGGGGT
Ot032694D	TGCAGGTATATTGCACTGGTCATCCCCAAAGCCAACACTTCCTTTGGCCTCCTTTCCTTCCAGTTCTCTGTTGC
Ot032696D	TGCAGGGTTGAAATATGCTTCTCTCTCTTTGTTTACGGAGGCGTCATCCTCAGATAATAGCATTGTTTGCTTTC
Ot032710D	TGCAGGAAGGGTACCACATGAGGGAGGAGGACATCTTCTGTCTTCTGTCTGTAACGCAGAGTGTTGAGATTGCC
Ot032720D	TGCAGGAAGGGTACCACGAGGGAGGAGAATGTATTCCCTGTAACGCACAGCATTGAGATTTCCTGCAATGACAA
Ot032738D	TGCAGGCAGGAATCAATGACATTTTAAATAATTGTTGTTAGGGGGTAATCTCCAGAGGGGAGAATCGGGGTACA
Ot032741D	TGCAGGTGAAGAAGCCGGATGTGGAGGTCTTGGGTTGGCATGGTTACATGTGTTCTGCGGTTGTGAGGCCGGTT
Ot032771D	TGCAGGGGGAGGCAGCGGGACAGAGGCAGGACTACCCTGGGAGCATGGGGAGGGGAGGGCTGGAGATTGGCAGC
Ot032777D	TGCAGGCTGGACACAAAGCAAGTCTTCTAGCAAAGCGCAAAGCGTGTGCCCCTCTCCACTGTCCTCCGGTATTC
Ot032814D_Ots34q	TGCAGGTCAACAGATAGCCTCTCCACCAGACTAGTTTTCCACTGGTCCTCCCAGCTGTGTGCACAGCAAAGCCT
Ot032870D_Ots34q	TGCAGGTCCAGGAGAGGTTGTAGAGGAAATGTAAAGTCTCCCGTTACATAACGTTGTGTATGAGGTAGCTGAGC
Ot032954D	TGCAGGTGCATCTCACACAAACAAAAAAGATGTTCATAGAGACAGATGCATGCAAAATTCACAACTGTTTCACA
Ot032986D	TGCAGGCAGTCACTGAGTCCGAGGTGCTAAAGGAGCACCTTAAACTTTACACCAAAAAAACATCTGGGTCAGAT
Ot033025D	TGCAGGGTTGAAATATGGTTTCTCTCTTTGTTTACAGAGGTGTTATCCTCAGACAATAGCATAATTTGCTTTCG
Ot033103D	TGCAGGACCTACTGGGGACCATCCAGGACACGTCCTTTAACCGGGCCTACAGAAACAGTATCAAGGACGCCCAG
Ot033217D	TGCAGGCTCATCATGACATGACAATGCCACTAGCCGTACTGCTCGTTCTGTGAGTGATTTCCTGCAAGACAGGA
Ot033283D	TGCAGGGCCTGGATTCACCTCTACATCGCCAGAGGAACAGAGGAGGAGTAGGATAAGGGTACGGCTAAAATAAA
Ot033367D	TGCAGGCTCTAGTTTTGTCTTTTCTTGATTATTGTCCAGTCATGTGGTTGAGTGCTGTAAAGAAAGACCTAGTT
Ot033396D	TGCAGGCGCTCCAACTCATCCTCAACTTTCTTTTTCATGGCGTATGGCACTGTCCTGGGCTTGGAAAAGTGGGG
Ot033421D	TGCAGGTCCAGGGTTACTTATATCACAGCTGTATCACCTTTCTGAGAAATGGGCAGCCTGGCTGCTCGAGTCAG
Ot033425D_Ots34q	TGCAGGCTCATCCTGACATGACCCTCTAGCATTACAATGCCACCAGCCATACTGCTCGTTCTGTGCGTAATTAA
Ot033445D	TGCAGGATCCAAGGCTTAGGGGTTTCCCACCTCCGACTGCGACTCCATCGCGATCATAAATACCTCAAATTGCA
Ot033502D	TGCAGGAAGGGTACCTTATGAGGGAGGAGGATGTCTTCCTTGTAACGCACAGCGTTGAGGTTGCCTGCAATGAC
Ot033568D	TGCAGGTCATTTACTAGGTCCCCCCGTGTGGTTGTGAGAGTTTTGCTCACCGTTCTTGTGATCATTTTGACCCC
Ot033577D	TGCAGGGATACCACCCTCACCTTCGACCAGCTTTTGGACCTGTTCATTCGGTTGGATAACCTGCTGGTCACCCG
Ot033589D_Ots23q	TGCAGGATTTTTATAGCATGACAAATTCGTGATGGTAAAATGCCAATTGAACCATATTGCAAATGCACAGTGAC
Ot033603D	TGCAGGCTGACTCCGGTCATGAGTTGAATAGTGTTTCCTCCGACACATTGGTGCGGCTGGCCTCCGGGTTAAGC
Ot033604D	TGCAGGGAAAGAAGCTTTAAAAGAAGTGGCGTGTCACTTCCTGCTGATGAGGACAGTCTGGTTGGTGGAGGTTT
Ot033621D_Ots13p	TGCAGGCTAGATAGCGAGATGTGCCAAGTAAAGCCTCCCCAAAACCCTGCACTAACCTGCTGGGCATATTGTGA
Ot033704D	TGCAGGTACCACGTTCATCTGTACAAACAATAGTACACAAGTATAAACACCATGGGACCACTTAGCCATCATAC
Ot033714D	TGCAGGAAGGGTACCGCATGAGGGAGGAGGATGTCTTCCCTGTAACGCACAGTGTTGAGATTTCTTGCATTGAC
Ot033724D	TGCAGGTGAAGAAGTCGGATGTGGAGGTCCTGGGCTGGCGTGGTTACATGTGGTCTGCTCTTGTGAGGCCGGTT
Ot033737D	TGCAGGGTTGAAATATGCTATTCTCTCTTTGTTTACTGTTTTGCTATCATCGGATAATAGCTTCGTATGCTTTC
Ot033757D	TGCAGGTGTTGTTACATGTGGTCTGCCACTGCGAGGACTATCAGCTGTACGTCCTGTCTCCCTGTAGCGCTGTC
Ot033766D	TGCAGGGTTGAAATATGCTTTTCTTTCTTTGTTTACAAAGGTGCTATCCTCAAATAATAGCATTGTTTGCTTTC
Ot033832D	TGCAGGAAGGGTACCATATGAGGGAGGAGATTGACAACAAGCGCAGTCCGATGATGCTGTGACACACCGCCCCA
Ot033893D	TGCAGGCTTATCCTGACATGACCCTCCAGTATGGCAATGCCACCAGCCATACTGCTCGTTCTGTGCGTAGTTTC
Ot033980D	TGCAGGTGGGACGGTGGAGGCTCCCTCTCTTGTCTTCGCCTGCTCTCAGTGCTCTTTTAACCATGCCGACGAGG
Ot033989D	TGCAGGAAAGCACCCCAACAACATGATGCTGCCTCCCCCGTGCTTCACGGTTGGGTTGGTGTTCTTCGGCTTGC
Ot034051D	TGCAGGTGGGATGTTCAGATGTACCGATTGTGTGCAGGTGTTGTTACACGTGGTCTGCCACTGCGAGGACGGTC
Ot034128D_Ots09q	TGCAGGGAACAGACCATGGCAGCAGGACTACTGCTCTCTCCACCTCCTACACTCTGCCTCTCCTGTCCCCTGTC
Ot034229D	TGCAGGGAGAAACTTTGTAGTGGGGCAGGGGGTAAAGAGGGAGGAGCATCGGGGCTAGTCACATTAGAAGGGGC
Ot034244D	TGCAGGGGGGTGAAAGAGATAAGAGACTAGTCAAACATACCACTATAGAGCAACTTGGGGAGTTGAAAATTACT
Ot034246D	TGCAGGTGTGAAGTCTATAGACGACTGCCCTGTTCAGCCAATGATTCCTCTCTACCTGCTGGTGGGCGGGGTTA
Ot034305D	TGCAGGCTCTGAAATAATACCTCTTATTCAGGAGGATAAACACACACTGAAGTCAGCACTAGAAAACCCAGTAT
Ot034371D	TGCAGGGTTGTGTGTAGAGATGTTCTGATGACACTCAACTTTGACATCATACAGTAGGTACATCTGCTCCTGTG
Ot034374D_Ots17q	TGCAGGTGACTGGCTGTTATCGTGCAGGCTACATTTCCCAAGAAACTGAGTAATGTCTCCTATCTTAACTTCTA
Ot034393D	TGCAGGCTCATCCTGACATGACCCTACAAAATGATAATGCCACCAGCCATACTGCTCGTTCTGTGTGTGATTTC
Ot034448D	TGCAGGAGATCAAAGCCAGCCAGGCCCACATGGAGGACGCCATCGAGGACATGAAGAGTCAGCTGCAGAGCGAC
Ot034578D	TGCAGGACCACACAGTCCTCACCTTCCACCCCACCGGAGGCATTGTTATCAGGCTCCAAGCTAAACGGTTGCCA
Ot034579D_Ots23q	TGCAGGCAGCTTGAGGGGTGATGAGAGAGAAAAGGTCCAGTTCCCAGGACCACAAATACAAATTCCATATAGAC
Ot034586D	TGCAGGAGGCCTTTTGCCTTCTGGGAGGCCGTCATTGTAAATAAGAATTTGTTCTGAACTGACTTGCCCAGTTA
Ot034626D	TGCAGGATCACGTCAGCTAGATATCGTTTTTGAGACATGACATATTATTTTCATATTTTAATATACGCTTTTCA
Ot034631D	TGCAGGCGCGACACAAAACGTAGAAATAAGAGTATAATTCATGCCTTACCTTTGACGAGCTTCTTTTTTTGGCA
Ot034646D	TGCAGGATCGTCTGAGACCAGCCACCCGGATAGCTGATGAAACTGTGGGTTTGCAAAACCAAAGAATTTCTGAA
Ot034694D	TGCAGGTGTGCTGCGTTATGCTGCAGTTATAATGCATTGTACGACTTGTCGTGAGCATGTACCCCCTTATAATG
Ot034721D	TGCAGGATTGTCTGAGACCAGCCATCCGGACAGTTGATGAAACTGAGGAGGATTTCTGTCTGTAATAAAGCCCT
Ot034734D	TGCAGGCACTACACAAAACGCAGAAATAAAATATGAAACATGCCTTACCTTTGATGAGTTCCTTTTGTTGGCAC
Ot034743D_Ots17q	TGCAGGTCATCTATGAGGAGAGTTTAGGAAGATACTGCTCCACACAGCGTAAAACAGCAATTCATAACTGGTTG
Ot034755D	TGCAGGTTTAGGGGCCAAGAAAGCTGTAGATCAGCGCGAGCGAGTGTGCATTCTCACTTCACAAACTATGGGCA
Ot034786D	TGCAGGTTGACTTCGGTCGTCAGTTGAACTGTGTTTCCTCCGACACATTGGTGCAGATGGCTTCCGGGTTAGGC
Ot034842D	TGCAGGCAGAGACTGGCTCTCGTTAAAAAAGCACCACCTTTGTGTTCCCACAGGATAGTGGATGTAATTAACAT
Ot034879D_Ots08q	TGCAGGATTGTCTGAGACCAGCCTCCCGGACAGCTGATGAAACTGAGGAGTTTTTCTGTCTGTCATAAAGCCCT
Ot034885D	TGCAGGAGGCTGTGAAATACAGAAGGGAAGAACAGAATTCATCCAACTGTCTTCATTTCTTCCACTTCACCAAC
Ot034948D	TGCAGGGTTGAAATGTTGTCTCTTTTGTTTACTATGGTGCTATCCTCAGATAATAGCATTGTTTGCTTTCGCCG
Ot035043D_Ots12q	TGCAGGTCTCACATGGTCAGGAGGGAGAAACTCCGGAGGGGGCCCTGTAGACATTGTGACTTGGGAGCAGCTGA
Ot035083D	TGCAGGCGTCTGCCCTTCCCACAGATGTCCCTCTGCAGGGAGGAGCGTAGCTTGTTGCTCTCTTTGGGGGGCAA
Ot035088D	TGCAGGAAGGGTACCACATGAGGGAGGTGTATGTCTTCCCTGTAACGCACAGCATTTAGATTGCCTGCAGTGAC
Ot035120D	TGCAGGATTTTAATCCATAACGGCGTAGTGTGTTGTTAATGGTTTTCTTTGAGACTGTGGTCCCAGCACTCTTC
Ot035131D_Ots04q	TGCAGGGGAGTAAATAGATATGAGATAAGTCAGACAAACCACTGTAAGCCACACAGGAATGGAAAATTACTGCT
Ot035134D	TGCAGGTCTATTTGGACCTAAGCCTCACCCCCTACCCTCCCGGCCTGGTACCCGGAAACACTGTCCAGTTTACC
Ot035135D	TGCAGGCTCATCCTGACATGACCCCCCAGCATGACAATAACACCAGCCATACTGCTCTTTCTGTGCCTGATTTC
Ot035140D	TGCAGGAAGAATACCACATGAGGGAGGAGGTTGTCTTCCCTGTAACACACAGCGTTGAGACTGCCTGCAATGAC
Ot035141D	TGCAGGTGGATGGCTGAAGGCTAACAGAGGAGACTGGGTGGCCATCTTGGATTCCCAGACTCAGATGGGTGCAG
Ot035194D	TGCAGGCTCATCCTGAAATGACCCTCCAGCATGACAATGCCAACAGCCATACTGCTCGTTGTGTTTGTGATTTC
Ot035257D	TGCAGGATCATCTTAGACCAGCCACCCGGACAACTGATGAAACGGTGGGTTTGCACAATCAAAGAATTTCTGCA
Ot035297D	TGCAGGAAAAGGAAAGCAGACTACTTCACACTGCCACAGCTGAGCCCTGCTTACTCATAGTTTATAAGAGGCAA
Ot035305D_Ots07p	TGCAGGAATTTGTAGTCTTGCTGAGGATGAGTTTTAGTAAGGTCGAATTCCTTGTGGTTATAGTCATTGTGATC
Ot035353D	TGCAGGCTCATCCTGACATGACCCCCCAGAATGACAATGCCACCAGCCATACTTCTCGTTGTGTGTGTGATTTC
Ot035373D	TGCAGGAAGGGTACCACATGAGGGAGGAGGCTGTCTTCCCTGTAACACAGTGTTGAGATTTCCTGCAATAACAA
Ot035563D	TGCAGGCTCATCCTGACATGACCCTCCAGCATGACAATGCCTCCAGCCACACTGCCTGATCTGTGCGTGAATTC
Ot035568D	TGCAGGGGATGATGTCTCCTGGAGAGCGGAGTGAAGCAACCTACACAGACAGACAGACTGGTTTCAGTCCTTAA
Ot035605D	TGCAGGGTAGGCAGTGTGCCCCCTGTGATGCGTTGGGCAGACCGCACCACCTCTGGAGAGCCCTGTGGTTGCGG
Ot035615D	TGCAGGCTCATCCTGACATGACCCATCAGCATGACAATGCCACCAGCCATAGGGCTCGTTCTGTGCATGATTTC
Ot035624D	TGCAGGAGGGACTGGTGCACTTCACAAACTAGATGGCATCATGAAGATGGAAATTATGTGGATATATTGAAGCA
Ot035626D	TGCAGGACTTGCTTTGTGGAGTGTGGTGTCAAGTAAGCAGAGCATCTCTTTATTACGGACAGACCACTCCCCAT
Ot035644D	TGCAGGACGGGTACCACATGAGGGAGGAGGATGTCTTCCCTGTAATGCACCACGTTGAGATTACCTGCAATGAC
Ot035658D	TGCAGGTGAAGAAGCGGGATGTGGAGGTCCTGGGCTGGCGTGGTTACACGTGGTATGCTGTTGTGAGGCCGGTT
Ot035665D	TGCAGGAAGGGTACCACATGCAGGAGGAGGATGTCTTCCCTGGAATGCACAGCGTTGAGATTGCCTCCAATGAC
Ot035697D	TGCAGGGATGCCACTATCACCTTTGGCCAACTGGTTGATCTGTCCATCCGGTTGGATAACCTGCTGGTCATCCG
Ot035698D	TGCAGGAAGGGTACCACATGAGGGAGGAGGATTTCTTCCCTGTAACGCCCATCGTTAGATTGCCTGCAATGACA
Ot035716D	TGCAGGAATGGTACCGCATGAGGGAGGAGGATGTCTTCCCTGTAACGCACAGCGTTGCGATTGCCTGCAAAGAC
Ot035727D	TGCAGGGTTGAAATATGCTTTCTCTCTTTTGTTTACGGAGGTGCTATCCTCAGATAATAGCATCATTCGCTAGC
Ot035761D	TGCAGGAACAGGAAATGTGAATTATTATGTGGATTATAATTAATGGACATTTTTGTAGGGGTTGATCAATTTTT
Ot035788D	TGCAGGTACCCCAACGTCAACGTTCACAACTTCACCACCAGCTGGAGAGACGGCCTGGCGTTCAACGCCATCGT
Ot035797D	TGCAGGGGGAGCTCCAAGCCTGTTAGTCACCACCATCACTCCTTTAAGGGGAAATAGCAGTGAAGTGAATGAAG
Ot035840D	TGCAGGCTCATCCTGATATAACCATCCAGCATGACAATGCCACCAGCCATACTTCTCATTCTGTGCATGATTTC
Ot035937D	TGCAGGAAGGGTACCACATGAGGGAGGAGGATATCTTCCCTGTAGAGCACAGCGTTGAGATTGCCTGCAATAAG
Ot035938D	TGCAGGTGAAGAAGCCGGATTCGGAGGTCCTGGGCTGGCATGGTTACATGTGGTCTGCGGTTGTGAGGCCGGTT
Ot035985D	TGCAGGTGTGTCTCAACTAGGTGTTTCCATACTTTTGACTGGTACTGTATATTAGTTTGCATTTATGCTATTTA
Ot035991D	TGCAGGAGCGGGTCACTGCTTTGATGTTTGCAGAGAACGACAGGGTGTTGTCCAGGGTCACGCCAAAGCTCTTT
Ot036065D	TGCAGGTCATATAAACCTACCCGCCGTCCCAAAACACCCTATCTCCTAATTAATGTGCACTGATTTTGAGCAGG
Ot036069D	TGCAGGCTCATTCTGACATGACTCTCCAGCATGACAATGCCACCAGCCATACTGCTTGTTCTGGGCGGGATTTC
Ot036110D	TGCAGGCAGCATGCCAATTGCACGCTCCCTCAAAACATGAGACATTTGTGACATTGTGTTGTGTGACAAAACTG
Ot036115D	TGCAGGAAGCGTACCACATGAGAGAGGAGGATGTCTTCCCTGTAATGCACAGAGTTGAGATTACTTGCAATGAC
Ot036139D	TGCAGGAAGGGTACCACATGAGTGAGGAAAATGTCTTCCCTGTAACGCACAACGTTGAGATTGCCTGCAATGAC
Ot036144D	TGCAGGACCGGGTCACTGCTTTGGTGTTTGCAGAGAATGATAGGGTGTTGTCCAGGGTCACACCAAGGTTCTTT
Ot036155D	TGCAGGCAGTCAGTGAGTCCGAGGTGCCAACGGAGCTCCTTAAACTTGACCCCCAAAAAACATCTGGGTCAGAT
Ot036176D	TGCAGGAGCGGGTCACTGCTTTGATGTTTGCAGAGAACGACAGGGTGTTGTCCAGGGTCACACGTTCTTTGCAC
Ot036217D	TGCAGGTGATTCTTTGATCCACCTCTACGTAGATGACACCATTCTGTATACATCTGGCCCTTCTTTGGACACTG
Ot036223D	TGCAGGCACCCGGCCCACCACAAGGAGTCCCTAGAGCGGAATGAGCCAAGTAAAGCCCCCCTGGTCAAAACCTC
Ot036238D_Ots23q	TGCAGGTAGTAGCTTTCTATGTGTCCATCATGCCCCGCCCAAAAGTGTCCTCTCTGCATTATAGCCATTTCAAT
Ot036258D	TGCAGGGTACTGTTGGTTCTGAGAAGGTCCTCGTTGTTCACCAACAGGCCTCTCATCTCCAACCTGATCTGGTT
Ot036277D	TGCAGGTTAAAATATTGTTGAAAACAACTAATTGATTAGGTATGTTTGGGAATAGCATTGTGTGACTGCGACAT
Ot036301D	TGCAGGTCAGAATGTCCGTCCCCTCAATAAGAGGGAGTACATCCTGGACATTACTACGGAGGCGGAGACAGTGG
Ot036317D_Ots14p	TGCAGGCTGACTACCTGTTACGCGAGGGCAGCAAGAAGCCAAGGTAAGATGCTAGCTAGCATTAAACTTATAAA
Ot036384D	TGCAGGTGTGATGTTCGGATGTACCGATCCTGTGCAGGCATTGTTACATGTGGTCTGCCACTGCGAGGACGACC
Ot036463D	TGCAGGTTCATGCTCTACAACATCCGTAGAGTACAACCTTGCCTCACACAGGAAGCGGCGCAGATCCTATTCCA
Ot036469D	TGCAGGCTGACTTCGATGGTCAGTTGAACAGTGTTTCCTCCGACACGGTGGTGCGGCTGGCTTCCGGGGTTAGC
Ot036485D	TGCAGGCGCCCGACCCGCCACAAGGAGTCGCTAGAGCACGATAAGCCAAGGAAGCCCTCCCAGCCAAACTCACC
Ot036487D	TGCAGGCTCGACACAAAACACAGAAATAAAAATATAATTAATTCCTTACCTTTGACGAGCTTCTTCTGTTGGCA
Ot036525D	TGCAGGAAGGATAACACATGAGGGAGGAGGATGTCTTCCCTGTAACGCACAGCATTTATATTGCCTGCAATGAC
Ot036547D	TGCAGGGTATCATCTATTAGGGTGAGGATGTACTGGACAGTCTGCTCCTTAGAGATGTGAGCCATCAGGTTCAG
Ot036553D	TGCAGGATTCCATTTGCAACCTCATCACTTCCAAAGGCTCCACAATGGTCCTGTTTGTTCGCTAATGGAGACGG
Ot036612D	TGCAGGTCCAGGAGAGGTTGTAGAGGAAATACACAGCCTGACGTAACATTGTAGCCTTCGGGATGAATAGGTAG
Ot036620D	TGCAGGGGGCGCTGTCCTCATCCTCCAGCCCTCATCCATCTATTTAAGTCATTTAGAATAGATTCTCATCCAGA
Ot036634D	TGCAGGAAGGGTACCACATGAGGGAGGAGGATGTCTTCCCTGTCACACACACCGTTGAGTTTGCCTGCATTGAC
Ot036680D_Ots02q	TGCAGGTAGCTGTTGCTGATCCTCTCATAGCGTTTCAGGGCTGGACGGCTGGTGAAATATCCTGTCCAGAAGTC
Ot036693D	TGCAGGCCAACTCTCGACGGACGTCCTCACGCAAACTGCAACGGTAGTGGTCGATCAGGGCCCTGCCGTTCCAT
Ot036715D_Ots27q	TGCAGGCACCCGTCCCGCCACTAGGAGTCGCTAGAGCGCCAGTTGTTATACAGCCAGGGATCAAACCTAGGTCT
Ot036720D	TGCAGGTGTGATGTTCAGATGTACCGATCCTGTGCAGGAGTTGTTACACGTGGTCTGCCACTGCGACAACGATC
Ot036729D_Ots09q	TGCAGGTAACTAGCTACACTCAGGTCCCGTTTCCAGGACACAGATTAAAGCTAGTCTTAATCTAGGTTTAGATT
Ot036785D	TGCAGGCTTCTTATGAGCTGTTTGCTGATGGGTTGGTCCTGGGGCTGGCTGAGGGTTAATCTCATCCTCTTTTT
Ot036794D	TGCAGGTGAAGAAGCTGGATGTGGAGGCCCTGGGTTGGCGTGGTTACACGTGATCTGCGGTTGTGAGGCCAGTT
Ot036801D_Ots34q	TGCAGGAACAGGAAATGTTAATTATTATATGGATTATAATCAATGAACATTTTTGTAGGGGTTTTTCATCACGG
Ot036803D	TGCAGGCTCTGAAAGAGTCCTTACAAATGTCCCTATCCCTGCTTCCTCCTACGGCCCTGGTGGGCCTCATCACC
Ot036827D	TGCAGGGAGAAAATTTGTAGCGGGGCAGGGGAAAAAGAGGGAGAAGCATCGGGGATAGTTGCATTACAAGGGGT
Ot036829D	TGCAGGGAGAAGCTGTGTACTGGGGCAGGGGAAAAAGAGGCAGGAGCATCAGGGCTAGTCGCATTAGAAGGGCT
Ot036864D_Ots17q	TGCAGGTCTGCCATGGTTAATGCCGTGTTATTTTGCTCAAACATAATAACAAAATCAATACTGCTAAATTGATT
Ot036883D	TGCAGGGACAAATCACATGGCACTTATTTGTCACACATGTATTTGTCACGTGCGCTGAATACAGCAGGTGTAGA
Ot036975D	TGCAGGGAGTGGGGTCACAGTCAGGGTCAACATTGTACAGAGCCCCTGGAGCAATTAGGTTTAAAGTGCCTTGC
Ot036996D	TGCAGGTGAAGAAACCGGATGTGGAGGTCCTGGGCTGGTATGGTTACACGTGGTTGTAAGGCCAAATTCTCTAA
Ot037048D	TGCAGGCAGCATGCCAATTGCACTCTCCCTCAAAACTTGAGACATCTGTGGCATTGTGTGGTGTGACAACACTG
Ot037055D	TGCAGGCTCATCCTGACATGACCCTCCAGCATGACAATGCCACTCGCCATACTGCCCGTTCTGCGTGTGATTTC
Ot037089D	TGCAGGAAGGGTACCATATGAGGAAGGAGGATGTCTTCCCTGTAACAAACAGTGTTGAGATTGCCTGCAATTAC
Ot037092D	TGCAGGGTTGTTAACACAGTGTCCAAAGAAGGGCCAGATGTATACAGAATGGTGCTGTCTGCGTAGAGGTGGAT
Ot037115D	TGCAGGAATGGTACCACATGAGGGAGGAGGTTGTCTTCCCTGTAAAGCTCAGCATTGAGATTGCCTGCAATGAC
Ot037141D	TGCAGGCGCCCGACCCGCCACAAGGAGTCACTAGAGCGCGATGAGACAAGTTAATGACACCTACATAAGATTCA
Ot037202D	TGCAGGGTTGAAATATGCTTTTCTCCCTTTGTTTACGGAGGTGCTATCCTCAGATTATAGCATTGTTTACTTTC
Ot037222D	TGCAGGGTCCTACAGTCACCCCCTGGGATCTTCCACATCCAAACGTTACCGTCCGCCATGCCCGCCAGCAGCAC
Ot037247D	TGCAGGCTGTAGTTTTATCTTATCTTGATTATTGTCCAGTCGTATGGTCAAGTGTTGCAAAGAAAGACCTAGTT
Ot037306D	TGCAGGCTTTCTCTGATCTAAGGATGTCAGGGCTTTATATACCTCCTGCACTGAGAATGTCAAAAAGCTAAAAG
Ot037403D	TGCAGGCTTGACAGAAAACACAGAAATAAAAATATAATTAATGCCTTACCTTTGACGAGCTTCTTTTGTTGGCA
Ot037410D	TGCAGGAAGGGTATCACATGAGGGAGGAGGATGTCTTCCCTGTAATGCACGGTGTTGAGATTAACTGCAATGAC
Ot037508D	TGCAGGACGGGTACCTTATGAGGAAGGAGGATGTCTTCCCTGTAACGCACAGCGTTGAGATTGCCTGCAATGAC
Ot037544D	TGCAGGCTCATCCTGACATGACCCTCCAGCCATACTGCTCAATCTGTGCATGACTTCCTGCAAGACAGGAATGT
Ot037605D	TGCAGGCTCATCCTGACATGACCCTCCAGCATGACAACGCCACCAGATATACTGCTCGTTCTGTGCCTGAATTC
Ot037638D	TGCAGGAATTGCTTTTTGGAGTGTGGTGTCAAAAAATCAGAGTATCTCTTTATTATGGACAGACCTCTCCCCAT
Ot037737D_Ots02q	TGCAGGCCTGAGCAGGGACCAGTGGGCGGCGTGCACCCCTCCAGCCCCCCCGGCAGGGACCCCTTTCCCTTCCT
Ot037761D	TGCAGGCACGACACAAAACACAGAAATAAAAATATAATTCATGCCTTCCCTTTAACAAGCTTCTTTTGTTGGCA
Ot037805D	TGCAGGTCATCTCTATCTGATACATTTACTACCAGGTATTGATCATACAGGTCTTCTCTGACACATTTACTACC
Ot037839D	TGCAGGTGTGATGTTCGGATGTACCGATCCTGTGCAGGAGTTGTTACATGTGGTCTGATACTGCGAGGACGATC
Ot037852D	TGCAGGAAGGTTACCACATGAGGGAGGAGGATGTCTTCCCCTTAATGCACAGCGTTGAGATTGCCTGTAATGAC
Ot037881D	TGCAGGCACGACACAAAACCAATAAATAAAAATATAATTCATGCCTTACCTTTGACGAGCTTCTTTTGTTGGCA
Ot037946D	TGCAGGAAGGGATCCACATGAGGGAGGAGGATGTCATCCCTGTAACGTACAGTGTTGAGATTGCCTGCAATGAC
Ot037966D_Ots23q	TGCAGGAGGAGGACCTGAACTGTGTGAGGGACCGCTGGTCTGAGGCCCTCATCAAACGACGAGAGTATCTGGAC
Ot038016D	TGCAGGGAACTGGGAATCAACACAAATGACTCAGAACTGACTAAATGCCTCTCAGACAAGGGATGTACTTGGAT
Ot038033D	TGCAGGTGAGGAAGCTGGATGTGGAGGTTCTGGGCTGGCGTGTTTTTTTTGGGCATCTGTACCTTACTTTACTA
Ot038148D_Ots15p	TGCAGGCTCCTTGAAGCTCACGGATGGGTTATAATACTCCTGGGCTCCGGGGTGGGATGTAGGGTGGGGGTATG
Ot038162D	TGCAGGAAGGGGACCACATGAGGGAGGAGGAAGTCTTCCCTGTAACACACAGCTTTGAGATGGCCTGCAATGAC
Ot038170D	TGCAGGCATCCGGCCCACCACAAGGAGTCGCTAGAGCACGATGAGCCAAGTAAAGCCCCCCACGGCCACACCCT
Ot038195D	TGCAGGCTGTTGACATTTTCTGTCTAAGACTCTATGTAGTGAAATAATACATTGTCTTGATTTCAGTGGTCAAA
Ot038245D	TGCAGGATCGTCTGAGACCAGACACCAGGACAGCTGATGAAACTGAGGAGTATATATGTCTGTAATAAAGCCCT
Ot038263D_Ots03p	TGCAGGATGGAAAGCTCATCGTGGTGGGGGCTGGGAAACCAGAGGAGGTAACGTCTGCTTCCCCAATGCACGCT
Ot038283D	TGCAGGGTTGCAATATGCTTCTCTCTCTTTGTTTACTATGGTGCTATCCTCAGAAAGTAGCATCGTTTGCTTTC
Ot038289D_Ots02q	TGCAGGGTTAAATTGTTTATTAGCAAGCTAGCTTGGTAACCTACAGTGCCTTCAGAAAGTATTCACATCCCTTG
Ot038296D	TGCAGGAGGTCTTTTGCCTTTTGGTAGACAGTCATTGTAAATAAGAATTTGTTCTTAACTGACTTGCCGAGTTA
Ot038330D	TGCAGGTTCATGCTCTACAACATCCGCAGAGTACAACCCTACCTCACACAGGAAGGGGCGCAGGTCCTACTCCA
Ot038345D	TGCAGGAGGCCTTTTGTAAGCCGGCATTTTAAATAAGAATTTGTTCTTAACTGACTTGCCTAGTTAAATAAAGG
Ot038363D	TGCAGGCGCTTTACAAAACGCAGAAATAAAAATATAATTCATGCCTTAGCTTTGACGAGCTTCTTTTGTTGGCA
Ot038364D	TGCAGGGTTGAAATATGCTTTCTCTCTTTGTTTACGGGGGTGCTATCCTCAGAAATTAGCATTGTTTGCTTTCG
Ot038384D	TGCAGGACAGGAATGTCAGTGTTCTGCCATGGCCAGCGAAGAGTCTGGATCTCAATCTCATTGGGCACGTCTGG
Ot038386D_Ots07p	TGCAGGGAGGCTGTCATATGATTCCCCCTGGTTGCCAGGGTGTTGCCAGGGTGTTGCCAGCTGAGGAAACCAAG
Ot038388D	TGCAGGCAGTAGAACTGTTCCTCACAGCTGGGTTGAGGAGGGTGTGGAGTGACTGAGGGTGAGATAGATATATT
Ot038511D	TGCAGGTCAAGGATGTTCTATGTCTGCAGGGGAACCCAGTAGAGAAGGCTTTTGACGTGACGTTATACACAGAA
Ot038548D	TGCAGGTGCAGGACATTTAGTACAGCCTGGGTCTCTGTCTCAGTGCACTCAATCCCTCTGCCAGTTGTCCAGAC
Ot038606D	TGCAGGACAATAAGCTGGTGACTTTGTACCTTACCATGCTGGTGACCTTCACAGACACATCAACCTGGAAGATA
Ot038610D	TGCAGGCTCTAGTTTTATCGTATCTTGATTATTGTCCAGTCATCTGGTCAAGTGCTGCAAAGAAGGACCTAGTT
Ot038668D	TGCAGGATTAACTCTGGGACAGCCATGTATCCCTTCTCTAAGAGGGGCTTCTCTAAGAGGGAGGGACAGCCATG
Ot038752D	TGCAGGCTCGACACAAAACGCAGAAATAAAAATATAAATCATGCCTTAACTTTGATGAACTTCTTCTGTTGGCA
Ot038753D	TGCAGGGCCTGGATTAACGTCTACATCACCAGAGGAACAGAGGGGGAGTAGGATAAGGGTACGGCTAAAGGCTA
Ot038769D	TGCAGGGAGGACTTGACAAACTCAGATGGACTGCTGTTCCAAAGTTCAAAACGTCCTCATTCCTCGGGTAATGA
Ot038827D	TGCAGGCTGCAATGTTTTTATTTCTTGGCTTTATGTAGGCTATTTTTACATAGTTGGTAATGGCACTAGAAGTT
Ot038853D	TGCAGGACCTCTGTTCATGTTTAGATGCCTTAAGGGGTCTGTCAGTCAACTACACCTCCCACACTGTCAGATGC
Ot038869D	TGCAGGGAGAGGAGCTCAGCCGGGCTGGCATCCTGGGCAGTCAGGGCAAAGGTAATCCGGTTCTGGTGGTGAGC
Ot038897D	TGCAGGCTCATTCTGACATGACCATCCAGCATGACAATGCCACCAGCCATACTGCTCATTCTGTGCGGGATTTA
Ot038900D	TGCAGGATCATCTGAGACCAGCCACTCGGACAGCTGATGAAACTGAGGAGTATTTCTGTCGTTAATAAAGCCCT
Ot038924D	TGCAGGCTGTCAGCCTGTAGGGAGTGCGGTTTGGGTGCGTTCCAGCTCTAGGCTCCCTTTGTTTCTCAGCTCAG
Ot038926D	TGCAGGACAGGAATGTCAGTGTTGTGCCATGGCCAGCGAAGAGCCCGGATCTCAATCCTATTGAGCACATCTGT
Ot038928D	TGCAGGATGGGTACCACATGAGTGAGGTGGATGTCTTCCCTGTAATGTACAGCATTGAGATTGCCTGCAATGAC
Ot038933D	TGCAGGAGGCCTTTTGCCTTCTGGTAGGCCGTCATTGAAAATAAGAATTTGTTTCTAACTGACTTGCCTAGTTA
Ot038946D	TGCAGGAAGGGTACCACATGAGGGAGGAGGATGTCTTCCCTGTAACACATAGCGCCCCAGACCATGACGGACCC
Ot038968D	TGCAGGTGAAACATGTTCATATCACAGCACCTCCTAGGAGGGTAGTCATGTGTCATCTCGAGGTCATCTCCTCA
Ot039029D	TGCAGGAGGCTGTGGAGCACAACTAAGTGATCCATGTGATAAAAAGGTACTCATATACATAATTAAAAACAGCA
Ot039051D	TGCAGGTAAGCATTTGGTTGGACGATGAACAGGATACTCACAGCGTTGGAGACCAACCCTAACCCCTAACAGGA
Ot039058D	TGCAGGCGGTCACTGAGTCTGAGGTGCTAAAGGAGCTCCTGAAACTTGACCCCAAATCAACATCTGGGTCAGAT
Ot039078D	TGCAGGGTTGAAATATGCTTTTCTCTCCTTGTTTACTATGCTGCTATCCTCAGATAATAGCATTGTTTGCTTTC
Ot039142D	TGCAGGTCGGGCTTGGTCTCCATCACCTCCACATGGTGCTGGCCCTCAGGCCCCTGGTCCAGCACGGCCAGCCG
Ot039157D	TGCAGGAACAACCTGTACATGTACTGAGTGTCTGACACACGTACTGGTTATCTGACACACGTACTGGTTATCTG
Ot039175D	TGCAGGTACCTTTTGCAGGTGGTCGCATGCGGTTGGACACATGGAGGAGATGCTAGATAAATAGTAATGGAAAT
Ot039207D	TGCAGGAAGGGTACCACATGAGGGAGGAGGATGTCTTCCCTGTAACGCATTGCCTGCAATGACAACAAGTTCAG
Ot039231D	TGCAGGCACCAGGCCTGCCACAAGGAGTCGCTAGAGCGCGATGAGCCAAGTACAGCCCCCCCAGGCCAAACCCT
Ot039248D	TGCAGGCTCATCCTGATATGACCCTCCAGCAAGACAATGCCACCAGCCATATTGCTTGTACTGTGCGTGATTTC
Ot039266D	TGCAGGACTTGCTTTTAAGAATGTGGTGTCAAAAAAGCAGAGCATCTCTTTATTACGGACAGACCTCTCCCCAT
Ot039353D	TGCAGGAATGTGAAATTGACTGGCCCGGGATGGCCGGGCAGTGATTCTGGTTCATCTCAATCGCTCGTTAGGGT
Ot039381D	TGCAGGCGGTCATTGAGTCCGAGGTGCTAAATGAGCTCCTTAAACTTCACCCCAAAAAACCATCTGGGTCAGAT
Ot039386D	TGCAGGTGTGATGTTCGGATGTACCGATCCTGTACTGGTGTTGTTACACGTGGCCTGCCACTGCGAGGACAATC
Ot039450D	TGCAGGGAGGCTAATTGTTCCCCTGTAATTGATTGGCCACGGCAGAAATAGTTTTCTCAGTGGGTAGAGCAAGA
Ot039501D_Ots07p	TGCAGGCGCTACACAAAATGCAGAAATAAAATATAAAACATTCATTACCTTTGACGAGCTTCTTTTTGTTGGCA
Ot039541D_Ots16q	TGCAGGTCATTCACTGGGTTCTTGTGATCATTTTGACCCCACGGGGTGAGATCTTGCGTGGAGCCCCAGATCGA
Ot039587D	TGCAGGTTTCCCTGGTCAGGTCTTGGCAGAGGTACGGATAAAGTTGCCCTATGACCATGACCATTCTCTCTCCA
Ot039593D_Ots01q	TGCAGGCTGCAAATGTTTTTATTTGTTGGTTTATGTAAGCTATTTTTACATATTGCCAATAGAAGTTACTTTTA
Ot039634D_Ots11p	TGCAGGCGGTCACTGATTTTGAGGTGCTAGAGGAGCTCCTTGACCCCAAAAAACATCTGGGTCAGATGGTTTAG
Ot039658D_Ots27q	TGCAGGAACACCTTCTGCTCCAGATCCATCTTCATCTCTGCCTCCTCGTAGGGAGCTGCGCCTCCTTGCACCAT
Ot039753D	TGCAGGTCCTGGTCTTCTTGATCCCTGATTTTTAAATCTGGCAGCTGATTTCATAGCTGAACCACTTACATCTC
Ot039786D	TGCAGGACCTGCCTTGTTGATAGTGCTGTTCAGAAGGCAGAGTAGCGCTTTATTATGGACAGACTTCTCCCCAT
Ot039797D	TGCAGGAGGAGAATTATGGATGTCAAAAAATGGTGAAATTGAATGGTCTTCTTGCCCAAGGAATGAGCCACATC
Ot039855D	TGCAGGTGTGAGGTTCAGATGTAACGATCCTGTGCAGGTGTTGTTACACGTGCTCTGCCACTGCGAGGACGATC
Ot039873D	TGCAGGCGTGACACAAAACGCAGAAATAACAATATAATTCATGACTTACCTTTGACGAGCTTCTTCTCTTGGCA
Ot039931D	TGCAGGCCTATCAAATCGAGGATGGCGTTGTATCGGTCTGTCTCAGAGAAAGGAACCCCAAGCTCTCTCCTGGA
Ot040006D	TGCAGGCTCATCCTGACATGACCCTCCAGCATAACAATGCCACCAGCCATAATACTCATGCTGTGCGTGATTTC
Ot040013D	TGCAGGCTACGATGTTTTTATTTGTTGGCTTTATGTAAGCTAGTTTTGACAATGGCAATAGAAGTTACTTTTAG
Ot040106D	TGCAGGGCTGCCAGTTTGCAGTGGGGCCTGGACTCATTCATAGGACTGATCTCTTTCCAAATGGACGTTACAGG
Ot040196D	TGCAGGGGCACATCTACCCTCTCTCACATGCAGAGACCGAAGCCATGGAGGTCTACATCCAGGAGGCGCTGGCC
Ot040200D	TGCAGGAGGGAGATGAAAGACTGGTCAGTCTGTCTGCGCACCTCAGTCAGCTCCATGTTCAGATGGATGCACTT
Ot040221D	TGCAGGGTCAAATAATAATAATAATCACAGTGGTTGTGGAGGGTGCAACAGGTCAGCACCTCAGGAGTAAATGG
Ot040290D	TGCAGGAGAATCTGTTTCAAAGAGCTATGGAAGTATTTGTAATTCTGGCTCAAGCTTTAGAAATGATGGTGGTG
Ot040310D	TGCAGGGAGCAGCCAGAGCTGTCAGTCTGCAAGGAGCTGTCAGTCTGTAAGGAGCTGCCAGTCTGCACGAAGCT
Ot040345D_Ots09q	TGCAGGGTTGAAATATGCTTCTCTTTGTTTACAGGGGTGCTATCCTCAGATAATAGCATCGTTTGCATTAGCCA
Ot040389D	TGCAGGGCGGAGCACAAGAAGAAACAGCCCGAAGCCAGCGTCAACTTCGCCGAGTTCTCCAAGAAATGCTCAGA
Ot040394D	TGCAGGAAGGATTCCACATGAGGGAGGAGGATGTCTTCCCTTTAACGCACAGCGTTGAGATTGCCTGTAATGAC
Ot040416D_Ots09q	TGCAGGAGCCCTTTTGCCTTCTGGTTGGCCGTCATGGTAAATAAGAATGTGTTCTTAACTGACTTGTCTAGTTA
Ot040417D_Ots27q	TGCAGGGCCGCAACAAACTTCTCCCGGATTTTCTCTCTCTGTGAAGAGGTTAAGGAAAGGGGTCAGGCTTCAGG
Ot040420D	TGCAGGCTCATCCTGACAGAACCCTCTAGCACGACAATGCCACCAGCCATACTGCTTGTTCTGTGCGTGATTTC
Ot040429D	TGCAGGCTATATCTGCAGTAGATTGCAACTCCACCCCCTTTGGCAGTTCTATCTGGTCGGAAAACGTTATAGTT
Ot040481D_Ots32q	TGCAGGACAAGGTACGTGACATGTCTCATTGATAGCAAGAGCACTCAATAATAATCTCAGCATGTCAAAACATG
Ot040494D	TGCAGGGACGAGGCAGGGTATATTTACCCATTCAATTATTGCTGGTTTCCCAGACAGAGATAAAGCCTGATCCT
Ot040541D	TGCAGGTGCAACACAAAACGCAGAAATAAATATATAATTCATGCCTTAACTTTGACAAGCTTCTTTTGTTGGCA
Ot040544D	TGCAGGGAGGAATTACGATGTAGGCAATCGAGAACTCCTGGCGGTTAAGATGGCGTTGGAAGAGTGGAGGCACT
Ot040570D	TGCAGGTTGTGCGCGCCTTCGCCTCGTGTCCCGTGCCCCTTATTCATGCGCGCTCCCGTATAGGGACATTTCTT
Ot040577D	TGCAGGAACTGGATACCAGGGTTTGGGGTCAATTCTATTTAAATTCCAGTCAATTCAGAAAGTAAGGGCTCAAT
Ot040592D	TGCAGGAAGGGTACCAAATGAGGGAGGAGGTTGTCTTCCCTGTTACACACAGAGTTGAGATTGCCTGCAATGAC
Ot040619D_Ots14p	TGCAGGCCGACTTCGGTCATCAGTAGAACGGGGTTTCCTCCAACAAATTGGTGGCCTGGCTTCCGAGTTAAGCG
Ot040628D	TGCAGGGTGAGGGCTGCTATGTAGCCCAAAGGTCCTGCTTGGATCAACAACCATGGTTACAATCCAGACCTCTT
Ot040634D	TGCAGGTACCTAACCAACCAGGTTCAATGTTAGCTAGCTAACATTAGGTTATAACTAGCCTAGCAAATGGCTCT
Ot040653D	TGCAGGCTGATTAATTGGCACTGTCTTCCCTAGTGAAAGCCTAGGCATTCACTCAAGAAGCAAATATTTTCAGG
Ot040705D	TGCAGGCACCTGGCCCACCACAAAGACTCGCTAGAGCACGATGAGCCAAGTAAACCCACCCCCACCCGGCCAAA
Ot040736D	TGCAGGGGTCGATTTTTACTGTTAAGAATATTGACTTGTCTGTGAAACATTGTAACCTGCCCTTGTATGCAGAT
Ot040758D	TGCAGGTGAAGAAGCTGGATGTGGAGGTCCTGGGCTGGCGTGGTTACACGTGGTCTGTGGTGGTGAGGCTGGTT
Ot040786D	TGCAGGGCGCACTGCAAAGGATTCTGAGAGAGGAGGATAACTCTGGAGCGGACGAGGGCGGGGCCACAGCTAAA
Ot040812D	TGCAGGCAGTCACTGAGTCCGAGGTGCCAAAGGAGCTCCTGAAACTTGACCCCAAAAAAACATCTGAGACAGAT
Ot040831D	TGCAGGACTTGCTTTGTGAAGTGTGGTGTTAAAAAAGCAGAGCATCTCTTTATCAAGGACAGACCTCTCCCCAT
Ot040848D	TGCAGGAAGGGTACCACATAAGGGAGGAGGATATCTTCCCTGTAATGCAGTGTTAAGATTGCCTGCAATGACAA
Ot040896D	TGCAGGTGTGATGTCCGGATGTACCGATCCTGTGCAGGTGTTGTTACACGTGTTCTGCCACTGCGAGGACAAAC
Ot040924D_Ots01q_Ots06q	TGCAGGCTATCATTGTCCCGACTCTCTCTCTCCTGTTTAGCCATGGGCTAACAATGTCTTGAGGATACTAGTGT
Ot040942D	TGCAGGCACATCCTGACATGACCCTCCAGCAAGACAATGCCACCAGCCATACTGCTCGTTCTTTCCGTGATTTC
Ot041011D	TGCAGGTCTGATGTTCGTGTATATCGATCCTCTGCAGGTGTTGTTACATGTGGTCTGCCACTGCGAGGATGATC
Ot041050D	TGCAGGTCTGCAATCTGGATGGACGAACAAAAAGATTGAGATCAAATTTGTCCTTGGGGTACTAGTGTAAACAA
Ot041082D	TGCAGGACTGCCCTCCATCCTAGGGGACACTACTAGCCACCCCTCCAACCTAGGGGACACTACTAGCCACCCCT
Ot041092D	TGCAGGAAGGGTACCACATGAGGGAGGAGGATGTCTTCCCTGCAATGCCAAAAAGCTCAGTCCGATGATGCTGT
Ot041119D_Ots16p	TGCAGGCGCCCGGGGCTCTGCAGTGCCTCCCCCTGGCAGGCCTTCAGCACAGCGTTCATGGCCTCCAGCACGCC
Ot041125D	TGCAGGAGGCCTTTTGCCTTTTGGTAGGCCATCAAAGTAAATAAGAATTTGTTCTTAACTGACTTGCCTAGTTA
Ot041178D	TGCAGGATTTCAGTCCTTCACGGCGAGGTGTGTTACCAATTGTTTTCTTGGTGACTATGGTCCCATCTGCCTTG
Ot041199D	TGCAGGCTGACCTTGGTCGTCGGTTGAATGGTGTTTCCTCCGACACATTGGTGCGGCTGGTTTTAGCGTTAAGC
Ot041220D	TGCAGGCTCACAGTGTTGTTGGGATCCACCATGTTTGATTCATAACATCCTGCAGCCTCACAGTGTTGTTTTGA
Ot041227D	TGCAGGAAAGGTATCATATGAGGGAGGAGGATGCCTTCCCTGTAACGCACAGCATTGAGATTGCCTGCAATGAC
Ot041228D	TGCAGGAGTGAGTTACTGCTTTGATGTTTGCAGAGAATGACAGGGTGTTGTCCAGGGTCAGGCCAAGGTTATTT
Ot041237D	TGCAGGCATCATGCCAATTGCACACTCCCTCAAAACTTAAGAAATCTGTGGCATTGTGTTGTGTGACAAAACTG
Ot041245D	TGCAGGAAGGGTACCACATGAGGAAGGAGGATGTCCTACCTGTAACGCACAGAGTTGAGATTGCCTGCAATGAC
Ot041296D	TGCAGGGTTGAAATATGGTTTCTCTCTTTGTTTACAGAAGTGCTATCCTCAGACAATAGCATTGTTTGCTTTCG
Ot041312D	TGCAGGCCCCAAAGGCTTTGTTCTGCCCTGAGAATGGCCCCCCAGGCCACAGCAAGAAGGGTCTGAGCCAGGGC
Ot041449D	TGCAGGTTATGAATCATTATGCATTCAGTAAGTGGGCTTTTTTATTAATCAGCAGATGTTCGCAGGCCGACTTT
Ot041466D	TGCAGGTGTGATGTTCAGATGTACCGATCCTGTGCAGGTGTTGTTACACAGGGTCTGCCACTGCGAGGATCATC
Ot041515D	TGCAGGAAGTATACCACATGAGGGAGGAGGATGTCTTCAATGTAACGCACAGCATTGAGTTTGCCTGCAATGAC
Ot041542D	TGCAGGCGCAACACAAAACGCAGAAATAAAAATATAATCCAAGCCTTACCTTTGACGAGCTTCTTTTGTTGGCT
Ot041553D	TGCAGGAAAGTACCCCCACAACATGATGCTGCCACCCCTGTGCTTCACTGTTGGGATGGTGTTCTTCAGCTAGC
Ot041561D	TGCAGGCAAAGTATTTACTGCAGGGCTGAAATGCTGAGGTCTGCTCCTTATGGATTTGTACTTTGTAAGGCCCA
Ot041600D	TGCAGGACTGGTTAGAAGTCCAGCCAATGCCAGGCTGGAGTCTGGCCAGTGTTTTTTTACTGCAGTGAAGCTCC
Ot041602D	TGCAGGCGCCCGGCCCCCCACAAGGAGTCGCTAGAGCGCAATGAGCCAAGTAAAGACCCACCCAGCCAAACCCT
Ot041610D	TGCAGGGGACCACTTTTAACGTGGGACGTAAATCATACTCTACATCCTGACTGTGTTTATACAGGGTGTGCAAT
Ot041627D	TGCAGGAAGGGTACCACATGAGAGAGGATGTCGTCTTCCCTGTAACGCACAGCATTGAGATTGCTTGCAATGAC
Ot041670D	TGCAGGCTAGCTCCTGACGAACGTCCTCTCATAAGCTACACGTGTAGTGATCGATCAGGGCCCGCTCATTCCAT
Ot041681D_Ots02q	TGCAGGTCCTAGTTTTGTCGCATATGACTACTGTCCAGTGCCACAAAAAGGGACATTTGCAAATGACAATTGGC
Ot041712D	TGCAGGTTCATGCTCTACAACATCCGTAGAGTATGACCGTACCTCACACAGGAAGCAGTGCATGTCCTAATCCA
Ot041730D	TGCAGGTGAAGAAGCCGGATGTGAAGGTCCTGGGCTGGCATGGTTACATGTGGTCTGAGGTTGTGAGGCCGGTT
Ot041754D	TGCAGGGGGCAGCATCAACAGTGTTTCCGTGACGTCGCGGTACGCTGACGCACCCTCCAGTAACCCCCCTAGTT
Ot041783D	TGCAGGGTTGAAATATGCTACTCTTTGTTTACTGTTGTGCAATCATCAGATAGTAGCATCTTATGCTTTCGCAG
Ot041792D	TGCAGGAAGGATACCACATGCGGTAGGAGGATGTCTTCCCTTTAACGCACAGCGTTGAGATTGCCTGCAATGAC
Ot041826D	TGCAGGCCTGACTAATCATCAAGGTGCTTCAGATTCTAATTCATTACCTTGCTCTTCCCCAGCTCTAAACACAC
Ot041837D	TGCAGGGCCATCCTGACATGACCCTCCAGCATGACAATGCCACCACCGATACTGCTCGTTCTGTGTGTGATTTC
Ot041865D_Ots03p	TGCAGGACAGGATGGATAGTACGTAGAAATAGAATCAGAACAGACACTGAGTGGACAAAACATTAGGAACACCT
Ot041870D	TGCAGGAAGGGTACCACATGAGGGAGGAGGATGTCTTCCCTGTAACGCACAGCATTACGATTGAACTTGCTGTC
Ot041978D	TGCAGGCCTCTTGCCTAAGCACTCCCTAGGTGCCTTCCCCTTCCCCCTGGGAACAAAAACAGATAGGTACAAAC
Ot042001D	TGCAGGATTACCCACATTGGGCCTGTTACATAATCATCTCCCTGGAGACCGCTGCAGGCTTTTGCTCCTGCCCT
Ot042015D	TGCAGGTGAAGAAGCCAGATGTGGAGGTCCTGGGCTGGCATGGTTACGCATGGTCTTCGGTTGTGAGGCCGGTT
Ot042039D	TGCAGGAAGGGTACCACAGGAGGGCGGAGGATGTCTTTCCTGTAATGCACAGCGTTGAGAGTGCCTGCAATGAC
Ot042043D	TGCAGGTGCCCCGGCCAGCCACAAGGTGTCGCTAGAGCGCGATGAGCCAATGTTTAATAGCCCCCCCCCCAAAC
Ot042051D	TGCAGGAGAGCTGAGGAAGAAAGATTTTTCATTTTACTAAATTATATCAGATTAAACCCGGGCAGTAAAGTAGT
Ot042077D_Ots27q	TGCAGGTTCATCTCTATGTAGGTGAGGGCTTTGCTATAGCAAGTTTGAGAATCACTTATTTCTAGGTGATTGTA
Ot042079D	TGCAGGATGTTTTCAAATTCACAATCAGAAAACATCGTAGTTATTATTATTATTACCTCATCTTAAACATAATT
Ot042118D	TGCAGGTTAAAATATTGCTGAAAAACAACTAATTGATTAGGTATGTTTGAGAATAGCATTGTTTGACTGTGATA
Ot042119D	TGCAGGTCACAGCAGGGAATGGCATTGCCTGTGTGTGTCACCGTGTAAAAAGCTGAACTATAAATAGCCCATGT
Ot042141D	TGCAGGCCCTCATTATCCTTCACCAGCTGACGGTGTGCCATGTTCAGCCTACACACAGAAACATCAGAATGGGT
Ot042156D	TGCAGGACCCAAACCCCTGTGGTTGTCATCCTTCCCTGCTAATCAGGGACTGACTCAGACCTGGCACACAAGGT
Ot042196D	TGCAGGAAGGGTACCACATGAGGGAGAATGATGTGTTCCCTGTAACGCACAGCGTTGATATTGCCTGCAATGAC
Ot042226D	TGCAGGGGGACCTGCAGCAGGAGGAGCTGTATGTAGCAGTGGAGATACTCTCGGCGGTGGCTCTCATCAACCAG
Ot042248D	TGCAGGAACTCCTCTGTGTGGAAACTTGCAGGAAGGACCAGACTATGGTGGCAACGTCAGCTATCTTAATCTGC
Ot042328D	TGCAGGCAGTCACTGAGTCCTAGGTGCTAAAGAAGCTCCTTAAACTTAACCCCCAAAAAACATCTGGGTCAGAT
Ot042398D_Ots09p	TGCAGGGTGGAGATGACCTCGTCGGCCACCTCTTTGACGGTGACGACGTAGCGGTGGCTGCTCTCCGGGTTGAT
Ot042533D	TGCAGGAGGTCACAGTGTAAACAGGGATATTTGACCCTTGACCTCTGAACATCATTAATCCAAGATGGCGTAGC
Ot042657D	TGCAGGAGGCCTTTTGGTAGGTCGTCATTGTAAATATGAATTTGTTCTTAACTGACTTGCCTCGTTAAATAAAA
Ot042729D	TGCAGGTTCATGCTCTTCAACATCCGTAGAGTACGACCCTACCTCACACAGGAAGCGGCACAGGTCCTAATCTT
Ot042795D	TGCAGGTGAAGAAGCCGGATGCGGAGGTCCTGGGCTGGCGTGGTCACACATGGTCTGCTGTTGTGAGGCCGGTT
Ot042807D	TGCAGGAAAGCACCCTCACAACATGATGCTGCCACCCCCGTGCTTCACGGTTAAGATGGTGTTCTTCGGCATGC
Ot042830D	TGCAGGTGTGGATGAATCAGCCCCAGCTTGTTGCAGGGCTGTCTTTGGTGCCCTGAGGCCAGCTGAAGGAGCTG
Ot042857D	TGCAGGCTGACCCTGGTCACCAGTTGAATGGTGTTTCCTCCGACACATTGTTGCGGATGTTTAGAAGCGCGGTT
Ot042866D	TGCAGGTGCTGTCGGAGATCCTGCAGCAGCTGACCAATCAGAAGAGCTCCATCGAGGGGGACATCCACACCACG
Ot042868D	TGCAGGCCAACTCCCGACGGACGTCCTCGCGCAAACTGTAGCTATAGTGGTCTATCAGGGCCCTATCGTTCCAT
Ot042939D_Ots07p	TGCAGGCCAGCCTTCTAGCAGCAGGTGAATGACAATACTTGTACTGGAAGCTAAAGAACCCATTGGTTCTTTAG
Ot043098D	TGCAGGTGACAGCATTTCCTCCCCCATATGCCCCCCAAGGCACAACTATGACAACATAACCAATAAAAACGGGT
Ot043139D_Ots06q	TGCAGGCAGAGGAGGGTCGTTAGTGATTGAAGCCACCTGGGCTTCAGGGTATTTAAACTGCTTCACTAACCACT
Ot043162D_Ots15p_Ots17q	TGCAGGAGCCATGGTCATGTGGGTAGCAGGTTGGGACAGTAACCGAAACGCCGCTGGTTCGAATCCCCATGGAG
Ot043175D	TGCAGGCTCATCCTGGCATGACCCTCCTGCATGACAATGCCACCAGCCATACTGATCGTTGTGTGCGTGATTTC
Ot043217D	TGCAGGACTTGCTTTGTGGAGTGTGGTTTCAAAAAAGCAGAGCATTTCTTTATTACGGACGGACCTCTCTCCAT
Ot043233D	TGCAGGCTGACTTTGATCGTCAGTTGAACGGTGTTTCCTCCGACACATTAGTGCAGCTGGCTTCCGGGTTAAGC
Ot043284D	TGCAGGCTGACCTCATTTTCAGTTGAACAGTGTTTCCTCCGACACATTGGTGCGGCTGGCTGGTTTGGCGGGGC
Ot043372D	TGCAGGCTTATCCTGACATGACCCTCCAGCATGACAATGCCACCAGGCATACTGCACATCCTGTGCGTGATTTC
Ot043384D	TGCAGGAAGGGTACCACATGAGTGAGGAGGATGTCTTCCCTGTAACGCACAGCGTTGAGATTGCCTGTAATGCA
Ot043561D	TGCAGGAAGGGTACCACACGAGGGAGGAGATTGCCTGCAATGATGACAAGCTCAGTCCGATGATGCTGTGACAC
Ot043567D	TGCAGGGACATGGAACAGGTAGGACTAGTATTAGGGGCCTGCCACAAACACTATTGTCATCATCATACACTACA
Ot043674D_Ots30q	TGCAGGGAGACAACGTGGCGGAGCTGGTCCAAGTCTGCTGGGTCTCTCATGACCAGTTCATACTATAAGGGCAC
Ot043701D	TGCAGGCACCTTTACAGTTTGTACCTCGATCAGACCGTAGCACTTTTGCTGGACCACGGACAGAGAAAAAAACG
Ot043703D	TGCAGGCAGTCACTGAGTCAGAGGTGCAAAAGGAGCTCCTTAAATTTGACCCCAAAAAAACATCTGGGTCAGAT
Ot043723D	TGCAGGCTGACCTCGGTCGTCCGTTGAACAGTCTTTCCTCCGACACATTGGTGCAGCTGGCTTCCGGGTTAAGC
Ot043761D	TGCAGGATCATCTGAGAACAGCCACCCAGACAGCTGATGAAACCGAGGAGTAATTCTGTCTGTGATAAAGCCCT
Ot043767D	TGCAGGCTGCTGATGAGCTGGTTGCTGAAGGCTGGTCCTGGGGCTGGCGGGCTGGCCCTGGGGCATGGCTGAGG
Ot043792D	TGCAGGGCCTAATGGAGGGGGTTGGGATGAGGAGGATCTGAATAACATGCAGGGCCTTATGGAGGGGGTTGGGA
Ot043852D	TGCAGGAAGAGTAACACATGAGGGAGGACGATGTCTTTCCTGTAATGCACAGCGTTGAGATTGCCTGCAATGAC
Ot043903D	TGCAGGCCTACAACATACACCTGTCAGTGGTTTTGACGGTATGTTGGGATTCAGTAATTCATAATTAATCTCTC
Ot043955D	TGCAGGTTCAGGAGGTGTACCCGTTCCACGACGGCTGGAACATAGCGTGCTTCGTCATCCTCCTCCTCTTCATC
Ot044045D	TGCAGGGCTGGAGAAGGTAGGTCTGATGTCACTAGCGTATGGTTGAAGAGATACAGAGCAGAGGCAAACTCTTC
Ot044131D	TGCAGGCTGTCACTGAGTCCGAGGTGCTAAAGGTGCTCCTTAAACTTGACCCCAAAAAAACATCTGAGTCAGAT
Ot044158D	TGCAGGAAGGGTACCACATGAGGGAGGAGGAAATCTTCCCTGTTATGCACAGCATTGAGATTTCCTGCAATGAC
Ot044212D	TGCAGGATCATCTGAGACCAGCCACCCGGACAGCTGATGAAACTGTGGGTTTGTACAACCGAAGAATGTCTGCA
Ot044251D	TGCAGGCTCATCCTGACGTGACCCTTCACATTGACAATGCCACCAGCCATACTGCTCATTCTGTGTGTGATTTC
Ot044286D	TGCAGGATCATCCTTACATGACCCTCCAGCATGACAATGCCACCAGCCATAATGTTCGTTCTGTGTGTGATTTC
Ot044327D	TGCAGGATGTTGTGAGAGAACCGAGCAGTGTTTATATCATTGTGGAGTGTGTTAGGTATTGTATCATTGTGGAG
Ot044440D_Ots12q	TGCAGGTTACTAGTCCAACTCTCTAACCACTAGACTACCTGCTGGTTACTAGTCCAACTCTCTAACCACTAGAC
Ot044445D	TGCAGGCTATGGGCTGGTCCATGCCCGAGGTCGGCTCCATGCACGTGCAGTGTGGCGCGTAAGTTAACCTCTAT
Ot044483D	TGCAGGACCAGACCACCACCCGCTCCAACATCGACGCCATGTACAAGGCCTACATCTCCAACCTGCGCAGAGAG
Ot044490D_Ots03p	TGCAGGTATGTAGGTATGTAGGTATGTACGGCAGGACCAAATCGGAAAGATAGGTAGGAGCAAGCCTATGTAAT
Ot044529D	TGCAGGCCAGCAGTTGGGCAACCCTGGATGACACAAAGAGCTGTTATATACAGTACAGTTCATGTAGAGGGTAA
Ot044542D	TGCAGGATGTTCAGCAGCCTCCAGCAGGCCTGGTTCACAGCCTCCAGCAGGCCTGGTTCACAGCCGCCAGCAGG
Ot044557D	TGCAGGCCGCCATGTTTTTATTCGTTGGCTTTTATGTAGACTATTTTTACATCGTTGGTAACAGAAGATACTTT
Ot044648D	TGCAGGCACCCAGCCTGCCACAAGGAATCGCTAGAGTGTGATGAGCCCCCTCCGGGCGAACCCTCCCCTAATCC
Ot044653D	TGCAGGGTTCTCAGAGTCTCCACATTCTCTATCTTCTCAATCTGATTCCCCCTCTGGATAGAGAGGACATAATA
Ot044678D	TGCAGGTACTTTGTGAGCTTCATTCTGCAGTTCCAGTTCCACAAGAAGCTGTGTCAGGCAGCCAATCAGACAGG
Ot044735D	TGCAGGCCAAAGTCAACAACGCCAGTCTGATTGGAGTCGGCTACACACAGGTCCTCCGGCCAGGTAACTCAAAA
Ot044842D_Ots01q	TGCAGGCTGGAGCTATATTTATAAGGGTCCCGATGGAAGACTGACCTTCCCAATGCAGCCGGCTGGCATTTCAC
Ot044845D	TGCAGGGTTGAAATAGGTTTTCTCTCTTTTGTTTATGGAGGTGCTATCCTCAGATAATAGTATCATTTGCTTTT
Ot044881D	TGCAGGTCATTCACACACCGTTCTTGTGATCATTTTGACCCCACGGGGTGAGATCTTGCGTGGAGCCCCAGATC
Ot044888D_Ots09q	TGCAGGCCGTCTTCTCTGTCTCTGCCACTAGAGGGGGACATAGTTCTCACTGGCTTGGAAAAGGTACAGTCCCT
Ot044895D_Ots17q	TGCAGGTACACCATACAGTAGTGTAGGTCGGGCACTGATGTTGGGCGATTAGGCCTGGCTCGCAGTCGGTGTTC
Ot044931D	TGCAGGGAGAAACTTTGTAGCGGGACAGGGGAAAAAGAGGGATGAGCATCAGGGCTAATCTCATTAGAAGGGGT
Ot045015D	TGCAGGGGACCAGCCACCACCGTCCTGAGGAGAGACACATTAAATGAGGGGTTAATACGATAGTAAGTAGGAAG
Ot045029D_Ots12q	TGCAGGGTATGAAGATCTGAATCAAACTAACCATCACAGTCAATTAACTGTGTTGATGTTGATCGAATTATCTG
Ot045049D	TGCAGGAAGAGTACCACATGAGGGAGGAGGATGTCTTCCCTATAACGCACAGCGTTGAGTTTTCCTGCAATGAC
Ot045111D	TGCAGGGAAACCACCCTCACCTTCGACCAGCTGGTAGACCTATCCATTCGGCTGGATAACCTGCTGGCTACCCG
Ot045270D	TGCAGGAAGGGGAACACATGAGGGATGAGGATGTCTTCCCTGTAACGCACAGCGTTGCGATTGCCTGCAATGAC
Ot045274D	TGCAGGTCGTTCTGAGGATTCCAGTCAGAGTCAAAGATGACCACAGTGTCTGCAGATGCCAGGTTGATCCCCAG
Ot045311D	TGCAGGCTCATCCTGACATGATCCTCCAGCCTGACAATAACACCAGCCATACTGCTCGTTCTGTACGTGATTTC
Ot045317D_Ots17q	TGCAGGTATCTTTGCCTTCAAGTGTGTGAGGGCAGAGGAGATGTTCAACGTGCTGCAGGACATCATGCACAACA
Ot045352D	TGCAGGGTATTGAATGTATGTCGCCACTGGGTGGAGCACCACTTCTATGACTTTGAGCGGGACTGTCAGTTACT
Ot045394D	TGCAGGAAGGGTAACACATGAGGGAGGAGGATGTGTTCCCTGTAACGCAGTGTTGAGATTTCCTGCAATGACAA
Ot045405D	TGCAGGAAGGGTACCACGTGAGGGTGGAGGATGTCTTCACTGTAACGCACAGCACTGAGATTGCCTGCAATGAC
Ot045440D	TGCAGGAAGGGTACCAAATGAGGGAAGAGGATGTCTTCCCTGTAACGCAAAGCGTTGAGGTTGCCTGCAATGAC
Ot045481D	TGCAGGGGGAGACAGACAGGTGAGACAAGCACGCATTTGGCTGGTTGTGTGGTTCTAGTCCTGGCATTATGGAC
Ot045532D	TGCAGGTGAAGAAGCTGGATGTGGAGGTCCTGGGCTGGCTTGTTGACACGTGGTCTGCGGTTGTGAGGCCGGTT
Ot045547D	TGCAGGCTCATCCTGACATGACTATCCAGCATGACAAAGCTACCGGCCATACTGCTCATTCTGTGCGTGATTTC
Ot045555D	TGCAGGAAAGTACCCCCACAACATGATGCTGCCATCCCCGTGCTTCACGGTTGAGATGGTGTTCTTCAGCTTGC
Ot045564D	TGCAGGCCCAGGCCCTCAGCTGAGGCTTCAGGGGGAGAAGAGAGGACAGGGAGGTGGAGAGGACAGAAATCTGC
Ot045569D	TGCAGGTGTGTGTGCCTGGCTAACTCCTCTGGCTAGGGACAAGTGCACTGCACCTGCGCCACATATGCTCATTC
Ot045583D	TGCAGGAAGGGTACCACAACGGAGGAGGATGTCTTCCCTGTAATGCACAGCGTTGAGAATGCCTGCAATGACAA
Ot045638D	TGCAGGCTCATCCTGACATGACAATGCCATCAGCCATACTGCTCGTTCTGTGCGTAATTTCCTGAAAGACAGGT
Ot045681D	TGCAGGTCATCTCTAGCTGCCACCTTTGCTAACAGGTATTGTGTCAATTTAAAACTTGCACAAGACAGTTCACA
Ot045689D	TGCAGGGAGGTGGGGCTGTGGCAGTAAGTGGTGCGCTCGGGAGTGCCGCAGCTGGAGCGGGAAGGAGAAAGGGT
Ot045741D	TGCAGGCCTCTTGCCTAAGCACTCCCTAGGTGCCTTCCCCTTCCCCCCTGGGAACAAATGAAACAAAATATTAC
Ot045762D_Ots07p	TGCAGGAGGCCTTTTGGTAGACTGTCATTGTAAATAAGAATTTGTTCGTAACGGACTTGCCTCGTTAAAGGTTA
Ot045807D	TGCAGGCAGTTGCTGGGTCCGAGGTGCTACAGGAGCTCCTTAAACTTGACCCCAAAAAAACATCTGGGTCAGAT
Ot045815D	TGCAGGAAAAGGACCAAATCGCCCTCTAGTGGCCTCATGGGTGGAATGTTATTAAGATTTTTCATAATTTTATA
Ot045823D	TGCAGGTCATCTTTGAACGTTTGAACATCTTGGCCATATTCTGTTATAATTTCCACCCAGCACAGCCAGAAGAG
Ot045877D	TGCAGGGAGAAACTTTGTAGCGGGGCAGCGGTAAAAGAGGGAGGAGCATCAGGGATAGTCGCATTAGAAGGGGT
Ot045904D	TGCAGGAGTTTTCTGTAGCAGATGATTGTATCCAAAGTAACTTAATAGATTAAAAAAACTCACAAACTTAATGT
Ot045985D	TGCAGGTAATGAATGCAGGTAATGAATGTGGCCGAGTTGTAGATTCCAGCAGCCTGAGGTGGAGAATGTCTTGT
Ot045993D_Ots01q	TGCAGGTTCCAAACACCTTGGCAAATTAACAATAGATTGGATTTGTTTTCATTAATAAGGTACTGTATGTGACG
Ot046025D	TGCAGGATGGTGTTAAAGTGAATGGTGTAGAGAGGAGGGAACGAACGGGTCAGACTCCAAACACAGCACCCTTT
Ot046033D	TGCAGGCTCATCCTGACGTGATCCTCCAGCATGACAATTCCACCGGCCATACTGCTCGTTATGTGCGTGATTTC
Ot046073D	TGCAGGAAAGCAACCCCACAACATGATGCCGTCACCTCCGTGCTTCACGGTTGGGATGGTGTTCTTCGGCTTGC
Ot046111D	TGCAGGCAGTCACTGAGTCCGAGGTGCTAAAGGAGCACCTGAAACTTGACCCCCAAAAAACATCTGGGTCAGAA
Ot046178D	TGCAGGGAGAAACTTTGTAGCAGGGCAGGGGAAAAATAGGGAGAAGCATCAGGGATTGTTGCATTAGAAGGGGT
Ot046195D	TGCAGGAAGGGTACCACATGACAGAGGAGGATATCTTCCTTGTAACACACAGCGTTGAGATTGCCTGCAATGAC
Ot046200D	TGCAGGAGGGACTGGTGCACTTCACAAAATAGATGACATCATGAGTAAGGAAAAGTATGTGGATATATTGAAGC
Ot046271D	TGCAGGGAGGGAGTGCTGCTAAGTGGGTCAAAGCATATTTGGGAGGTCAAAGGCCAATAAGACTGGAGAGGCAC
Ot046315D	TGCAGGTTTTTCCCCCGGCAGAATTAAGAGACAACTATCAGCGTCCTGCAGACAGCTCCTCTCTGCCTCTCCTC
Ot046332D	TGCAGGTAAAGAAACCGGATGTGGAGGTCCTGGGCTGGCGTGGTTACACGTGGTCTGCAGTTGTGAGGCTGGTT
Ot046379D	TGCAGGCTCATCCTGACATGACCCTCCACCATGACAATACCACCAGCCATACTGCTCGTTCGATGTGTGATTTC
Ot046401D	TGCAGGTCAAACTCGATGGTGAAGGAGGCGTGGCCCTGGGGGACGGCTTCAAGGCCGGAGGCGGGGTTAGTGGT
Ot046410D	TGCAGGAAGGGTACCACATGAGGGAGGAGGATGTCTTCCCTGTAACGCACAGCATTGAGATAGCCTGCAACCTG
Ot046490D	TGCAGGCTCATTCTGACATGACCCTCCAGCATGACAATGCCAACAGCAATACTGCTCGTTCTGTGCGTGATTGT
Ot046563D	TGCAGGCCCCGCCCAGCCCAGATGCCCAGTCTGCGAGGGTGTTCTGGGAGTGAAATTGGGCACATTCTGAGTAA
Ot046588D	TGCAGGACTTGCTTTGTGGAGTGGGATGTCAAAAAAGCAGAGCATCTCTTTATTACGGACAGACCTCTCCGCAT
Ot046597D	TGCAGGAACATGCAGGGATGGTTATGGTTTTTACATTTCAGTCAAGGGGGAGGGTTTAGTAATTTATTTGAAAT
Ot046620D	TGCAGGCACCTTTGGCTTTAAATTGGTCCTGTGTTAATGTAACTAAATATGTATAGAATTACTGTGTAAGAAGT
Ot046621D	TGCAGGTGTGATGTTTGGATGTACCGATCCTGTGCAGGTGCTGTTACACATGGTCTGCCACTGCAAGGACAATC
Ot046654D	TGCAGGCTCATCCTGACCTGACCTCCAGTATAACAATGCCACCAGCCATACTGCCCGTTCTGTGGGTGATTTCC
Ot046681D	TGCAGGGTTGAAATATGCTTCTCTCTCTTTGTTGACGATGGTGCTATCCTCAGATAATAGCATTATTTGCTTTT
Ot046725D	TGCAGGCTCATCCTGACATTACCCTCCAGCATGACAATGCCACCATTCATACTGCTTGTTCTGTGCGTGCTTTC
Ot046728D	TGCAGGGTTGAAATATGTTTTCTCTCTTTTGTTTATGGAGGTGTTATCCTCAGATAATATCATCGTTTGCTTTC
Ot046787D	TGCAGGACTTGCTTTTTGGAGTGTAGTGTCAAAAAAGCAGAGCATCTCTTTCTTATGGACAGACCTCTCTCCAT
Ot046822D	TGCAGGAAGGGTACCTTATGAGGGACGAGGATGTCTTACCTGTAACGCACAGCGTTGAGATTGCCTGCAGTGAC
Ot046866D	TGCAGGAGTGGCACCTGTTCAGATGGGAGGACATGTCAGGGCAGTCCTGACTGGTCTCATAGGAACGACCCTGG
Ot046905D_Ots02q	TGCAGGACTTGCAGTGTGGTGTCATAAAAGCAGAGAATCTCTTTATTACGGACAGACCTCTCCCCATCTTTACA
Ot046918D	TGCAGGATAATTTTTCTGCTGTATCAAACTGGCTCAAATTAAGACCATACATCTGTAGTGCCAGTTATTGTTGT
Ot046936D	TGCAGGTAGGTGTTTGTCCCCCTGTGTGCGGAGGGTGTCAGGTTCTTGTCCAGTTCTAGCGTTTAGGTCGCCAC
Ot046986D_Ots16p	TGCAGGGCAAGGTGTACCTCCCCGGCGGTCATGTCTAGATGGGATACAGCTTTTGTCAAATTGAGGTTCTTAAG
Ot046989D	TGCAGGAAGGGTACCACATGAGGGAGCAGGATGTCTTCCCTGTAACGCATAGCGTTGAGTTTGCCTGCAGTGAC
Ot046999D	TGCAGGGCGAAAATAAACATCCAGCCAGGACGGGTTGTGTCAGCTCTACACTCCAGACCTCCAGTGTGCCTCCA
Ot047024D	TGCAGGTTCATCCTGACATGACCCTCCTGCATGACAATGGCACCAGCCATACTGCTTGTTGTGTGCGTGATTTC
Ot047044D	TGCAGGCTCATCCTGACATGACCCTCCAGCATGACAATGCCATGAGCCGTACCGCTCGTTCTATGCGTGATTTC
Ot047050D_Ots27q	TGCAGGCGCCCAGATGGCCACAAGGAGTCGCTAGAGCGCGATGAACTTAGTAAAGCCCCCCACCCAAACCCTCC
Ot047053D	TGCAGGGTTGAAATATGCTATTCTCTCTTTGTTTACTGTTGTGCTATCTTCAGATAATTGCTTCCTATGCTTTC
Ot047117D	TGCAGGTAGAAAATATCCTGATTTTAAAAATAAATATCCTTTAAATCATATTGGCTACACATGGCCTGTCTGCA
Ot047199D	TGCAGGAAGGGTACAAAATGAGGGAGGAGGATGTCTTCCCTGTAAAACACTGCGTTGAGATTGCCTGCAATGAC
Ot047203D	TGCAGGACGGTGAGGTGCCGGAGGTCCCTCCTTCCCCTCTGGACATTGAGGGGTCCCCGGCGCACACGATAAGG
Ot047289D	TGCAGGTAGCCTACATAGGCTACTTATTTAACTGACGCCCGCTTAGGGCTGCACGATTAATTGAATTCATATTG
Ot047292D	TGCAGGCACCCGGCCCCCCATAAGGAGGCGCTAGAGCGCGAAGAGCAATGTAAAGCCCCCCCCCCGGCCAAACC
Ot047323D	TGCAGGTTTGTATAACTGTATATGCATGGGCTTGGTCTCATGAGCAGAAGGTGTTGACGTATGCAGTTACATCA
Ot047324D_Ots01q	TGCAGGTACTTCTGAGAGCTCTAATAGAATAGGAAGTAGAGGACACAATAGATTTATATCTCTCTCAAGCCCCT
Ot047347D	TGCAGGTATAGAACCAAATATCATCTCTGCCCGGCCTGCGTTTCACTGCAGTTATAGAACCAAATATCATCTCT
Ot047412D	TGCAGGAAGGGTGACACATGAAGGAGGACGATGTCTTCCCTGTAACGCACAGTGTTGAGATTGCCTGCAATGAC
Ot047423D	TGCAGGTCATTTATGAACGTTTGAACATCTTGGTCATGTTCTGTTATAATCTCTACCTGGCACAGCCAGAAGAG
Ot047471D	TGCAGGTTTTGGTTGCGGGCCGTGTCGTTGGCACTGTATTGACCTCAAAGCGAGCAAAGAAGTTGTTTAGTTTG
Ot047483D	TGCAGGAAGAGTACCACATGAGAAAGGAGGATGTCTTCCCTGTAATGCACAGCGTTGAGATTGACTGCAATGAC
Ot047496D	TGCAGGGTTGAAATATGCTATTCTCTCTTTGTTTACTGTTGTGCTATCTTCGGATAACAGCTTCTTATGCTTTC
Ot047527D_Ots17q	TGCAGGTTCATTCTCTACAACATCAGTAGAGTACGACTCTTATCTCACACAGGAAGCGGCGCAGGTCCTAATCC
Ot047552D	TGCAGGAAAACAGACTTCAGAACATGATGAAGTGAAGGGAAAGGAGGATGATACCTAGTCAGTTGGACAACTGA
Ot047608D	TGCAGGTCCGTGACCGTTTTAACCCTGTGTGTACAGCATTGCTACCAACGGTACGTACGGTTCTGCTCCTCTGC
Ot047616D	TGCAGGTGAAGAAGACGGATGTGGATGTCCTGGGCTGGTGTGGTTACATGTGGTGTGTGGTTGTGAGGCTGGTT
Ot047650D	TGCAGGCTCATCCTGACATGACCCTCCAGCATGACAGTGCCACCATGTACAGAACGAGCAGTATGGCTGATTTC
Ot047696D_Ots03p_Ots23q	TGCAGGTCACCATGTCTCAAAACTGGAGACATCTATGGCATTGTGTTGTGTGATAAAATTGCTCATTTTAAAGT
Ot047737D	TGCAGGTGTACAGTGCTGTTAGTGAGACGGAAGTTTAAAAAGCAGTAAGCACCCATTTGTTTTCATCGTGGCAG
Ot047745D	TGCAGGCTGACCTCGTCGTCAGTTGAACGGTGTTTCCTCCAACATATTGGTGCAGTTGGCTTCCAGGTTACGGG
Ot047780D	TGCAGGGTACAGTATATGTGCATGGAGCCGGGATGTTACCCCTTTGCCAGTAACTGAAAAGACGCTGGTTCGAA
Ot047809D	TGCAGGAGCTTTTTTTGATGATTACGCCTGGCTCCCAGTCGGCATCCAATTTATCCCAAAGGTGTTCGATGGGG
Ot047827D	TGCAGGCACCTAGCCTGCCACAAGAAGTCGCTAGAGTGTGATAAAGCCCCCCCCCTAACCCGGATGACACCGGG
Ot047845D	TGCAGGTTACTGGTGAAATTATAGCATTGGAATCCCCATGGGGCGCATATTAATGAGTCTACACAGACGTGTTA
Ot047861D	TGCAGGAAGGTTAACGCTGAACCTGTGGCGCTACATTGCATTATCTGATTACAGAGTTCTGGCATGCTGTGTGG
Ot047911D	TGCAGGAAAAGTGGACATCATACGGGTCAAAATTCAAGCTAGAAAACAATGTCACCGTCCCTCCATTCTGGGTG
Ot047982D	TGCAGGAAGGGTACCACATGAGGGAGGAGGAAGTCTTCACAGTAAGGCACAGCATTGAGATTGCCTGCAATGAC
Ot048067D	TGCAGGCTGTCCCAGTTGGACTGTGTTTCCTCTGACACATTGGTGCTGCTGGTTTCTGGGTTAGGCTGGCGGGT
Ot048098D	TGCAGGACAAATGCAAAAAGAGTAAATGATAATGAAGAGTTTTACTGCTCTAGACATGGAGCTTTGCAGCGCCA
Ot048126D	TGCAGGAGTAGAGACCGACAGAGCCTCCTGCTTTAACCTGACCTCTGCTTTAAGTACAGACAACAGGGAGAATA
Ot048138D	TGCAGGCTCATCCTGACATTACCCTCCAGCATGACAATGCCACCAGCCATACCGTTCGTTATGTGTGTGATTTC
Ot048198D	TGCAGGCAGTCACTGAGTCTGAGGTGCTAAGGGAGCTCCTTAAACTTGACCCAAAAAAACATCTGGGTCAGATG
Ot048214D	TGCAGGCGCTGGTGTCGTATTACAAGGACCACATCGTTGAGTCATGTCTGGTGGTGAAGGCCAGCATCCCGGAG
Ot048231D	TGCAGGGTTGAAATATGCTTTTCTATCTTTGTTTACTGGGTTGCTATCCCCAGATAATAGCATTGTTTGCTTTC
Ot048271D	TGCAGGTCATTGAGCCCACCACCAGCACCCTGAACGTGCGCTGGGACGCAGCTGAGGGGAACGTGCGCGAGTAC
Ot048287D	TGCAGGAGGCCTTTTGCCTTTGATTAGGCTGTCATTGTAAATAAGAATTTGTTCTTAACTGACTTGCCTAGTTA
Ot048342D	TGCAGGTGTGATGTTTGGATGTACTGATCTTGTGCTGGTGTTGTTACACATGGTCTGCCACTGCGAGGACGATC
Ot048367D	TGCAGGCATGATGACACAAGTACCCGGTCCCTATTTGCCTTGTATTTTAGAAGTCATATGTGTGGGGGTAAGCT
Ot048369D	TGCAGGAATGCAAAATTGACTGGCCCGATGAACTCTGGATGGCTGGGCAGTGATAGTGGTTCCTCTCCATCGCT
Ot048462D	TGCAGGTATGAGGAGAATGAGTTGAGCTTGTTGTCTCCTCTCGGTGCTTTAACGTAGGTCTGTGTTTCCGCTAA
Ot048515D	TGCAGGCTTTCTAAGTGAAGCGCACCTCCCCAAAGGGGCGGCAGAGAGTTTCAGAGGACGCGTAAAAGGAAAGC
Ot048518D_Ots09q	TGCAGGCATACATAACCCGTAGTATTTACTGTCTATACACACTAGGTAAGACCTGGGCGCACTACCCCCTGTAT
Ot048545D	TGCAGGAAGGCTACCACATGAGGGATGATGTCTTCCCTGTAACGCACAGCGTTGAGATTGCCTACACTGACAAC
Ot048620D	TGCAGGAGAATAAACAGCTGCCAGACATATTCTCACTTCATTCACAAGTGTGCGTTCTATACTAACAGGAGAAT
Ot048642D	TGCAGGAGATTGGTGGGCGGAGTAGGTGACGTGGGTGGAGCTGGGAGGGTCGTCAGTGCTGATGGGGCACACCT
Ot048720D	TGCAGGACTACCATGCTCTGGAGACCCCTGATGCATCCCCGGCCGAGCCCCCTGACCCAGACCATAACCCTGCC
Ot048732D	TGCAGGAAGGTGAGGTGCCGGAGGTCCCTCTGCCCCCTCTGGACATCGAGGGGTCCTAGGTGTACACAGTACGT
Ot048777D	TGCAGGTGGCTGGCTCCCTCCTGTGTCTCCCGCGACATTCTGGCACTTTAATAAGAAGTGACTCTGGAAGCAGG
Ot048814D	TGCAGGCCCATGCTGAGCTGTCCTGATACACTGGAGGTCCGACAGCTGCTCCAGTACCAGCCAGTCAGCAGACA
Ot048817D	TGCAGGCTCATTGTGACATGACCTTCCAGCATGACAATGCCACCAGCCATACTACTCATTCTGTGCATGATTTC
Ot048836D	TGCAGGGCCGAACCTTTGCACAGAGCTCTCAACCAACCCAGAGTCCCTCTCCTCTGCCCTGTGAGTCGTTTGTT
Ot048896D_Ots26q	TGCAGGTGGACCAGCTACCCCTGCGCTTCCTGGAAGCTCCATCTGAGGGTCACCTCCGCCTCCGGCTCAACAGC
Ot048899D	TGCAGGACTATAGCCACAAATATTGCTAAGCTGATCACAAAAGCTCAAGACAGCCTTGAACCACCTCTGCTGAT
Ot048912D	TGCAGGGAGAAACTTTGTAGCGGAGCAGGGAAAAAAGAGGGAGGAGCATTGGGGATAGTCGCATTAGAAGGGGT
Ot048935D_Ots09q	TGCAGGGGAGGAGCTACCTGTACCCCAGGACCTGGAGTCCGGGCCAGTTGATGGCGTGTCATTGACAGGCAGCG
Ot048968D	TGCAGGAAGGGTATCACATGAGGGATTAGGATGTCTTCCCTGTATTGCACAGCGTTGAGATTGCCTGCAATGAC
Ot048983D	TGCAGGCTCATCCTGACATGGCTCTCCAGCATGACAATGCCACCAGCCATACTGTTCGTTCCGTGCGTGATTTC
Ot049027D	TGCAGGACAGCTACAGCACCGGATGTCACAGGAAGGTCAAAAAGATCATCAAGGACAACAACCACCCGAGCCAC
Ot049055D	TGCAGGACACAGTGAGTATAAGGGCTAGGATAATTGTGGCCTGTTACAGACATGTATGAATGCACAATATATAC
Ot049090D	TGCAGGCCCATCCTGACATGAACCCCCAGCTTGACAATGCCACCAGCCATACTGCTCGTTCTGTGCGTGATTTC
Ot049110D	TGCAGGAAGGTGTGGTGCCGGAGGTCCCTCCGCCCCCTCTGGACATCAAGGGGTCCCCGGTGTACACTGTACGT
Ot049161D	TGCAGGTACATCAGACAATGACTTTTATTTAACTAGGCAAGTCAGGTAAGAACAAATTCTTATTTACAATGACA
Ot049176D	TGCAGGAGGCCTTTTGGTAGGCCGTCATTGTAAATAAGTAATTGTTCTTAACTGACTTGCCTAGTTAAATAAAA
Ot049192D	TGCAGGTGTGATGTTCGGATGCACCGATCCTGTGCAGGTGCTGTTACACGTGGTCTGCCACTGTGAGGACAATC
Ot049207D	TGCAGGAAGGGTACCACATGAGGGAGGAGGTTGTCTTCCCTGTAACGCACAGCATGGAAATTTCCTGCAATGAC
Ot049231D	TGCAGGCTCATCCGGACATGACCCTCCAGCATGACAGTGCCACCAGCCGTATTGCTCGTTCTGTGCATGATTTC
Ot049238D	TGCAGGCTCTAGTTCTCATATCTTGATTATTGTCCAGTCGTATGGCCAAGTAGTACAAGGAAAGACCTAGTTAA
Ot049268D	TGCAGGGTCTTTCCACACTCAACAGTTTCCTGTGATTATCAACAACGGTCCACCACCCAAAGGCCATCCATCCA
Ot049273D	TGCAGGAGGCCTTTTGGTAGGCTGTCATTGTAAAAGAATGACTTGTCCAGTTAAATAAAAGGCTAAATAAAAAA
Ot049279D	TGCAGGAAGGGTACCACATGAGTGAGAAGGATGCCTTCCCTGTAACGCACAGCGTTGAGATTGCCTGCAATCAC
Ot049285D	TGCAGGCAGAGCAGGGTCATTAGTGATTGGAGTCACCTGGGCTCAGGGTATTTAAAAGGCTTCTCTAATCACTC
Ot049459D	TGCAGGAAGGGTACCACATGAGGGAGGAGGATGTCTTCCCTCTAACACACGGTGTTGAGATTGCCTTCAATGAC
Ot049543D	TGCAGGATCATCTGAGACCAGCCACCCGGACAGCTGATGAAACTGTGGGTTTGTACGACTGAAGAATTTATGCA
Ot049583D	TGCAGGGTCAGAGTAGACCAATGACCAGACTAGACATCATCAAGAACCAAAACCACCAACCTCCCACCCCCACA
Ot049612D	TGCAGGCTCTCCTTTACTGCAGCCGATGTGAGTAAAACATTTAAACGTGTCAACCCTCGCAAGGCTGCAGGCCC
Ot049640D	TGCAGGCCAGCTGTAAGAGTTCCTGTTCAAGAAGGGTTCAGGCCACACAACTTGAGAGCTTCTTCTTCTTCGTA
Ot049688D	TGCAGGAGACTGAAAAGGTTTGGCATGGGTCCCCAAATCCTCAAAATGTTCTACAGCTGCACCAGAGGGCATCC
Ot049695D	TGCAGGCTCTAGTTTAGTCTGATCTTGATTATTGTCCAGTCATATGGTCCAGTGCTGCAAGGAGAGACCTAGTT
Ot049751D	TGCAGGCGCGACACAACACGCAGAAATACAAATATAAATCATGCCTTACCTTTGATGAGCTTCTTCTGTTGGCA
Ot049811D	TGCAGGCTGACTTCAGTCATCATTTGAACAGTGTTTCCTCCGACACGTTGGTGCAGCTGGCTTCCGGGTTAAGC
Ot049817D	TGCAGGAAGGATACCAGATGAGGGAGGAGGATGTCTTCCCTGTAACGCACAGTGTTGAGATTGTCTGCAAAGAC
Ot049894D	TGCAGGCTCATCCTGACATGACCCTCCAGCTTGCCATTGCCACCAGCCATACTGATCGTTCTGTGTGTGATTTC
Ot049921D	TGCAGGCGCCCGGCCCACCACAAGGAGTCGCTAGAGTGCAATGAGCCAAGTAAAGCCCCCCTGGCCAAACTCTC
Ot049990D	TGCAGGAAGGGTACCACATTAGGGAGGAGGATGTCTTCCCTGTAATGCAAAGCTTTGAGATTGCCTGCAATGAT
Ot050005D	TGCAGGCGCCCTGCCCATCACAAGGAGTCGCTAGAGCCCGATGAGCCAAGTAAAGCCCCCCTCGGCCAAACCCT
Ot050061D_Ots03p	TGCAGGCATTCTGGCCGTGTGGGATAATAATGGAAGTCTGTGTGTTCGCCCATCACCTCTCAAGTGTGGGTGGA
Ot050067D	TGCAGGTCATTCACTAGGCCCCCGTGTGGTTCTGAGATTTTTGCTCACCGTTCTTGTAATCATTTTGACCCCAC
Ot050069D	TGCAGGCGTTACGCAAAACGCAGAAATAAAATATAAAACATGCCTTACCTTTTACGAGCTTCCTTTGTTGGCAC
Ot050086D	TGCAGGATTAAGTGACCGCCACTCTCTTCACTGGTAACTAAATGTGTCTGACCTGTTATCTAAAAACTGCCACA
Ot050091D	TGCAGGACTGTGAGCTAAACGAGCTGAGGAAGAACATTGAGCTGCTGAAGAAACAGAACAACGTGGCCCAGGCC
Ot050097D	TGCAGGGAGCCACCATTGGGAGACATCAGGAGTTGCTACATGGCCATTTGGAAGGGCTCATTTCCTTGACGGAA
Ot050118D	TGCAGGTGAAGTGGATGGCCGAATAAAATCAGCCGTTAGTGCCTCATTAATATATCTGCTCATGACCTGAGAGA
Ot050127D	TGCAGGAAGGGAACCACATGAGGGAGGAGGATGTCTTCCCTGTAACGCTCAGCGTTGAGATCGCATGCAATGAC
Ot050173D_Ots27q	TGCAGGATCAGCTGAGACCATCCATCCGGACAACTGATGAAACGGTGGGATTGCACAACAAAATAATTTCTGCA
Ot050202D	TGCAGGCACGAAACAAAACGCAGAAATAAAAATGTAATTCATGCCTTACCTTTGATGAGCTTCTTTTGTTGGCA
Ot050221D	TGCAGGCTTATCCTGACGTGACAATGCCACTAGCCATACTGCTCGTTCTGTGAGTGATTTCCTGCAAGACAGGA
Ot050239D	TGCAGGAAAGAACCCCCACAACATGATGCTGTCACCCGTGTGCTTCACGGTTGGGATGGTGTTCTTCGGCTTGC
Ot050243D	TGCAGGGTTGAAATATGTTTTCTCTCTTTGTTTATGGAGGTGCTACTCTCATCATTTGCTTTTGCCGAAAAGCC
Ot050262D	TGCAGGGCGTAGGAACCCAGCAGGGAGTGGGTGACGAAGGAGCAGGGCAGACGCCCCGACACTATGTCCTGTCG
Ot050321D	TGCAGGCTGACCCCGGTCGTCAGTTGAACAGTGTTTCCTCCGACACATTGGTGCTGCTGGCTTCTGGGTTAAGA
Ot050329D	TGCAGGCAGTCACTGAGTCCGAGGTGCTAAAGGAGATCCTTAAACTTGACACCAAAAAGCCATCTGGGTCAGAT
Ot050331D	TGCAGGGTTGAAATATGCCTCTCTCTTTTTGTTTACTATGGTGCTATCCTCAGATAATTGCATCGTTTGCTTTC
Ot050342D_Ots06q	TGCAGGAAAAACAGGGGTAGTAAATGTCACACTACCAGTCAGATACCAGCCAACAAGTTAATGAATGAATGAAT
Ot050400D	TGCAGGCAGTCACTGAGTCCAAGGTGCTAAAGGAGCTCCTTAAACTTGAACAAAAAAAAACATCTGGGTCAGAT
Ot050403D	TGCAGGCTCATCCTGACATGACCCTCCAGTGTGACAATGCCACCAGCCAAACTGCTCGTTCTGTGCAAGATTTC
Ot050407D	TGCAGGAATGCAAAATTGACTGGCCCGATGAACTCTGGATGGCTGGGCAGTGATTCTGGTTCAGAACTCTAGGT
Ot050455D	TGCAGGGGGCTTGTCCTTGTGTTTTTTTTTATGCTTAATTACAAAGCCTCTGTTAGCTCATGTCCTCAGGCTGG
Ot050490D	TGCAGGCTGTCTCATCGTTGTCGGTAATCAAGCCTACTACTGTTGTGTCGTCTGCAAACTTGATGATTGAGTTG
Ot050502D	TGCAGGAAGGGTACCACATGAAGGGAGGAGGATGTCTTCCCTGTAACGCACAGCATCGAGATTGTCTGCAATGA
Ot050541D_Ots15p	TGCAGGGTGGTATGTTTCCCTGTAGCCCTGACATCTGTAGTCCACCTGCTGTCTCCTTCATTTTCCTCCCCACA
Ot050546D	TGCAGGTGATCAACCAGGAGAAGTGGGAGAGGGATGTGCGTTCGGCCTCCAGTCTGGACGAGCTGCTCATGCTG
Ot050606D	TGCAGGACTTGCTTTGTGGAGTGTGGTGTCAAAAAAGCAGAGCATCTCTTCATTGTGGACAGACCTCTACCCAT
Ot050639D	TGCAGGTTATTTTTATCCGTGATGGGAATCTAGGCCGATTAGTCATTGATGGGCTGACAGTGCTGGAGGACAGA
Ot050698D	TGCAGGCTCTAGTTTTTTCTTATCTTGATTATTGTCCGGTTGTGTGGTCGAGTGCTACAAGGAAAGACCTAGTT
Ot050744D	TGCAGGAAGGGTACCACATGAGGAAGAAGGATGTCTTCCTTGTAACGCACAGCATTGTGATTGCCTGCAATGAC
Ot050795D	TGCAGGGGCTAGGCCTCTGTCCCAAATGGCACCCTGTTCTCAAATGTAGGGCACTACTTTTGACCAGAGTCCTA
Ot050808D	TGCAGGTCAGAGGTCCACTGAGTTAACATGTTATCTTGCAGGTCAGAGGTCAACTGAGTTAAACATGTTGTCTT
Ot050813D	TGCAGGCTGCAATAGTTTTAATGGTTGGCTTTATATAGGCTATTTTTTACATGGTTGGCTTTATGTAGGCTACT
Ot050827D_Ots15p	TGCAGGGGTTGGAAGACTCAAGTATGATCATCCTTACACTTCACAGGGCGTTCCCCCCACGGTGACAATGACAT
Ot050896D_Ots09q	TGCAGGCTGAGACAAGGAAGTCACTTACCACTGACACTCACCTGTACTTCATGATTCCCATCATGTGGAGCGGT
Ot050930D	TGCAGGCTCATTCTGACATGACCCTCCAGCATGACAATGCCACCAGCAATCCTGCTCGTTTTGTGCATGATTTC
Ot050980D_Ots17q	TGCAGGCTAGTCAGACTGAATTGCATGTCCTCATTCGTCCGTTGGCACTCTCCTCTTTCCGTCTCTCGCTCTCT
Ot051062D_Ots03p	TGCAGGCGTGACCGGCGAGAAGGCTGCGTCCCAGATGGCCCCCTATTCCATTTATAGTGCACTGCTTTTGACCA
Ot051064D	TGCAGGCCGCCCACAGACAGTGTGCCAAGAGACAGCAGGTACACACTGCGGCACGATGCCAGGCCAGGCCCCAT
Ot051123D	TGCAGGCAGCATGCCAATTGCACCCTCCCTCAACTTGAGACACCTGTGGCATTGTGTTGTGTGACAGAACTGCA
Ot051143D	TGCAGGGCTACAGAGTCATCTACTGGGCCAATCTGCCAGATGGAGGTAGGGGCTTATTAACAGACACTCAGAAC
Ot051199D	TGCAGGATGGTTACCATATTAGGGAGGAGGATGTCTTCCCTGTAACGCACAACGTTGAGATTGCCTGCAATGAC
Ot051235D	TGCAGGTTCATGCTCTACAACATCCTTAGAGTACCACCCTACCTCACACAGGAAGTGGCACAGGTCCTAATCCA
Ot051255D	TGCAGGAGACTGAAAATATTTGGCATGGGTCCTCAGATCCTCAAAAGGTTCTTCAGCTGCACCATCGAGAGCAT
Ot051330D	TGCAGGAAGGGTAACACACTAGGGAGGAGGATGTCTTCCCTGTAACGCACAGCGTTGAGAATGCCTGTAATGAC
Ot051333D	TGCAGGTTCCTGGACATTTCTGGGGGGGAATGGCCCTAGTCCTCACCCTCCAATCCAACAGGTCCCAGACGTGC
Ot051348D	TGCAGGCACTGGCCGATGTGAGGAACCATCCGGCGCAGCACCTCACGGCTCATGATCACGCCGGGGCCACCCAT
Ot051487D	TGCAGGACTTGCTTTGTGGAGTGTGGTGTCAAAAAAGCAGAGCATCTATTTATTACAGACAGACCTCTCCCCCA
Ot051585D	TGCAGGCCCAGAGGCCTGCGTTAAACCCCGTGATGTGTGGGAATAATACCAGGTTCATCTGATCTTAACCCAGG
Ot051639D_Ots17q	TGCAGGGTTGAAATATGGTTTCTCTCTTTGTTTACCACTGTGCTATCCTCAGATAATAGCATCGTTTGCTTTCG
Ot051735D	TGCAGGAGTACATGCTACGGGTGGGTGCTGCTATGGTGAACAGTGAGCTGAGATAATGAGGGGCTTTACCTAGC
Ot051754D	TGCAGGACACCTACACCACCCGATGTCACAGGAAAGCCATAAAGATAATCAAGAACAACAACCACCCGAGCCAC
Ot051790D	TGCAGGACTCGTGTCAGTGCTCTGAGGAGGGAGAGAGGTGGTGAGATTTAGATAGAAACTGAAAAAAAAAAAAA
Ot051793D	TGCAGGAAGGGAGGAGGATGTCTTCCCTGTAACGCACAGCGTTGAGATTGACAACAATCTTAGTCCAATGATGC
Ot051829D	TGCAGGGGCCTCTCATCCTGGTGGTGTTATTATCTTAACCGCTACAGGGCTTCTCATCTCAGCAGACACTCTGC
Ot051846D	TGCAGGTGTTGCTTTTGCCTGTGATCCAACTCTTCTGCCGTAGGGAAACAGGGCTTTAGGTCAACAACATGCAC
Ot051896D	TGCAGGGAGACAGATGAGCAGGACTCGCTTTAATTTCCAGAGGTTTCTACTATACTCATTGTGCACCTCAAACA
Ot051901D_Ots02q	TGCAGGCCCTCTGTCTAGCCTCTCTCAGCCTGTTGCGGACATTCTGAGCACTGTTAGAGGGATGGTGCGTTCCT
Ot051959D	TGCAGGACTGGAGTGTGGTGTCAAAAAAGCAGAGCATTACGGACAGACCTGTCCCCATCATCACGACCCCACAT
Ot051981D	TGCAGGCTCCCAGCCTGCCACAAGGAGTCGCTAAAGCGTGATGAGCCAAGTAAAGCCCCCCAGCCAAAACCTCC
Ot051988D_Ots32q	TGCAGGTGAAGAAGCCGGTGTGGGTCCTGGGCTGGCGTGGTTACACGGTTACACATACTGCCAAATTCTCTAAA
Ot052015D	TGCAGGTTTATACCATCGCTGGTCAGAGCCCTGGAGGCTATGAGTCTTGTGCCATCTATTCCCAGAGTTTACGG
Ot052034D	TGCAGGAGTGAGTCACTGCATTGATGTTTGCAGAGAACGATAGGGTGTTGTCCAGGGTCACGCCAAGGTTCTTT
Ot052082D	TGCAGGTGTGATGTTCGGATGTACCTATCCTGTGCAGGTGTTGTTACACGTAGTCTGCAACTGTGAGGACAATC
Ot052086D	TGCAGGACCAAAGTCTTTTCACCAGCACCTCAAAATGGTTGAAGAAGTAGTATCTTGGGGGTTCGTATAGGCAG
Ot052095D	TGCAGGAAGGGTACCACATGAGGGAGGATGATGTCTTCCCTGTAATGCACGGCGTTGAGATTGCCTGTTATGAC
Ot052099D	TGCAGGCTCATCCTGACATGACCCTCCTGCATGGCAATGCCACCAGCCTTACTGCTTGTTCTTTGTGTGATTTC
Ot052103D	TGCAGGCAGTCACTGAGTCCGAGGTGCTAAAGAAGCTCCTTAAACTTGACCCCAAAAAAACATCTGTGTCAAAT
Ot052119D	TGCAGGCTCATCCTGACATGACCCTCCAACATGACAGTGCCACCAGCCATACTGCTCGTTAGGTGTGTGATTTC
Ot052120D	TGCAGGGTTGAAATATGCTTTCTCTCTTTGTATACGGAGGTGCTACCCTCAGATAATAGCATCGTTTGCTAACG
Ot052125D	TGCAGGGTCTGGAGAGAGATGGAGAGGGAGAGGGGGTTCAGCACACAGAACACACACACACCACAATGAAAATA
Ot052133D	TGCAGGGCCTGCTTCTCGGCACTCAACTGGGGGACACAGAAACAATATGGTGTTACGGGTTCATGAATGCATTT
Ot052146D	TGCAGGTTGTTGACCGAAGCACTCAGGTGTCTGTTGAGCTCCTCAACGTAGTTCTTCTGGTCCAGGATGGCTGT
Ot052161D	TGCAGGAGAAAAGGAAACAGTCGCTGAGACACAGGAAACAGGTAACAGTCACTAACACAAAGGGAACAAACTAA
Ot052170D	TGCAGGTCTGGGAGGGTGTCTCGCTGGTCTGGACGGGGTGTCCATTGATTTGTTGCTCCTGTGTGAAGTGTTGG
Ot052183D	TGCAGGTGAAGAAGCCGGATGAGGAGGTCCTGGGCTGGAGTGGTTACACGTGGTCTGCTGTTGTGAGGCCAGTT
Ot052230D	TGCAGGATTGTCTGAGACCAGCCTCCCGGACAGCGGATGAAACTGTGGGTTTGCACAACCGAAGAATTTCTGCA
Ot052246D	TGCAGGTGTTTGTCATTAAGTCCACTTGTCGTCTGAATTGATGCTGCCAGTCTGCTGTACACGCGCGTCTCAAA
Ot052252D	TGCAGGTTTAAATAGCATGAGACTGAGGATAGGAAGGGATCAGGTCTGGCCCTGTATACACCTACAGTACAGTA
Ot052272D	TGCAGGGAGACAGCATGAAGGAGCTGGTCCAAGTCTGCTGGGTCTGTCATGGCCAGTTCGTACTATAAGTGCAC
Ot052281D	TGCAGGCTCATCCTGACATGACTCTCCAGCATGACAATGCCACCAGCCATACTGCCCGTTCTGTACTTGATTCC
Ot052306D	TGCAGGTGGTTGGCTGGAGTGTAACAGAGGAGACTGGGTGGCCATCTTGGATTCCCAGACCCAGACGGGTGCAG
Ot052368D	TGCAGGCGCCACAGATCGGCACCCCCATCTTATCATGGCAGGGCAGACAGTACAGCTCTCCCTTCAGCTCCCTG
Ot052465D	TGCAGGTGATGGCTGCGAAGTACATTCTGATATGAGTCTCCAGTACTCGTCAGTACCCTTCATTTGATGCATAA
Ot052497D	TGCAGGCTCATCCTGACATGACCCTCCAGAATGACAATGCCACCAGCCATACTGCTCGTTTGTGTGTGATTTCC
Ot052498D	TGCAGGGTTGAAATATATTCTCTCTTTGTGTAGAGAGGGGCTACCCTCAGATAATAGCATTGTTTGCTTTCGCC
Ot052504D	TGCAGGCTGACCTTGGTCATGAGTTTAACGCGTTTCCTCTGACACATTGGTGCGGCTGGCTTCCGGGGTTTGTG
Ot052563D_Ots19p	TGCAGGAAGGGTACCACATGAGGGAGGAGGTTGACTTCCCTGTAACGCACAGCGTTGAGACCGGCTGCAATGAC
Ot052584D	TGCAGGACCTGGCCTGGCTCCGGTGAGGACGAGCCCAGCGGGCCAACGACACTGTCCAACTTCCTCTTCAGACC
Ot052606D	TGCAGGCAGGTATTTGTCCCCCTGTGTGCTGAGGTTGTCAGGTTCTTGTCTGGTTCTGACATTTAGGTCGCCAC
Ot052624D	TGCAGGCGTCTACTGTGATGTCCTCACATGCTGCATCCATTGCAGCCAGCAGGGTCATCTGTGTGTGTGGCTGA
Ot052718D	TGCAGGGCTGCATGACGCTGTGTGGAGACTGGGTGCTCCTGCCATCCGAGGGCGTGCTGGCTGATTCAGTTGAC
Ot052789D_Ots11p_Ots34q	TGCAGGTGAAGAAGCCGGATGTGGAGGTCCTTGGCTGGTGCGGTTACACGTGGTCTGCGGTTGTGAGGCAGGTT
Ot052812D_Ots09q	TGCAGGTGAGCTGCGGGTGCAGAACGGGGCCGGTCTGGTCCACTCGCTGATCGCCAGCGAGGGCGGTGTGACTG
Ot052840D	TGCAGGAAAGCACCTCCACCACATGATGCTGCCACCCCCGTGCTTCATGGTTGGGATGGTGTTCTTTGACTTGC
Ot052880D	TGCAGGGTTGAAACTTGTTTTCTCTCTTTTGTTTACAGAGGTGCTATCCTCAGATAATAGCATCGTTTGCTTTT
Ot052883D	TGCAGGTGTTCCTGAAGGAAGAGCTGGAACAACGGCTGGAGAAGGAGAGGGAAGAGGTGCGGAGACAGGCGGGC
Ot052974D	TGCAGGTGTGATGTTCGGATGTACCGATCCTGTGCAGGTGTTATTACACGTGGTCTGCCACTGCAAAGATGATC
Ot052993D	TGCAGGAAGGGTACCACATGAGGGAGGAGGATGTCTTCCCTGTAACGCACAGCTATGAGACTACCTGCATTGAC
Ot053029D_Ots01q	TGCAGGATACCAGGTAATAACACGGCTACACACAGGAAGTACCAGGTAATAACACGGCTACACACAGGAAGTAC
Ot053033D	TGCAGGATCATCTGAGACCAGCCACCCGGACAGCTGATGAAACTGTGGTTTTGCACAGCTGAAGAATTTCTACA
Ot053103D	TGCAGGCTCATCCTGACAGCATGACAATGCCACCAGCCATACTGCTCGATCTGTGCGTGATTTCCTGCAAGACA
Ot053118D	TGCAGGAAGAGTACCACATGAGAGAAGAGGATGTCTTCCCTGTAACGCACAGCGTTGAGACTGCCTGCAATGAC
Ot053131D	TGCAGGTCCCCTGGTCCGGGGAAAACCCCGTCATGGAGGATGATGATGGTCTTGATGAGCTCGTTAACGTGGGC
Ot053132D_Ots09q	TGCAGGGTGGAGACAAGGGTGGAGTCACCAGACCTGGGGGAGGAGGAGCAGGAGGTGGCGAACTGTGAGTCTTT
Ot053144D	TGCAGGCTCTCCTTAACTGCAGCCGTCGTGAGTAAAACATTTCAACGTGTTAACCCTCGCAAGGCTGCAGGCCC
Ot053173D	TGCAGGCTCATCCTGACATGACCCTCCAGCATGACAATGCCTCCAGTCATACTGCCCGTTCTGGACGTGATTTC
Ot053199D	TGCAGGAAGGTTACAACATGAGGGAGGAGGATGTCTTCCCTGTAACGTACAGCATTGAGATTGTCTGCAATGAC
Ot053238D	TGCAGGTAGAAAATATCCTGATGAAATAAATATCATATGAATCAAATTGGCTACACATGGCCTGTCTGCAAGAA
Ot053272D	TGCAGGAAGGTTACCACATGAGGGGGGAGGATGTCTTCCCTGTAACGCACAATGTGGAGATGGCCTGCAATGAC
Ot053273D	TGCAGGCTCAACCTGACATGACCCTCCAGCATGACAATGCCACCAGCCATACTGCTTGTTCTGTGGTTGATTTT
Ot053332D	TGCAGGGTTTTAATATGCTAACTCCTTTTTTTACTGCTGGTGCTATCGTCAGATAATACCTTCTCATGCTTTCG
Ot053349D	TGCAGGCTTTGCGTCACCTGGGTGTCCTGGCGGCTGAGCCTCGTCTGCTGGTCCCAGTCGATGTGGACACACTG
Ot053408D_Ots09q	TGCAGGGGGCCCACATTGATTTTGTTCATCACTCTTATTCAGATATCATATTAACATGACATAATGGCAAATTG
Ot053453D	TGCAGGGAGACAGCGTGGCGGAGCTGGTTCCAGTCTGCTGGGTCTGTCATGGTCAGTTTGTACTATAAGGGCAC
Ot053484D	TGCAGGGTTGAAATATGCTTTATCTCTTTGTTTACGGAGGTGCTACCCTCAGATAATAGCATCATTTGCTTTTG
Ot053494D	TGCAGGCGGTCACTGAGTCCGAGGTGCTGAAGATGCTCCTTAAACTTGTCCTCAAAAAACCATCTGGGTCAGAT
Ot053543D	TGCAGGAAAAGTATCACATGAGGGAGGAGGATGTCTTCCCAGTAACGCACAGCATTGAGATAGCCTGCAATGAC
Ot053591D	TGCAGGCTGATCTTGTCGTCAGGTAAACTGTGTTTCCTCCGACACATTGGTGTGGCTGGCTTCCGGGTTAAGCG
Ot053667D	TGCAGGTGTGATGTTCGGCTGTACCGATCCTGTGCAGGTGTTGTTACACGTGGTCTGCCAATGCGAAGATGATC
Ot053672D	TGCAGGCTGACCCTGGTCGTCAGTTGAACTGTGTTTCCTCCGACACATTGGTGCGGCTGGCTTCTGGGTTAAGT
Ot053760D	TGCAGGGTTGAAATATGGGTTCTCTCTTTGTTTATGAAGGTGCTATCCTCAGATAATAGCATCGTTTTCTTTCG
Ot053806D	TGCAGGTCATCTACGAAGCCCTCCATCCTGTCGAACTTGGAGCTGAGCCTTCCCAGCTCATCCTTTAGAGAGTT
Ot053852D	TGCAGGGTTTCATTCCAACACAGCAATAGGCCTAGTAGTGCGGGAGCAAAACCCTGCACACCCAGTAGCTTTTG
Ot053860D	TGCAGGCTCATCCTGACATGACCCTCCAGCATGACAATGCCACCAGCTATACCGCTAGTTCTATGCATGATTTC
Ot053957D_Ots23q	TGCAGGTCTCCTCGCTATAGTAACGTAGCCTTGCACTGTTTCAATGTACCAATTGATTGGTAAGCACAGGCAGT
Ot053980D	TGCAGGGCTGTGGGAATGGGGACGTGCTGCTCCAGAACGCCCACGCCGAGCACCGGGACCTCCCTGAGGCCTGC
Ot054016D	TGCAGGCTCATCCTGACAAGACCCTCCAGCATGACAATTCCACCAGCCATACTACTCATTCTATGCATGATTTC
Ot054058D	TGCAGGGCCTGGCAGATTGATAAACGATGTTGCTTTAAACTTTGGAGACCGTCATTTTTGGGAGCTGGTGTTTA
Ot054066D	TGCAGGTTTGGTAAATAGATCTCTAACCTCTAACACACATTATTCCTCTAGAGTTGACGTGGCACCCATCGTCA
Ot054069D	TGCAGGTGGCTGGGTTAACCTGTGGCTGGGACAGACAGGTGCTGTGGGATATGAGTGATGATGCCTATATTTCC
Ot054138D	TGCAGGATTGTGGAGAATGGCCAGGAGAGGGTAGAGGTGGAGGAGGACGGTCAGTTGAAGTCTCTAACCGTCAA
Ot054160D	TGCAGGCAGAAAGACACGTTACTCGACCCGCTTTCAGCTTTTACCCTTTGTGTGTGTGTGTGTGTGTGTGTGAG
Ot054163D	TGCAGGTCGTCCAGTGTCTGCTGTTGGGCCTCTTGGAGGGCTTTCTTCTCCTTGGTCAGCTTGGCAATGCTCTC
Ot054169D	TGCAGGCCAAGGCCCATCGATTCCACCCACCCAGCCAATCACACTGAGAGGACTGGCAGGAGAGTTTCTTTAAA
Ot054170D	TGCAGGATGGTGAGGTGCCTGAGGTCCCTCCGCCCCCTCTGGACTTCGAGGGATCCCCGGCGTACACAGTACGT
Ot054201D	TGCAGGGTTGAAATATGCTTCTCTCTCTTTGCTTACGGAGGTGCTATCCTCAGACAATAGCATCGTTTGCTATC
Ot054249D_Ots09q	TGCAGGGAAAGCAATAGAGTGGATTTCCCATATATGGGGTAATGGAGATATCTACAAAATTGATTCACTGAAAA
Ot054261D	TGCAGGCGCCCAGCCCGCCACAAGGAGTCGCTAGAGCGCGATGAGCCAAGTAAGCCCCCCCCAGCCAAACCCTC
Ot054288D	TGCAGGCTCAACCTGACATGACCCTCCAGCATGACAATTCCACCAGCTATACTGCTCGTTATGTGCATGATTTC
Ot054289D_Ots23q	TGCAGGAACATCCCGTCAAGGTCCGAAAAGAAGACAGGCAACAGCCGCCCATACAACCGACCCAAAGACCTGGG
Ot054334D	TGCAGGACACATTCAGTATGAGGAAGAGACAGAATGGTTGTCTCCTACAGGACACATTCAGTATAGTGGAGACA
Ot054383D	TGCAGGCTCATCCTGACATGACGCTCCAGCATGACAATGCCATCAGCCTTACTGCTGGTTCTGTGCGTGATGTC
Ot054451D_Ots07p	TGCAGGGTGCTGTGTGTGACCTGTCTGACAGAGCAGTGTATCACCACGTGGTCCAGGGGTAGGGACCGCTCCCC
Ot054469D	TGCAGGTGGCTGGGCAGTGGCACTCCATACCAAGGCTACAGCACACTGCTTCCACACTGATCAAATTATACAAC
Ot054488D	TGCAGGAAGGGTACCATATGAGGGAGGACGATGTCTTCCCTGTAATGCACAGCGTTGAGTTTGCATGCAATGAC
Ot054556D	TGCAGGCACCACTCTTTGACTGTCACATTGTAGATGTCAGTTGGTTGTAGTCCCAACTGACCCCATCTGATGTC
Ot054557D	TGCAGGCTCATCCTGACATGACCCACCAGCATGACAATGCCACCAGCCAACCTGCCTGTTCTGTGTGTGATTTC
Ot054564D	TGCAGGTGTGAAGTTCGGATGTACTGATCCTGTGCAGGTGTTGTTGCACATGGTCTGCCACTGCGAGGATGATC
Ot054596D	TGCAGGAAGGGTACCACATGAGGGAGGAGGACGTATTCCCTGTAACGCACAGCATTGAGATTGCCTGCAACAAG
Ot054643D	TGCAGGCTCATCCAGACATAACCCTCCATTATGACAATGCCACCAGCCATACTGCTCGTTCTGTGCGTGATTTC
Ot054664D	TGCAGGCGCGACACAAGATGCAGAAATAAAAATATAAATCATGCCTTACCTTTGATAAGCTTCTTTTCTTGGCA
Ot054666D	TGCAGGTCCAGGAGACGATATAGAGGAAATACACAGCCTGACGTAACATTGTAGAATTCGGGATGAATAGGTAG
Ot054700D	TGCAGGCAGTCACTGAGTCCGAGGTGTTAAAGGAGCTCCTTAAACTTGACCCCCAAAAACCTTCTGGGTCAGAT
Ot054704D	TGCAGGCGCATCCTGACATGACCCTCCAGCATGACAATGCCACCAGCCATACTGCTTGTTCTGTGCGTTTTCTG
Ot054725D	TGCAGGTGAAGAAGCCGGATGTGGAGGTTCTGGGCTGCTGTGGTTACACGTGGTCTGCGGTTGTGAGGCCGGTT
Ot054727D	TGCAGGTGTGATGTTCAGATGTACCGATCCTGTGTAGGTGTTGTTACGCGTGGTCTGCCACTGCGAGGACAATC
Ot054759D	TGCAGGCGCCCGGCCCACCACAAGGAGTTGCTATAGTGCGATGGGCCAAGGACATCCCCTAACCCGGATGACGC
Ot054799D	TGCAGGCGCGACACAAAACGTAGAAATAAAAGTAGAATTCATGCCTTACCTTTAACGAGCTTCTTTTGTTGGCA
Ot054815D_Ots03p	TGCAGGATAGAACTTCAACACAACATCTACTCGGTCCAATGATGACATAATATCATTGCTAGATTACCTTTAAT
Ot054824D	TGCAGGAAGGGTGCCACATAAGGGAGGATGATGTCTTCCCTGTAACGCACAGCGTTGAGATTGCCTGCAACGAC
Ot054827D	TGCAGGGGATGAGAACGCTCTGAGGGCAGCAGTCCTGCGCCACCGCTGGTTTGTCACTGTAACGTCTCGTGCTG
Ot054891D	TGCAGGCGGGACACAAAACGGAGAAATAAAAATATAAATCATGCCTTACCTTTGACGAGCTTATTTTGTTGGTA
Ot054952D	TGCAGGCTCGTCCTGACATGACCTTCCAGCATGACAATGCCACCAGCCATACTGCTCCTTCTGTCCATGATTTC
Ot054967D	TGCAGGCCCATCCTGACTTGACCCTCCAGCATGACAATGCCACCAGCCATACTGCTCGTTCTGTGAGTGATTTC
Ot054982D	TGCAGGATCATCTGAGACCAGCCACCCGGACAGCTGACGAAACTGAGGAGTATCTCTGTCTATAATAAAGCCCT
Ot055001D	TGCAGGAGGCCTTTTGCCTTTTGGTAGGCCACCATTGTAAATAAGAATTTGTTTTTCACTGACTTGCCTAGTTA
Ot055042D	TGCAGGGTTGAAATGTTTTCTCTCTTTTGTTTACTATGATGCTCTGCTCAGACAATAGCATCGTTTGCTTTCGC
Ot055077D	TGCAGGCGCCCGGCCCACCACAAGGAGTCGCTAGAGCGCAATGAGCCAAGTAAAGACCCCCCGGCCAAATCCTC
Ot055151D	TGCAGGCACCACACAAGACGCAGAAATAAACTATAAATCATGTCTTACCTTTGACAAGCTTCTTTTGTTGGCAC
Ot055222D	TGCAGGGACACCACCCTCACCTTCGACGAGCTGGTGGACCTTTCCATTTGGCTGGATAACCTGCTGGCCACCCG
Ot055236D_Ots02q	TGCAGGCTGCAATGTTTTTATTTGTTGACTTTATGTATTTTTACATAGTTGGAAACAAAAAATACTTTGGGTTT
Ot055281D	TGCAGGACACCTACAGCACCCGATGTCACAGGAAGGCCAAAAAGACCATCAACCACCTGAACCACGGCCTGTTC
Ot055282D	TGCAGGAAGGGTATCGCATGAGGGAGGAGGATGTCTTCACTGTAACGCACAGCGTTGAGATTGCTTGCAATGAC
Ot055296D	TGCAGGTGAGAGCTTACGGGAAAAGAATGCACATGGGTGGACCTTCAGATCAGAGGGGGAACGTTGAGACAGAA
Ot055349D	TGCAGGCTGGTGAAGACAGGTAGCCTCTGTGACCCTCACTCTTGGGATAGTCCTGATGCATCCAGATCCCTTGC
Ot055360D	TGCAGGATGCTGTCGTAGATCTTCCCCTCCGTTACCGCAGCATGGTATACGGCCTCCCGGAACACAGGAGAGAA
Ot055381D	TGCAGGGCTTTTTAAAAATTGTTCCGAGATGAATCATGTCTGACTGACTTTGTGTGTGTGTGTGTGTGTGTGTG
Ot055422D	TGCAGGACTTGCTTTGTGGAGTGTGGTGTCAAAAAAGCAGAACATCTCTTTATCACAGACAGACCTCTCCTTAT
Ot055452D	TGCAGGACATACCTACACGTACGCTACGGTCACAAGACGCAGGCCTCCTAATTGTCCCTAGAATTTCTAAGCAA
Ot055488D	TGCAGGTTCATGCTCTACAACATCCGTAGAGTACAACCCTACCTCATACAGGAAGTGGTGCAGGTCCTAATCCA
Ot055502D	TGCAGGGCTTGAAAGAGAACAACAAATGATTCCTCCTCCCAATGAAAGAGAACATCACATTTTTCTCCCTCCCA
Ot055552D	TGCAGGAAGGGTACCACATGAGGGAGGAGGATGTCTTCCCTGTAAAGCATAGCGTTGAGATTCCCTGCAACAAC
Ot055560D_Ots15p	TGCAGGCTTCATGACTCCAGAAGAGAGGAAGATCTTTGATGCTGTCAAGTCTCCCCACCTGAAGTACTGGATCC
Ot055611D	TGCAGGTACGACTTCCTGCCTGGTGCCCTTTGCCCTCCTGCCTTCAGAAGTCCACAAAGCCCTGCGCCGTGGAC
Ot055620D	TGCAGGAAGGGTACCACATGAAGGAAGAGGATGTCTTCCCTGTAACGCATACCGTTGAGATTGCCTGCAATGAC
Ot055640D	TGCAGGGATGATTCCGATGCGGAGCGCACATGGAACCAGGTCCTGGTTCGGTTGGTTCTGGTCCACTCTGGAAT
Ot055641D	TGCAGGCTCATCCTCACATGGCCCTCCAGCATGACAATGCCACCAGCCATACTGCTCGTCGTGTGCGTGATTTC
Ot055697D	TGCAGGAAGGGTAACACATGGGGGAGGAGGATGTCTTCCCTGTAACACACAGCATTGAGATTTCCTGCAATGAC
Ot055715D	TGCAGGATGCAATGTTTTTATTTGTTGTCTTTATGTAGGCTATTTTGACATAGTTGACAATGGCAATAGAAGTT
Ot055723D_Ots12q	TGCAGGCTGTTCATACCTCAAACAGACTGTACACTCTTCATGTGGCTCAATGTTTCAGTCTCTAAATACATTCT
Ot055757D	TGCAGGAGCAATTCACTGCTTTGAATGACAGGGTGTTGTCCAGGGTCACGTCAAGGTCATTTGCACTCTGGGAG
Ot055770D	TGCAGGCGCCGAGGCCCAGCGTGATGACAATCACCATGTATGACATTGTTTGGATGGCTGACCATCTGTGGGCT
Ot055812D_Ots07p	TGCAGGTGTCCCCACTGATCGTCCCCCACCACGGTAGCACAGGTGGGGGTGTGGTACTTGGCGTGTAGACAGTC
Ot055901D	TGCAGGCACGCCCACACAGATCCTGTCCACCGCTTGTCTCGTCTTCCCAGAGTACGTCTGTAGAGAGGACAAAA
Ot055914D	TGCAGGTGATTCATTTCATTATTCATTCATATAAATGTCACTGTTAGTAATGTTATGTTTTCCCCCAAAGTAAT
Ot055926D	TGCAGGCTCATGCTGACATGAACCTCCGGCATGACAATGCCACCAGCCATACGGCTCGTTCTGTGCTTGATTTC
Ot055982D	TGCAGGAAGGGTACCACATGAGGGAGGATGTCTTCCCTGTAACGCACATCATTAAGATTGCCTGCAATGATAAC
Ot055985D	TGCAGGACAGGTACAGGATGGCAACAACAACTGCCTGAGTTACACCAGGAACTTACAATCCCTCTGTCAGTGCT
Ot056008D	TGCAGGGTTGAAATATGCTACGCTTTTTGTTTACTATTGTGCTATCATCAGAAAATAGCTTCTTATGCTTTCGC
Ot056017D	TGCAGGTCTTTATGACACCCAGCAGCTCTTTATGACATCCGGCAGGTCTTTAGGACACCCAGGAGGTCTTTAGG
Ot056066D	TGCAGGTGAAGAAGCCAGATGTGGGGGTCCTGGGCTAGCGTGGTTACACATGGTCTGCTGTTGTGAGGCCGGTT
Ot056700D	TGCAGGCTCATCCTGACATGACCCTGCAGCATTACAATGTCACCAGCCATACTGCTTGTTCTGTGAGTGATTTC
Ot056701D	TGCAGGAAGGGTACCACGTGAGGGAGGAGGATGTCTTCCCTTAAACGCACAGCATTGAGATTGTCTGCAATGAC
Ot056702D	TGCAGGGTTGAAATATGCTAGCTCCTTTGTTCACTGCTGGTGCAGATGGTGCTGGCTATCAAATAATAGCTTCT
Ot056703D	TGCAGGAAAACGTTATGCTGAAGTATAGAACCATGAGGAAACCTGTAGGAAACCTGTAGGAAAACGTTATGCTG
Ot056704D	TGCAGGAAGGGTACCACATAAGGGAGGAGGATGTCTTCCCTGTTACGCACAGCGTGGAGATTGCCTACAATGAC
Ot056705D	TGCAGGAAGGGTACCACATGAGGGAAGAGGATGTCTTCCCTGTAACGCACAGCTTTGAGATTGCCTGCGATGAT
Ot056706D	TGCAGGAAGGGTACCACATGAGGGAGGAAGATGTCTTCCCTGTAACGTACTGCGTTGAGATTGCCTGCAACGAC
Ot056707D	TGCAGGAAGGGTACCACATGAGGGAGGAGAATGTCTTCCCTGTAACACACCGTGTTGAGGTTGCCTGCAATGAC
Ot056708D	TGCAGGAAGGGTACCACATGAGGGAGGAGCATGTCTTCCCTGTAACGCACAGCTTTGAGATTGCCTGACATGAC
Ot056709D	TGCAGGAAGGGTACCACATGAGGGAGGAGGAAGTCTTCCCTGTACCGCACAGCTTTGAGATTGCTTGCAATGAC
Ot056710D	TGCAGGAAGGGTACCACATGAGGGAGGAGGACGTCTTCCCTGTAACGCACAGCGTTGAAATTGCCTGCCTTGAC
Ot056711D	TGCAGGAAGGGTACCACATGAGGGAGGAGGACGTCTTCCCTGTAATGCGCAGCATTGAGATTGCAGGCAATGAC
Ot056712D	TGCAGGAAGGGTACCACATGAGGGCGGAGGATGTCTTCCCTGTAACGTACAGCGTTGAGCCTGCCTGCAATGAC
Ot056713D	TGCAGGAAGGGTACCACATGAGGGTGGAGGATGTCTTCCCTGTAACCCACAGTATTGAGATTGCCTGTAATGAC
Ot056714D	TGCAGGAAGGGTACCACATGATGTAGGTGGATGTCTTCCCTGTAACGCACAGCGTTGAGATTGCATGCAATGAC
Ot056715D	TGCAGGAATATTTTCTAATTTCTATCTCATGGTTAGTTCCTTGGATAATGCAACTCATACATTTACATCTTTCA
Ot056716D	TGCAGGACAGTTGAGCTAACATAGGCTAATGCGATTAGTATGAGGTTGTAAGTAACAAGAACATTTCCCAGGAC
Ot056717D	TGCAGGAGCACCCCGTCAAGGTCCGAAAAGAAGACAGGCAACAGCCGCCCAGACAACCGACCCAAAGACCTGGA
Ot056718D	TGCAGGAGGGACTGGTGCACTTCACAAAATAGATGGCAGCATGAGGAAGGAAAATAATGTGGATATATTGAAGC
Ot056719D	TGCAGGAGGGATTGGTGCACTTCACAAAATAGATGGCATCATGAGGTAGGAACATTATGTGGATATATTGAAGC
Ot056720D	TGCAGGAGGTTTGTTTGTTGTGATTGAGTGGGGTGAAACAGCTGCTGGCAAGGTTCTGACAGATGGGTGTGTCT
Ot056721D	TGCAGGATGGTTGAGCTAACGTAAGCTAATGTGATTAGCATGAGGTTGTAAGTAACAAGAACATTTCCCAGGAC
Ot056722D	TGCAGGATTTCAGTCATTCATGGCGTAGTGTGTTACCAATTGTTTTCTTGGTGACTATGATCCCAGCTGCCTTG
Ot056723D	TGCAGGCATTTGGAAATTGCTCCCAAGGATAAACCAGACTTGTGGAGGTCCACAATTTTTTTCTGAGGTCTTGG
Ot056724D	TGCAGGGTCAGATAATAATAATCATAGAGGTTGTAGAGGGTGCAACAGGTCAGCACTTCAGGAGTAAATGTCAG
Ot056725D	TGCAGGTAGAAAATATCCTGATAAAAATAAATATCCTATAAATCACATTGGCTACACATGGCCTCTCTGCAATA
Ot056726D	TGCAGGTAGAAAATATCCTGATAAAAATAAATATCCTATAAATCACATTGGCTGCACATGGCCTGTCTACAACA
Ot056727D	TGCAGGTGACAGCATTCCCTCCCATATATGCCCCCCTAGGCACAACTATGACAACATAACCAATAAAAACAGGT
Ot056728D	TGCAGGTGTTTGGAAATTGTTCCCAAGGATGAACCAGACTTGTGGAGGTCTACAATTTTTTTCCGAGGTCTTGG
Ot056729D	TGCAGGTTTATACCATCGCTGGTCAGAGCCCTGGAGTCTATGGGTCTTGTGCCGTCTATCCCCAGAGTTTACTT
Ot056730D	TGCAGGTTTATACCTTCGCTGGTCAGAGCCCTGGAGTCTATGGGTCTTGTGCCATCTATTCCCAGGGTTTACGG
Ot056731D	TGCAGGTTTATACCTTTGCTGGTTAGAGCCCTGGAGTCTATGGGTCTTGTGCCGTCTATTCCCAGAGTTTACGG
Ot056732D	TGCAGGAAGGGTACCACACAAGGGAGGAGGATGTCTTCCCTGTAACGCACAGCATTGAGACAGCCTGCAATGAC
Ot056733D	TGCAGGAAGGGTACCACACGAGGGAGGAGGATGTCTTCCTTGTAACGCACAGTGTTGAGATTGCCTGCAATAAC
Ot056734D	TGCAGGAAGGGTACCACATGAGGAAGAAGGATGTCTTTCCTGTAACGCACAGCGTTGAGATTGCCTGCAATGAG
Ot056735D	TGCAGGAAGGGTACCACATGAGGAAGGAGGATGTCTTCGCTGTAACGCACAGCATTGAGATTGCAGGCAATGAC
Ot056736D	TGCAGGAAGGGTACCACATGAGGAGGGAAGATGTCTTCCCTGTAACGCACAGCGTTGACATTGCCTGCAATGAC
Ot056737D	TGCAGGAAGGGTACCACATGAGGGAAGAGGATGACTTCCCTGTAACGCACAGGATTGAGATTTCCTGCAATGAC
Ot056738D	TGCAGGAAGGGTACCACATGAGGGACGACGATGTCTTCCCTGTAACGCACAGCGTTGAGATTGCTTGCAATGAT
Ot056739D	TGCAGGAAGGGTACCACATGAGGGAGAAAGATGTCTTCCCTGCAACGCACAGAGTTGAGATTGCCTGCAATGAC
Ot056740D	TGCAGGAAGGGTACCACATGAGGGAGGAGGGTGTCTTCCCAGTAATGCACAGCATTGAGATTGCCTGCAATGAC
Ot056741D	TGCAGGAAGGGTACCACATGAGGGAGGAGGTCGTCTTCCCTGTAACGCACAGCATTGAGATTTCCTGCAATAAC
Ot056742D	TGCAGGAAGGGTACCACATGAGGGAGGGTCATGTCTTCCCTGTAACGCACAGCGTTGAGATTTCCTGCAATGAC
Ot056743D	TGCAGGAAGGGTACCACATGAGGGTGGAGAACGTCTTCCCTGTAACGCACAGCGTTGAGATTACCTGCAATGAC
Ot056744D	TGCAGGAAGGGTACCACATGAGGTAGGAGGATTTTTTCCCTATAACGCACAGCGTTGAGATTGCCTGCAATGAC
Ot056745D	TGCAGGTGACAGCATTCCCTCCCACATATGCCCTCCTAGGCACAACTATGACAACATAACAAACAAATACGGGT
Ot056746D	TGCAGGAAAGATACCACATGAGGGAGAAGGATGTCTTCCCTGTAACGCACAGCGTTGAGGTTGCCTGCAATGAC
Ot056747D	TGCAGGAAAGCACCACCACAACATGATGCTGCCACCCCCGTGCTTCACGGTTGGGATGGTATTCTTCAGCTTGC
Ot056748D	TGCAGGAAAGCACCCCAACAACATGATGCTACCACCCCCGTGCTTCACGGTTGGGATGGTGTTCTTCAGCTTGC
Ot056749D	TGCAGGAAAGCACCCCCACAACACGATACTGCCACCCCTGTGCTTCACGGTTGGGATGGTGTTCTTCGGCTTGC
Ot056750D	TGCAGGAAAGCACCCCCACAACATGACGCTGCCACCCCCGTGCTTCATGGTTGGGATGGTGTTCTTAGGCTTGC
Ot056751D	TGCAGGAAAGCACCCCCACAACATGATGCTGCCACCCCCGTGTTTCATGGTTGGGATGGTGTTCTTCAGCTTGC
Ot056752D	TGCAGGAAAGCACCCCCACAACATGATGCTGCCACCCCTTTGCCTCACGGTTGGGATGGTGTTCTTTGGCTTGC
Ot056753D	TGCAGGAAAGCACCCCCACAACGTGATGCTGCTACCCCTGTGCTTCACGGTTGGGATGGTGTTCTTCGGCTTGC
Ot056754D	TGCAGGAAAGCTACCACATAAGGGAGGAGGATGTCTTCCCTGTAACGCACGGCGTTGAGATTGCCTGCAATGAC
Ot056755D	TGCAGGAAAGGTACCACATGAGGGAAGAGGATGTCTTCTCTGTAACACACAGCGTTGAGATTGCCTGCAATGAC
Ot056756D	TGCAGGAAAGGTACCACATGAGGGAGAAGGATGTCTTCCCTGTAATGCACAGCATTGAGATTGCCTGCAATGAC
Ot056757D	TGCAGGAAAGGTACCACATGAGGGAGGAGGATGTCTTCCCTGTAACACACAGTGTTGAGATTGCCCACAATGAC
Ot056758D	TGCAGGAAAGGTACCACATGAGGGAGGAGGATGTCTTCCCTGTAACGCACAGCTTTGAGATTGCCTGTAATGAC
Ot056759D	TGCAGGAAAGGTACCACATGTGGGAGGAGGATGTCTTCCATGTAACGCACAGCATTGAGATTGCCTGCATTGAC
Ot056760D	TGCAGGAAAGGTACCGCATGAGGGAGGAGGAGGTCTTCCCTGTAATGCACAGAGTTGAGATTGCCTGCAATGAC
Ot056761D	TGCAGGAAAGGTAGCACATGAGGGAGGAGGATGTCTTCTCTGTAACGCACAGCGTGGAGATTGCCTGCAATGAC
Ot056762D	TGCAGGAAAGGTATCACATGAGGGAGGAGGATGTCTTCCCTGTAACGCACAGCATGGAGATTGACTGCAATGAC
Ot056763D	TGCAGGAAGAAGACCACATGAGGGAGGAGGATGTCTTCCCTGTAACGCAAAGCGTTGAGATTGCCTGCAATGAC
Ot056764D	TGCAGGAAGAGTACCAAATGAGGGAGGAGGATGTCTTCCCTGTAACGCACAGTTTTGAGATTGCCTGCAATGAC
Ot056765D	TGCAGGAAGAGTACCACATGAGAGAGGAGGATGTCTTCCCTGTAACGCACAGCGTTGAGATTGTCTGCAATAAC
Ot056766D	TGCAGGAAGAGTACCACATGAGGGAGGAGAATGTCTTCTCTGTACCGCACAGCGTTGAGATTGCCTGCAATGAC
Ot056767D	TGCAGGAAGAGTACCACATGAGGGAGGAGGATGTCTTCCCTGTGGCACACAGCATTGAGATTGCCTGCAATGAC
Ot056768D	TGCAGGAAGAGTACCACATGAGGGAGGAGGATGTCTTTCCTGTAACGCACTGCATTGAAATTGCCTGCAATGAC
Ot056769D	TGCAGGAAGAGTACCACATGATGAAGGAGGATGTCTTCCCTGTAACGCACAGTATTGAGATTGCCTGCAATGAC
Ot056770D	TGCAGGAAGAGTACCACGTGAGGGATGAGGATGTCTTCCCTGCAACGCACAGCGTTGAGATTGCCTGCAATGAC
Ot056771D	TGCAGGAAGAGTACCATTTGAGGGAGGAGGATGTCTTCCCTGTAACGCACAGCGTTGAGATTGCCTGCAATGGC
Ot056772D	TGCAGGAAGAGTAGCACATGAGGGAGGAGGGTGTTTTCCCTGTAACGCACAGCGTTGAGATTGCCTGCAATGAC
Ot056773D	TGCAGGAAGAGTATCACATGAGGAAGGAGGATGTCTTCCCTGTAACGCACAGCGTTGAGATTGCCTGTAATGAC
Ot056774D	TGCAGGAAGAGTATCATATGAGGGAGGAGGATGTCTTCCCTGTAACGCACAGCATTGTGATTGCCTGCAATGAC
Ot056775D	TGCAGGAAGCATACTACATGAGGGAGGAGGATGTCTTCCCTGTAACGCACAGCGTTGAGATAGCCTGCAATGAC
Ot056776D	TGCAGGAAGCGTACCACATGAGGGAGGAGAATGTCTTCCCTGTAACCCTCAGCGTTGAGATTGCCTGCAATGAC
Ot056777D	TGCAGGAAGGATAACACATGAGGGAGGAGGATGTCTTCCCTGTAATGCACAGAGTTGAGATAGCCTGCAATGAC
Ot056778D	TGCAGGAAGGATACCACATGAAGGAGGAGGATGTCTTCCCTGTAACGCACAGCGTTGAGGTTGCCTGCATTGAC
Ot056779D	TGCAGGAAGGATACCACATGAGGGAGGAGGACGTCTTCCCTGTAACGCACAGTGTTGAGATTGCCTACAATGAC
Ot056780D	TGCAGGAAGGATACCACATGAGGGAGGAGGACGTCTTCCCTGTAACGTATAGCATTGAGATTGCCTGCAATGAC
Ot056781D	TGCAGGAAGGATACCACATGAGGGAGGAGGATATCTTCCCTGTAACGCACACCGTTGAAATTGCCTGCAATGAC
Ot056782D	TGCAGGAAGGATAGCACATGAGGGAGGAGGTTGTCTTCCCTGTAACGCACAGTGTTGAGACTGCCTGCAATGAC
Ot056783D	TGCAGGAAGGATATCACATGAGGGAGAAGGATGTCTTCCCTGTAACACACAGCGTTGAGATTGCCTGCAATGAC
Ot056784D	TGCAGGAAGGCTACCACATGAGGGAGGAGGATGTCTTCCCTGGAACACACAGAGTTTAGATTGCCTGCAATGAC
Ot056785D	TGCAGGAAGGGCACCACATGAGGGAGAAGGATGTCTTCTCTGTAACGCACAGCGTTGATATTGCCTGCAATGAC
Ot056786D	TGCAGGAAGGGGACCACATAAGGGAGGAGAATGCCTTCCCTGTAACGCACAGCGTTGAGATTGCCTGCAATGAC
Ot056787D	TGCAGGAAGGGTAACACATGAGGGAGGAGGATGTCTTCCCTGTAACGCACGTCGTTGAGATTGCTTGCAATGAC
Ot056788D	TGCAGGAAGGGTAACACATGCGGGAGGAAGATGTCTTCCCTGTAACGCACAGCATTGAGATTGCCTACAATGAC
Ot056789D	TGCAGGAAGGGTACAACATGAGGGAGGTGGATGGCTTCCCTGTAACGGACAGCGTTGAGATTGCCTGCAATGAC
Ot056790D	TGCAGGAAGGGTACAACATGAGTGAGGAGGATGTCTTCCTTATAACGCACAGCGTTGAGATTGCCTGCAATGAC
Ot056791D	TGCAGGAAGGGTACCAAATGAGGGAGAAGGACGTCTTCCCTGTAACGCACAGCATTGAGATTGCATGCAATGAC
Ot056792D	TGCAGGAAGGGTACCACACGAGGGAGGAGGATGTCTTCCCAGTAATACACAGCGTTGAGATTGCCTGCAATGAC
Ot056793D	TGCAGGAAGGGTACCACACGAGGGGGGAGGATGTTTTCCCTGTAACGCACAGCGTTGAGAATGCCTGCAATGAC
Ot056794D	TGCAGGAAGGGTACCACATGAAGGAGGAGGATGTCTCCCCTGTAACACACAGCTTTGAGATTGCCTGCAATGAT
Ot056795D	TGCAGGAAGGGTACCACATGAAGGGGGAGGATGTCTTCCCTTTAACGCACAGCGTTGAGATTGCCTGGAATGAC
Ot056796D	TGCAGGAAGGGTACCACATGACGGAGGAGGATATCTTCCCTTTAACGCACAGCGTTGAGATTCCCTGCAATGAC
Ot056797D	TGCAGGAAGGGTACCACATGAGAGAGGAGGATGGCTTCCCTGTAAAGCACAGTGTTGAGATTGCCTGTAATGAC
Ot056798D	TGCAGGAAGGGTACCACATGAGATAGGAGGATGTCTTCTATGTAACGCACAGCGTTGAGATTGCCTGCAATGAC
Ot056799D	TGCAGGAAGGGTACCACATGAGCGAGAAGGATATCTTCCCTGTAACACACAGCATTGAGATTGCCTGCAATGAC
Ot056800D	TGCAGGAAGGGTACCACATGAGGGAGGAGGAAATGTTCTCTGTAACGCACAGCATTGAGATTGCCTGCAATGAC
Ot056801D	TGCAGGAAGGGTACCACATGAGGGAGGAGGATGCCTTCCCTGTAACGCACAGCATTCAGATTGCTTGCAATAAC
Ot056802D	TGCAGGAAGGGTACCACATGAGGGAGGAGGATGTATTTCCTGTAACGCATAGCGTGGAGATTGCCTGCAATGAC
Ot056803D	TGCAGGAAGGGTACCACATGAGGGAGGAGGATGTCGTCTTTGTAATGCACAGCGTTGAGATTGCTTGCAATGAC
Ot056804D	TGCAGGAAGGGTACCACATGAGGGAGGAGGATGTCTACCCTGTAATGCACAGCATTGGGATTGCCTGCAATGAC
Ot056805D	TGCAGGAAGGGTACCACATGAGGGAGGAGGATGTCTTCAATGTAACGCACAGCGTTGAGATTGCCTGCCATAAC
Ot056806D	TGCAGGAAGGGTACCACATGAGGGAGGAGGATGTCTTCCATCTAACGCACAGCGTTGAGACTACCTGCAATGAC
Ot056807D	TGCAGGAAGGGTACCACATGAGGGAGGAGGATGTCTTCCCTGTAAAGCGCAGCGTTGAGATCGCCTACAATGAC
Ot056808D	TGCAGGAAGGGTACCACATGAGGGAGGAGGATGTCTTCCCTGTAACACACAGCGTTGGGTTTGCCTTCAATAAC
Ot056809D	TGCAGGAAGGGTACCACATGAGGGAGGAGGATGTCTTCCCTGTAACGCACAGCGTTGAGATTATAAGCAATGAC
Ot056810D	TGCAGGAAGGGTACCACATGAGGGAGGAGGATGTCTTCCCTGTAACGCACAGCGTTGAGATTGCCTGACATACC
Ot056811D	TGCAGGAAGGGTACCACATGAGGGAGGAGGATGTCTTCCCTGTAACGTTTAGCGTTGAGATTTCCTGCAATGAC
Ot056812D	TGCAGGAAGGGTACCACATGAGGGAGGAGGATGTCTTCCCTGTAACTCTCAGCGTTGAGATTGCCTAAAATGAC
Ot056813D	TGCAGGAAGGGTACCACATGAGGGAGGAGGATGTCTTCCCTGTAATACATAGTGTTGAGAGTGCCTGCAATGAC
Ot056814D	TGCAGGAAGGGTACCACATGAGGGAGGAGGATGTCTTCCCTGTAGCGCACAGCCTTGAGTTTGCTTGCAATGAC
Ot056815D	TGCAGGAAGGGTACCACATGAGGGAGGAGGATGTCTTCCTTGTAACACACAGAGTTGAGATTGCCGGCAATGAC
Ot056816D	TGCAGGAAGGGTACCACATGAGGGAGGAGGATGTCTTCCTTGTAACGCACTACATTGAGATTGCCTGCAATGAA
Ot056817D	TGCAGGAAGGGTACCACATGAGGGAGGAGGATGTCTTTCCTGTAACGCACAGCATTGAGATTGCCTGCATAGGC
Ot056818D	TGCAGGAAGGGTACCACATGAGGGAGGAGGATGTCTTTCCTGTAACTCACAGCGTTGAGATTATCTGCAATGAC
Ot056819D	TGCAGGAAGGGTACCACATGAGGGAGGAGGATGTCTTTCCTGTATTGCACAGCGTTAAAATTGCCTGCAATGAC
Ot056820D	TGCAGGAAGGGTACCACATGAGGGAGGAGGATGTGTTCCCTGTAACGCCCAGGGTGGAGATTGCCTGCAATGAC
Ot056821D	TGCAGGAAGGGTACCACATGAGGGAGGAGGATGTTTTTCCTGTAACGCACAACATTGAGATTGCCTGCAAGGAC
Ot056822D	TGCAGGAAGGGTACCACATGCTGGAGGAGGATGTCTTCCCTGTAACACACAGCGTTGAGATTGCCTGCAATAAC
Ot056823D	TGCAGGAAGGGTACCACATGGGGGAGAGGGATGTCTTCTCTGTAACGCACAGCGTTGAGATTGCCTGCAATGAC
Ot056824D	TGCAGGAAGGGTACCACATGGGGGAGGAGGATGTCTTTCCTGTAACGCACAGCGTTGAGATTGCCTGTAATGGC
Ot056825D	TGCAGGAAGGGTACCACTTGAGGGAGGAGGATGTCTTCCCTGTAATGCACAATATTGAGATTGCCTGCAATGAC
Ot056826D	TGCAGGAAGGGTACCAGATGATGGAGGAGGATGTCTTCCCTGTAACGCACAGCATTGAGGTTGCCTGCAATAAC
Ot056827D	TGCAGGAAGGGTACCATATGAGGGAGGAGGATATCTTCCCTGTAACACACAGCGTTGAGATTGCCTGTAATGAT
Ot056828D	TGCAGGAAGGGTACCATATGAGGGAGGAGGATGTCTTCCCTGTAAATCACAGCGTTGAGTTTGCCTGCAATGAC
Ot056829D	TGCAGGAAGGGTACCCTATGAGGGAGGAGGATGTCTTCCCTGTAACGCACAGCGTTGAGATTGCCTACATTGAC
[truncated: 4,410 more rows]

## Sheet: S1.3 - Loci_removed
Marker	Sequence
Ot000012R	TGCAGGGGGTCTCCCCCGCCCCCCAAACACACACACACACATACACACATGCTGAGCAATTGTTGGCTACTTTT
Ot000026R	TGCAGGAAGGAGGCCGTTACTCATTGGTCATCACCCACGTCAGCAGTGACACGGAGGGCTTCTACACAGCCGTC
Ot000027R	TGCAGGAAGAGTATCACATGAGTGAGGAGGATGTCTTCCATGTAACGCATAGTGTTGAGATTGCCTGCAATGAC
Ot000033R	TGCAGGCAGGTGTTTGTCCCCCTGTGTGCTGAGGGTGTCAGGTTCTTGTCCGGTTCTGGCATTTAGGTCGCCAC
Ot000035R	TGCAGGGTTAACTGAACAGAAACCATACACATACACACACAGACAGATATACACACAGTACATGCATGTCTAAT
Ot000038R	TGCAGGGACGGGGGCTGGGATTAAAAATAAATATATATATAAAATATGTAAATCAAAGCTTTTGTAGCAGAGAA
Ot000046R	TGCAGGTCCCATATGTAGTCAATGACGTGTTGGAGGATCTCCACCTTGCTGGCCTTCTTGTTGGTAGGCAGAGT
Ot000054R	TGCAGGGTTAAAATATGCTTTTCTGTCTGTGTTTATTGGGGTGCTATCCTCAGATAATAGCATTGTTTGCTTTC
Ot000068R	TGCAGGTGAAGAAGCCAGATGAGGAGGTCCTGGGCTGGCGTGGTTAAACGTGGTCTGTGGTTGTGAGGTCAGTT
Ot000116R	TGCAGGAGCACCCCGTCGTGATCCGAAAAGAAAACAGGCAACAGCCGCCCAGACAACTTACCCAAAGACCTGGG
Ot000120R	TGCAGGCTCTAGTTTTAGCTTATCTTGATTATTGTCCAGTCATATGGTCAAGTGCTGCGAAGAAGGACCTAGTC
Ot000133R	TGCAGGGAGCCGCTCTAGGCCTGGACACCAAGGAAAGACTGCTAGAAGCCTGGGGCCTGGTCCTGCTAGCCAAC
Ot000141R	TGCAGGTTTTGGTAGTGGGCCGTGTCGTTGGCACTGTATTGTCTTCAAAGCGAGCAAAGAAGTTGTTTAGTTTG
Ot000149R	TGCAGGAAGAGTACCACATGAGGGAGGAGGATGTGTTCCCTGCAATGACAACAAACTCAGTCCGATGATGCTGT
Ot000151R	TGCAGGCCCCTGAGCTGGCTAAGATGACAGCAGAGAGAGATAGAGAGATAGGGGGCTAGAGAGAAATAGAGAGA
Ot000177R	TGCAGGGTCACAGAGACCGTTGGGGCCTGCTTTTCTCCATCTCCCTCCTTTACTTTTTCCTTGGTTTCTGAGAT
Ot000200R	TGCAGGTTCTTCACTCCACCAAGAGGCTCTGGACACACCAACCAGGGCTTTAATAATATAACTTGATACTGATT
Ot000213R	TGCAGGGTTCTTCAGGGTGAAGGTGATGGTATTTCCAGTGATGTAGATGGTGATGTTGTTCAGAGACTCGTCCA
Ot000214R	TGCAGGCTGCTGATGAACTGGCGATTGGGCTGGTCCTGGGGCTGGCTGCTGACTGGCTGTTCCCGGGGCTGGCT
Ot000219R	TGCAGGCTCATCCTGACATGACCGTCCAGCATGACAACGTCACCAGCCATACTGCTCCTTCTGTGCGTGACTTC
Ot000243R	TGCAGGGAGCTGGGACCAAAGTAACAAAGCCTACCATCAGTAACACACTACGCCGCCAGGGACTCAAATCCTGC
Ot000258R	TGCAGGTTTTCAGTTCAACCCTGATTTAGCACACCTGATCCTACTTATTAGCTGCTCAACAAGACCTTAACTAG
Ot000267R	TGCAGGCTGCCCCGGGGACAGTACTCTGTGATGATACAGATGTTAGGAGGATCGATACAGGCTCCGATAAAGCG
Ot000278R	TGCAGGCCTGTGTAAGGTGATGGATGATTAGTTAGTTAGTTAGCTAGTTAGTTAATTAGTTCGTTATGATACTA
Ot000283R	TGCAGGAACTCATCCAACTTGAAGGAGCTGGAGCAGTTTTGCCTTGAAGAATGTGCAAAAATCCCAGTGGCTAG
Ot000296R	TGCAGGCTCATCCTGACATGACCCTCCAGCATGACAATGCCACCATCCATACTGCTTGTCCCTTGCGTGATTTC
Ot000299R	TGCAGGTGCTAGGGGCCCTCTCTGAAGAGTGTGTGTCTGTCTGTCTCTGTGTGTGTGTGTGCGTGCGTGGAGGA
Ot000300R	TGCAGGCTACCTCCCGACGAACATCCTCTCGTAGGCTACACCTGTAGTGATCGATCAGGGCCCGGTCATTCCAT
Ot000302R	TGCAGGTTGGTATTACTACAACAAACTGAAGGACAGGCAGACAGACGGACAGACAGACGGACAGACAGACAGAC
Ot000307R	TGCAGGCATTTTCATTTGTTGAGAGAACGAGAGACAGACAGAGAAAAAGAGAGAGAGAAAGCTATTTTGTTTTT
Ot000309R	TGCAGGTGGACGAGAATGCCCCCATCAACACGGTTGTAGGAACGGTCACAGCCCGCGATCCTGATGTCACTGGC
Ot000323R	TGCAGGGCAAAGGGTGAGGGATGTTTTTACACCGTGGTTTTGAGTCCCTCATATCAGCGTTACATACAGTATAT
Ot000327R	TGCAGGTGTAAATAGCCAATAAACAGACAGATGAAAAGAGACAGACAGACAGACACACACACACATACAGAAAC
Ot000332R	TGCAGGTAAAGGTACTGTAGGGAGAACAGTCCCTGGAATGCTCCAACAGGTAACTCCGACAGGCCGCACCTGTG
Ot000337R	TGCAGGGTTGAGAGCGGCTGCTTCATGGTGTACGACCGCTCCAACTACATGGGAAATCAGTGGTTCATGAAGAG
Ot000356R	TGCAGGGTTTGGTGTGTTGCCATGGTGACATGAGGAAGGCATGAAAGAGCAGCAATGTTTGCCCAATAGGACCC
Ot000360R	TGCAGGCAGGCCCTGAAACACGGAGGGGAGATCCCTGACCGTCTCCACCAGTCTGCAGTCCAGGTGCAGCTCCA
Ot000361R	TGCAGGGACTTGCTTCCATTCAGGCACAAGAGCATTAGTGAGGTCGGGCACTGATGTTGGGAGATTAGCCCTGG
Ot000367R	TGCAGGTCTTGACATGATTCCCTTGATAATTTTACAATATTTTTTTGGTTTGGTTAAGCTTGGATAATATTGGC
Ot000377R	TGCAGGATGCCTTGCAGTTGGCTTTTTTCAAGTTTTTTTGCTGCAGGCAGGAGCGGGTGGTTAGACAGGACTTC
Ot000394R	TGCAGGACCTTGCACAACATGTAATGAATATCTGTGTGATCAAGAAGGAGGATTCCATGGCGAGTGATGGTCCA
Ot000409R	TGCAGGGAGAGGAACAGGAGGAGGAACAGGAGGAGGAACAGGAGGAGGAACAGGAGGAGGAACAGGAAGAAAGA
Ot000414R	TGCAGGCGCTACACAAAACGCAGAAATAAAATATAAAAAATATAAAACATAAAACATGCATTACCTTTGACGAG
Ot000420R	TGCAGGATGGGTACTACATGAGGGAGGAGGCAGTCCTCCCTGTAACGCACAGCGTTGAGATTGCCTGCAATGAC
Ot000439R	TGCAGGTTTATACCATCGCTGGTCACAGCCCTGGAGTCTATGGGTCTTGTGTCGTCTATTCCCAGAGTTTACAC
Ot000442R	TGCAGGAGGAACTGGTGGACGTCAGGCTGGAGGGAGAGCATGTACCAGGGGATGAGCTCCGTGCCGTGGCCGAA
Ot000449R	TGCAGGCTCATCCTGACCCTGCAGCATGACAATGCTACCAGCCATACTGCTCGTTCTGTGCATGATTTCCTGCA
Ot000456R	TGCAGGTTTTGGTAGCGGGCCGTGGCACTGTATTGTCCTCAAAGCGAGCAAAGAAGTTGTTTAGACTGTCTGGG
Ot000457R	TGCAGGTATCTCACAGAAAGGGTCTTCCTCACGTCATCTACTGCCGCTTGTGGCGATGGCCCGACCTGCACAGC
Ot000458R	TGCAGGGAAAGGACTGGAGTGGATTGGGCAAATATACACTGGAAACACAATCTACAAGGATTCAATGAAAAACA
Ot000472R	TGCAGGAGCGAGTCACTGCTTTGATGTTTGCAGAGAACAATAGGGTGTTGTCCAGGGTCACATCAAGGTTCTTT
Ot000475R	TGCAGGCTGGCCAGATGCTGATGCGTGTGGGCCGTTACCAGGAGGCCTTGGGCCCTCTGCTCAATGGCCTGAGG
Ot000479R	TGCAGGCCCATCCTGACATGACCCATACTGCTTGTTCTGTGCGTGATTTCTTGCAAGACAGGAATGTCAGTGTT
Ot000500R	TGCAGGTTGATGCTCTACAACATCCGTAGAGTATGAACCAACCTCACACAGGAACAGGCGCAGGTCCTAATCCA
Ot000507R	TGCAGGCGTTTGGAAATTGCTCCCAAGGATGAACCAGACTTGTGGAGGTCTACATTTTTTTCTGATGTCTTGGC
Ot000517R	TGCAGGTCAGTTCACCTTTAGCTTAGACTTCAACACACACATTACACACACACAGACTCATTACACACACACGT
Ot000523R	TGCAGGGTGATAGAGAAACCATGGCAGACCACATGATGATGCCCATGTCCCACGGCCCTGCGACGGCCCTCCAT
Ot000550R	TGCAGGCTGTCTTGTTATTGTTGGTAATCAGGCCTACCACTGTAGTGTCGTCTGCAAACTTGATGATTGAGTTG
Ot000567R	TGCAGGCCAACCCTGAGGCAGCAGAAGGAAAGAGGAGGGGGAAGGGGAGAGGGAAGGAGAAGGACTGCTATGAC
Ot000587R	TGCAGGGAGACGATGGCAGGGTCAGCCCCGTAGCTCAGCAGTAGTCTGCATGTCTGGATGTGGCCCGCCAGGGC
Ot000604R	TGCAGGCTCATCCTGACATGACCCTCCAGCATGACAATGCCACCAGCCATACTGATTGTTCTGTGTGTTGATTT
Ot000607R	TGCAGGTGTGATGTTCAGATGTACCGATCCTGTGCAGGTGTTGTTACATGTGGTTTGCCACTGTGAGGACGACC
Ot000623R	TGCAGGTGTGAAAACACACATTCTACTCTGGAATCAATACCACTGTCTTCAGGGTTGAGAAGCTGATGAAGTTA
Ot000633R	TGCAGGTGCCCGGCCCACCACAAAGAGTCGCTAGAGCGCAATGAGCCAAGCAAAGCCCCCCCTGGCCAAACCCT
Ot000635R	TGCAGGCCAGCTCCCGACGAACGTCCTCATGTAGACTACAATGGTAATGGTCGATCAGGTCCCTCTCATTCCAT
Ot000640R	TGCAGGCCCACTCTACCTCAGGCCACTGCCACGTCTTAGCCATGCGCTCAAACCTCAGCAGGTAGTTTTCAATG
Ot000643R	TGCAGGAAGGGTACCACATGAGGGTGGTGTTGTCTTCCCTGTAACGCACAGTGTTGAGATTGCCTGCAATGACA
Ot000649R	TGCAGGTGTGATGTTCGGATGTACCGATCCTGTGCAGGTGTTGTTACACGTGGTCTGCCACTGCGAGGACGATC
Ot000657R	TGCAGGAGCACGTGCTACAGGTGGGTGTTGTTATTGTGACCAGTGAGCTGAGATAAGGCGGAGCTTTACCTAGC
Ot000664R	TGCAGGTTGGGTGCAGAACTCCACAGAGATCTCCCTCTTGTCCCTGTGCTCCAAGGGCAGCTGCCAAGGCATCT
Ot000672R	TGCAGGACACCAGGCTTTAGGACAGGAGGAAGCAATCATAGTGAAAAAGAACAGCAGGGCAATTTCACGGTAAC
Ot000678R	TGCAGGCTGCAATGTTTTTATTTGTTGGCTTTATGTAAGCTATTTTTTACATAGTTTGCAATGGCAATAGACGT
Ot000699R	TGCAGGCTCTAGTTCTATTTTATCTTGATTATTGTCCAGTCATATGATCAAGTGCTGCAAAGAAAGAGCTAGTT
Ot000700R	TGCAGGAGGGTCTGGTGCACTTCACAAAATAAATGGCATGATGAGGAAGGGAAATTATGTGGATATATTGAGGC
Ot000709R	TGCAGGGAGAAACTTTGTAGTCGGGCAGGGGGAAAGGAGGGAGAAGCATCGGGGATAGTCGCATTAGAAGGGGT
Ot000718R	TGCAGGAGGGAGGCTATAGAACCTTCATTCCCGAAAACACAGCCATTGGCACCGATGTCATTCAGGTTGAGGCC
Ot000729R	TGCAGGCAGGCTACAGACAGAGGGAGGTGGGAGGGGGAAGGGGGTTCTGGATCATTGCTGTGTTGACTGAGGGA
Ot000743R	TGCAGGAAAAGGAAAGAGAGAAGGAGTTGAATGCAAAGGAAAGAGAGAAGGAGTTGAAGGCAAAGGAAAGAGAG
Ot000761R	TGCAGGGAGAAACTTTGTAGCGGGGCAGGGGAAAAAGAGGGTGAAGCGTTGGGGCTAGTCACATTAGAAGGGGT
Ot000763R	TGCAGGTAAACCCTTGACTCTGGGTCCGAAGAGACGTTTCCCCAATGGCACCACCATGGTCTCCCTTAATCCCA
Ot000799R	TGCAGGTGAAGAAGCTGGATGTGGAGGTCCTGGGCTGGCATGGTTACTCGTGGTCTGCGGTTGCGAGGCAGGTT
Ot000808R	TGCAGGCCTCAGCACCGGAGCTCTCATCGCCATACTAGCCTGTATCGTCATTCTCCTGGGTGAGCATCAGCACT
Ot000828R	TGCAGGCTCATCCTGACATGACCCTCCAGCATGACAATGCCACCGGCCATACTGTTAGTTCGGTGCATGCTTTC
Ot000846R	TGCAGGCCTTGAAAAGGAAGAAGCGGTATGAGAAGCAGCTTACCCAGATTGACGGCACATTGTCCACCATCGAG
Ot000847R	TGCAGGAACCGTATCACATGAGGGAGAAGGATGTCTTCCCTGTAACGCACAGCATTGTGATTGCCTGCAATGAT
Ot000850R	TGCAGGGACAGGGGCTAGGATAAAATAAATAATTAATAAAACCGTTTAAAAATAGGAAAAAACACACATCCCGA
Ot000861R	TGCAGGGCTGGTGTGGTTTGGACTGGTCTGGACTGGTCCTTACTGGTTTGGACTGGTCTGGACTGGTCCTTACT
Ot000882R	TGCAGGACAGCGGCTAAAAACAGCTCATTGCATTATTTGGGCTTAAATGTTGCTGTAAGGCATCCTCAAGTGAG
Ot000883R	TGCAGGAGAACACACTGATCCACAGCCTCTGTGACCTGCTGGAGAGGACCTGGGGCCACGGGCTGCTGCTCAAA
Ot000884R	TGCAGGACAGGTACCGGACGTCAACCACAACTGCCCGAGTTACACCAGGAACGCACAATCCCTCCATCAGTGCT
Ot000888R	TGCAGGAAAGCACCCCCACAACATGATGCTGCCACCTCTGTGCTTCACGGTTGGGATGGTGAGCTTCGAGCTTG
Ot000890R	TGCAGGCTGACCTCAGTCGTCAGGTGAACGGTGTTTCCTCTGACACATTGGTGCGGCTGGCTTCCGGTTTAAGC
Ot000893R	TGCAGGCAAGAGAGAGAGGAGAGAGAGAGAGGAGAGGAGAGATGGAAAGAGAGAAGGAGAGAGAGAGAGAGAGA
Ot000911R	TGCAGGACTCTCAGGAGTCTGAGCTGAGGGTGATTTTAGGGTGAGCCTTTGTAGTAGTCAGTTTTCACATGACT
Ot000922R	TGCAGGACCTCTTCTTGGACGACTCTGAGGATGAGGACTTCCCTGGTTTTGTGTAGCAGGAACATGAACCTGCC
Ot000926R	TGCAGGCCAGCCACACCCACCAAACCTCCCCTCACCTGCCCCTCCACTCCATAGCTGTTCAGGTACAGTACTAC
Ot000930R	TGCAGGGAACAATAAAACGTTTTGCCTCGAAAAAGAAAAAATTAGCATTTTATTATTGTACAAGTTCAGGTACA
Ot000935R	TGCAGGATGGCTGTCTAAAAAGGAAGGAGAACAAGTCACAGACTGCATGACGTGCTCTGGAGAGAATCAACATG
Ot000950R	TGCAGGACCGCCCTACGCTCTGCCTGATTGAAAAAGGCTGGGACGGTGATCACTGCATCTTTGATGGGCTGCTC
Ot000960R	TGCAGGCTCTAGGTCTATCTTATCTTGATTATTGTCCAGTCATATGGTCAAGTGCTGCTCAGAAAGACCTAGTT
Ot000962R	TGCAGGGACGGGGGCCTCGGATAAAAAAATAATAAACAAAATAAATACAATATAGGACAAAACACACATCACAA
Ot000976R	TGCAGGCTTGTCCCATTGCTCACGGGCAAGGCCTTAGAGGCTTACACAGCAATGGATGAGGGGCTGGCCAATGT
Ot001003R	TGCAGGAAGTAGTCAAGTAGACTATCTTTCTCTTTCTTCCTCTCTCTCTCTTTACCCCTTTTCTGTCTTTCTCC
Ot001036R	TGCAGGGAGAGAGTATGTACGTCATGAGTGTGTGTGTGGGTGGGTGGGTGGTAACAGTGTGTGTGTAATGGTGA
Ot001060R	TGCAGGCCTTCCAGCAGAGTGTCCCAGGAGCTGTGGATGTGGTGGTGGTGGTGGTGGTGGTGCCCTTCCAATCT
Ot001065R	TGCAGGTTTTTGCCTGTGTTTAGCTCTATTTTGTTTATTTTTTTCCCCCAACAAAAACTCCCTAGTCTTTGCCA
Ot001074R	TGCAGGATGGATCTGGTAGAGGCCACAGGGCAAGGATCAGGCAGATTCATCAGCATCATCAGCCAGGACAGGGT
Ot001099R	TGCAGGGATAAACTTTGTAGCAGGTCAGGGGAAAAAGACGGAGACGCATCGGGGATAGTCGCATTAGAAGGGGT
Ot001103R	TGCAGGAAGAGTACCACATGAGAGAGGAGTATGTCTTCCCTGTAACGCACAACGTTGAGATTGCCTGCAAAGAC
Ot001118R	TGCAGGAAGAAACTTTGTAGCGGGGTAGGGGGAAAAGAGGGAGGAGCATCGGGGATAGTCGCATTAGAAGGGGT
Ot001140R	TGCAGGTCGGTACATTTATAGCCTAGACACCACATACACACACAAACACACGGACACACTCACAACTGGAATAA
Ot001156R	TGCAGGATCATCTGAGACCAGCCACCTGGACAGCTGATGAAGCTGAGGAGTATTTGTTTCTGTAATAAAGCCCT
Ot001165R	TGCAGGTGAAGAAGCCAGATGTGAAGGTCCTGGGTTGGCGTGGTTACACGTGGTCTGCGGTTCTGAGGCCGGTA
Ot001179R	TGCAGGGGCATGCAGCAGACAGGTTAACATGATGACACACACACTTACACTCATACACACACACACTTACACTC
Ot001180R	TGCAGGGAGCCACCATTGGGAGACATGAGGAGTTGGTACAGGTCCTTTTGGAAGGGCTCAGTTCCTTGATGGAC
Ot001202R	TGCAGGAAGGGTACCACATGAGGGAGGAGGATGTCTTCCCTGTATCGCACAGCGTTGAGATTGCCTGCAGTTTA
Ot001205R	TGCAGGCTACACACACACCAAGACCGTGGAGCTGCAGCAGAGGTCTTCCTCTGTAGCCACCCAGCAGACCACAG
Ot001215R	TGCAGGAATGACACCTGCTCAGGAAGGAGGACATGTCAGCGCAGTCCTGGCTGGTCTCATAGGAACGACCCTGG
Ot001228R	TGCAGGAAGAGAGGAGAGAAAGAGGGAGGAGAGAGGAGAGAGGAAGAGAGGTGGAGAGAGGAAGTGAGAGGAGG
Ot001249R	TGCAGGAGCGGGTCATTGCTTTGATGTTTGCAGAGAATGACAGGGCGTTGTCCAGAGTCACGCCAAGGTTCTTT
Ot001253R	TGCAGGTGACATAAAATTCCCAATTAAACCTCAAGATGTCCGGATGGTGTGGGGAAAAACAGAACGTGCAGGGC
Ot001263R	TGCAGGTGGAGCTGGAGGATGGCACCCTACAGCAGGAGGCTCCTCCCACGGTGGGCTCAGAGCAGCAGGGCATG
Ot001277R	TGCAGGCACGACACAAAACACAGAAATACAAATATAATTCATTCCTTCCCTTTGACGAGCTTCTTTTGTTGGCA
Ot001279R	TGCAGGTCACAGTGTTTATATTGTGGGCTGGGGAAGAGTCTCCGACTACTCAGCCACTGGAGTCTGTTCTACCA
Ot001280R	TGCAGGCCTCTTGCCTAAACACTCCCAAGGTGCCTTCCCCTTCTCCCCTGGGAACAAAAACAGACTAATTACTA
Ot001287R	TGCAGGTGGTCACTGAGTCTGAAGTGCTAAAGGAGCTCCTTAAACTTGACCCAAAAAATACATCTGGGTCAGGT
Ot001296R	TGCAGGGTTAGAGCACTGCCAAATACTGCCACACCCTCAGGGAGAGACTGCTCTTCTCTAGGAGACAACACAAG
Ot001298R	TGCAGGTGTGTTGGGTCATTGTCCTGTTGAAAACAAATTATAGTCCCACTAAGCGCAAACCAGATGGGATGGTA
Ot001307R	TGCAGGAAAGGTAGCACATGAGTGAGGAGGATGTCTTCCCGGTAACACACAGCGTTGAGATTGCCTGCAATAAC
Ot001313R	TGCAGGACTATTCAATGTCCATGATCCAGACATTCTATCTCATAATTATAACTTTCTATCTCATAATTATACCT
Ot001327R	TGCAGGTTCATCCTGGCATGACCCTCCAGCATGACAATGCCACCAGCCATACTGCTCGTTCTGTGCAGGAATGT
Ot001329R	TGCAGGTTATAGTAGCGGGCCGTGTCAGTGGCACTGTATTGTCCTCAAAGCGAGCAAGGAAGTTGTTTAGTTCG
Ot001336R	TGCAGGACAGACAGACAGTTAGACAGACAGATATAAAGATAGACAGACAGACAGACAGACAGACAGACAGACAG
Ot001341R	TGCAGGGGACCAGCTACCACCGGCCTGAGGATAGACACATGAAACGAGGGGTTAATACGATAGTAAGGAGGACG
Ot001343R	TGCAGGCGCCCGGCCCACCACAAGGAGTCGCTAGAGTGTAATGAACCAAGTAAAACCTCCCCGGCCAAACCCTC
Ot001351R	TGCAGGGCCCCACACCTGACCAGATGTCCCCGGAGTTCAAGAGCCTCATAAACAAACTGGTACTCTATACAGTA
Ot001358R	TGCAGGAGCGAGTCACTGCGTTGACGTTTGCAGAGAACGACAGGGTGATGTCCAGGGTCACGCCAAGGCTCTTT
Ot001360R	TGCAGGGTTGAAATATGCTACCCTCTTTGTTTACTATTGTGCTTTCATCAGATAATAGCGTCTTGTACTTTCAC
Ot001370R	TGCAGGGCAAGTGGGGATGTGAATAATGACATTGTGGTGGAGATGAAGACAGAAAAGGCCAATGAAGAGGCTGG
Ot001373R	TGCAGGCTGAATGAAGCTCTCTTACCAAATGTCACTATTAGTATTCCATAGATTTCCATGCTGCTATCTTCCTT
Ot001379R	TGCAGGTGACGTCCACGGTCAGTACTACGACCTGCTGCGGCTGTTTGAGTATGGAGGTTTCCCCCCGGAGAGCA
Ot001387R	TGCAGGACCGGAATAGATCAACACCGTCCTTCTTCAAATCCCCCCCACCCAACCTGAACAAAATGACCGAGATG
Ot001390R	TGCAGGAAGGGAGGAGTATGTCTTCCCTGTGATGCACAGCGTTGAGATTGCCTGCAATGACAACAAGCTCAGTC
Ot001397R	TGCAGGTTCTCCTTATCAAATGTAATCAGGGCATCAGAGCAGGCATCCCAAACCTAAATGAGAAATCAATTATC
Ot001408R	TGCAGGCTCATTATGGCATGAAAATGCCACCAGCCATACTGCTCATTCTGTGCGTGATTTCCTGCAAGACAGGA
Ot001409R	TGCAGGCTCGTCCTGACATGACCCTCCAGAAAGACAATGCCACCAGCCGTAATGCTTGTTCTGTGCATGATTTC
Ot001410R	TGCAGGGAAGGGAAGGGAGAGGCTGCCATCTTGGGGTAATTATGGAAGAGGGATTTATCCTGCCTGCCTGCCTG
Ot001413R	TGCAGGATAACATTAACTCCTGTTTGTATGGCCCTGAAAGCTAAAGGCTACAGTTAAAGGTTGTTTTGTGGTGT
Ot001414R	TGCAGGCTCCCCTTCACCGCAGCCAACGTGAGTAAAACATTTAAACGTGTTAACCATCGCAAGACTGCCGGCCC
Ot001431R	TGCAGGAATAACAGCCCTTGTAATTGAAATGAATAAAAAAATAAGAGGAACATCCCGAGTGAGAGTTCCAAACT
Ot001433R	TGCAGGTAATCTTTCATCTTGTTGGGCAAAGGCAGGTTCTGAATTAGGTCAATCCTGGTATACTGTCTAATCAC
Ot001438R	TGCAGGATTGAAATATGTTATTCTCTCTTTGTTTACGGAGGTGCTACCCTCAGATAATAGCATTGTTTACTTTC
Ot001442R	TGCAGGAGTGGATCACTCTTTTGATGTTTGCAGAGAACGACAGGGTGTTGTCCAGGGTCACGCCAAGGTTCTTT
Ot001455R	TGCAGGACCTGGGCTTCCATGAGGGCAACCTTAGGGACCGCTTGGCCCTGGAAGTGTACCGCTCGCTGACCCCA
Ot001461R	TGCAGGAACTCTCCATCAGTATCCTCAACGTCACAATGAACGACACGGGCACCTACAAGTGTGTGGTCTTCCGA
Ot001464R	TGCAGGTCCCTGTCGGACTGGGCCTTCATGGCCTGCATGTTGACCTCCAGACGCAGCTTGGCATCCTCCGTGGC
Ot001466R	TGCAGGTTGAACTAAATTGAAGACCTGTCACATTGTTACAGATGTAGGATCTTAATTTGAGCCAGTTTGCTACA
Ot001467R	TGCAGGAAGGGTACCACATGAGGGAGGAGGATGTCTTCCCTGTAACACACAGCATTGAGATTGCCCTTGAAGAT
Ot001475R	TGCAGGGGAGTCCATGTGGATGTGAAACCATGTACACACACATACACACACACACAGTTGCATCTCTGTATTTT
Ot001478R	TGCAGGTCATTCACTAGGTCCCCCCGTGTGGTTCTGGGATTTTTGCTCACCGTTCTTGTGATCATTTTGACCCC
Ot001482R	TGCAGGTTCATGCTCTACAACATCCGTAGAGTACGACTCTACATCACACAGGAAGGGGTCCTAATCCAGACACT
Ot001485R	TGCAGGGGCTCTCTAAAAAGCACATATCCCACACAAATGTCACTGTGAATCTGATCGCCATTCTATATACACAC
Ot001499R	TGCAGGAGGGACTGGTGCACTTCACAAAATAGATGGCATCATGAGGAAAGGACAATTATGTGGATATATTGAAG
Ot001511R	TGCAGGACGTAGCCAATCAGAAAGGGGTGGTGTGCAGAGCGCAGGGCTGGAAGATGCACCTGTGTGCTGCACAG
Ot001516R	TGCAGGATGGATACTGAGTGGGAGGACACACACACACACACACACACACACACACACACACACACACACACACA
Ot001523R	TGCAGGCGCAACACAAAACACAGAAGTAAAATATAAATCATGCATTACCTTTGACGAGTTTCTTTTGTTGGCAC
Ot001527R	TGCAGGAGGACCTGAAAGGGGACTTCCTGGAGCTGAGCCGGTGCTGCAGGGCCGTGATCTGCTGCCGCTCCACC
Ot001529R	TGCAGGTGTCTCAGGGGGCGTTGGGATATGCAAGAAACACATTTCCATGACACACTTGTAGAAGTGTGAAACAG
Ot001531R	TGCAGGCTCATCTGACATGACCATCCAGCCTGACAATGCCACCAGCCAAACTGCTCATTCTGTGTGTGATTTCC
Ot001539R	TGCAGGTGCCCCAAGATGCCTTTCTGCCTGGGGGTGAAGATTTGGGAAAGATACCATACACAATGGTGGGGGAC
Ot001547R	TGCAGGGTCATGCTCTACAACATCCTTAGAGTACAACCTTACCTTACACAGGAAGTGGCACAGGTCCTAATCCA
Ot001554R	TGCAGGTACCACATTAATCTGTACAAACAATAGTACGCAAGTATAAACACCATGTGACCATGCAGCCCTCATAC
Ot001563R	TGCAGGAAGTGTACCACATGAGGGAGGAGGATGTTTCCCTGGAACGCACAGCGTTGAGATTGCCTGCGATGACA
Ot001564R	TGCAGGGCACAGAGGGAGAGAGGGAACAGTGTCAGAGACAGAGATCATGGGAGAGGGAGAAGAAGGGACAGAGA
Ot001566R	TGCAGGAACAACAACAACTATGAGGTGTACCACTCACCTGTCCTGACCCGCAAAGCCACCACCACGGAGAGGGA
Ot001568R	TGCAGGCTTTAGTTTTGTCTTCTCTTGATTATTGTCCAGCCATGTGGTCAAGTGGTGCTAAGAAAGACCTAGTT
Ot001579R	TGCAGGCTAGCTCCCGACGAACATCCTCTCGTAAACTACGCCTGTAGTGATCGATCAGGGCCCGCTCATTCCAT
Ot001580R	TGCAGGGCAGGCGATGTGCTGCTGTGCTGCTCTGTTGTAGTATTCGGTGTGTGTCTCACTTGTGAAGTAGAGGC
Ot001582R	TGCAGGAAAGGTACCACATGAGGGAGGAGGATGTCTTCCCTGTAATGCACAGCGTTGAGACTGAACTTGTTGTC
Ot001583R	TGCAGGTCCCTGTCGGACTGGGCCTTCATGGCCTGCATGTTGACCTCCAGACGCAGCTTGGCGTCCTCTGTGGT
Ot001600R	TGCAGGGTTGAAATATGCTTTTCTCTCTTTGTTTTACTGGGGTGCTATCCTCAGATAATAGCATTGTTTGCATT
Ot001601R	TGCAGGCCAATCTTGAGTTTGACATTGCCCTCATGGAGGCTAGTCTCTTTGACAGAGAACTGTGGTGGCTGCTG
Ot001613R	TGCAGGTTCATGCTCTACAACATCCGTAGAGTACGACCCTACCACACACAGGAAGAGGCACAGGTCCTGATCCA
Ot001616R	TGCAGGCTCATCCTGACATGACCCTTCAGCATGACAATGCCACCAACCATACGCTTGTTCTATGTGTGATTTCC
Ot001623R	TGCAGGTTGTGCTGACAGAGGTAGTAGACAGCCACACAGGCCCCAGTAGCCAGACAGACAGACAGAAGCCAGAC
Ot001631R	TGCAGGTTTTGGTAGCGGCCCGTGCCGGTGGCACTGTATTGTCCTCAAAGCGAGCAAAGAAGTTGTTTAGTTTG
Ot001639R	TGCAGGTAAAGAAGTCGGATGTGGAGGTCCTGGGCTGGTGTGGTTACACGTGGTCTGTGGTTGTGAGGCCAGTT
Ot001644R	TGCAGGACTCCCCGGGCCTTGCTGGGGTTCTTGCAGAGCTTCAGCAGCAGCCGGGCCAGTTTGATGGAGTAGAA
Ot001659R	TGCAGGACTGGCTGTTTGTCCTGCTCACCCAGCTGCTGAAGAAGATGGGAGCTGACCTCCTGGGTTCCGTACAG
Ot001660R	TGCAGGTTCATCCTGACATGACCCTTCAGCATGACAATGCCACCAGCCATACTGCTCTTCTGTGCATGATTTCC
Ot001666R	TGCAGGCTCTAATTTTGTTTTATCTTGATTATTGTCCAGTCGTGTGGTCTAGTGCCGCAAGGAAAGACCTAGTT
Ot001669R	TGCAGGTGAAGAAGCCGGATGTGAAGGTCCTGGACTGGTGTGGTTACAACGTGGTCTGAGGTTGTGAGACTGGT
Ot001676R	TGCAGGTTCATGCTCTACAACATCCGTAGAGTACGACCTTTCCCCTCACACAGGAAGTGGCACAGGTCCTAATC
Ot001698R	TGCAGGGACACCTGTCACCATCTGATCCTGCTCAGACATGATGAGCACAGTCTTGTGTACTGACTGTGCACCAT
Ot001699R	TGCAGGCTGAACTCGGTCGTCAGTTGACCGGTGTTTCCGCTGACACATTGGTGCGGCTGGCTTCCGGGTTAAGA
Ot001701R	TGCAGGCAGAGCTGGGTACTGCAGCCCTGGAGCTGGACAGACTAGCCAGAGAGGCAGCTCATTACAAAGACCAG
Ot001703R	TGCAGGTGCCTTGGAGGAAGAGTGGGGGAACATCTCACAGCAAGAACTGGCAAATCTGGTGCAGCCCATGAGGA
Ot001708R	TGCAGGTGAAGTACACCGTGTTCCCTGACGTCACGTCAACATCCTGGGGCTCTGACGTGATCCTGGGCAACTCT
Ot001710R	TGCAGGTCAGAACGACGTGACTTGGTCAACACTGCATCCACCACCAAAGTCTAAATCTGATGTCCTTGGTAAGT
Ot001748R	TGCAGGTGAAAACATTCCCTCCCACATATGGCCCCCTAGGCACAACTATGACAACATAACCAACAAAAACGGGT
Ot001758R	TGCAGGACTTGCCTTTTTGGAGTGTGGTGTTAAAAAAAGCAGAGAATCACTTTATTATGAACAGACCTCTCCCC
Ot001772R	TGCAGGTTTTCCTGTCTGCACATTCCTACACTCGCACGCACACACACACACACACACACACACACACACACACA
Ot001791R	TGCAGGGAGAACACACACACACTCATCATCATCATACCACGTACACGCACACACACACAGAGATACAGAAGAGT
Ot001802R	TGCAGGTTTGCTAAGAACCTGTCCCCAGACAAGATCAACCTGAGCACGTTGAAGGGCGAGGGCCAGCTCACCAA
Ot001807R	TGCAGGTGTGATGTTTGGATGTACTGATCCTGTGCAGGTGTTGTTACACGTGGTCTGCCACTGTAAGAACGATC
Ot001813R	TGCAGGAGTGTGTGTGAGTGTGAATATATGTGTGTATGCTGTTGTAAGTATTGTCGTGTCACTAACAACACCCT
Ot001815R	TGCAGGACTCCATATTTATTCTTAATATGGACCATAGTCTTTTTTTTTTCCTGCCTGCCTTCTTACCGACCTCT
Ot001816R	TGCAGGGCACGCACTGCACACACACACGCACACATGCACACAGGAGAAATGTAGAAGGAGCTAATGAAAATTCA
Ot001818R	TGCAGGTAGAACATATCCTGATAAAAATAAATATCCTAAAAATCACATTTGCTACCCATGGCCTGTCTGCAATG
Ot001836R	TGCAGGATGACATGGATTTAAAGGCACTTGGGTTTGACATAGCAGAGGGGGTAAATGATCCATATTTACCAGGA
Ot001839R	TGCAGGCGCTACACAAAACGGAGAAATAAAATATAAATCATGCCTTGCCTTAGACGAGCTTCTTTTATTGGCAC
Ot001856R	TGCAGGGAATTTGAAAGGGGCCATTATGCAAATACCCAGGTGCATGCCAAGACTGAGGGACTGAACCCCTGTTT
Ot001860R	TGCAGGCTTGTGGGCCGCGTTTCTGCGTTGTGTCCACAATTTTTTTACTTTTTATTGTAACTTAATGTACAACG
Ot001869R	TGCAGGTGAAGAAGCCGGATGTGAAGGTCCTGGACTGGTGTGGTTACAACGTGGTCTGCGGTTATGAGGCCGGT
Ot001895R	TGCAGGACAGGCTGTGTCAGTCAGCCAAGAAGCTGGAGGAGTATGAGTGTCATCTGAAGGGCCAGGACGAGCAG
Ot001899R	TGCAGGACTTGCTTTGTGGAGTGTAGAGTAAAAAAAGCAGAGCATCTCTTTATTACGGACAAACCCATCTTTAC
Ot001919R	TGCAGGGTTGAAATATGCTTTTCTCACTTTGTTTACAGAGGTGCTATCCTCAGATAATAGCATAATTTGCTTTA
Ot001929R	TGCAGGATCGTCTGAGACCAGCCACCCAGACAGCTGATGAAACTGTGGGTTTGCACAACTGAAGAATTCCTCCA
Ot001935R	TGCAGGGTGCATAATGAACTACATCATGTTTCTGTTAGGCCAGCAGTATCAGGTAATAGATCAGCTGTGTCAGC
Ot001939R	TGCAGGCTGACCTTGGTTATCAGGTGAACAGTGTTTCCTCCGACACATTGGTGCGGCTGGCTTCCGGGTTAAGC
Ot001945R	TGCAGGTTACTCTGTCTAATTACAGAGTGTGTGTGTGTGTGTGTGTGTGTGTGTGTGTGTGTGTGTGTGTGTGT
Ot001948R	TGCAGGAGGAACTGGTGGATGTCAGGCTGGAGGGAGAGCACGTACCAGGGGATGAGCTCTGTGCCGTGGCTAAA
Ot001963R	TGCAGGTTTCGCTACAGGCAGGTCCTGGCCAATGACTTTGGCCTGTCCACTGACGAGGTGAGACTGGGGGCCCT
Ot001965R	TGCAGGAAGGGTACCACGTGAGGGAGGAGGATGTCTTCCCTGTAGCGCACAGCGTTGAGATTGCCTGCAAAATG
Ot001967R	TGCAGGGCAGGGCTGGCTTTAACCATCTCCCTACCACCTCCACCACCACCATCACCCCCACCACCAGCTCATCA
Ot001969R	TGCAGGAGAGGAAGGCGGTGATGGAGATGATGGCCAGCAGAGGTACGTGGGTGGAGTTGTAACGTTGTTGTCAA
Ot001970R	TGCAGGATCGTCTGAGACCAGCCACCCAGACAGCTGATAAAACATTGGGTTTGCACAACTGAATAATTTTTGCA
Ot001973R	TGCAGGCTCATCCTGACATGACCCTCCAGTATGACAAAGACACTAGCCATACCGCTTGTTCTGTGCGTGATTTC
Ot001983R	TGCAGGTAGCTAAAGCTTACCAACTAGGTTCAATGTTAGCTAGCTAACATTAGGCTACAACTAGCAATGCAAAT
Ot001985R	TGCAGGTGAAGAAGCTGGATGTGGAGGTCCTGGGCTGGCATGGTTACACTTGGTCTGCGGTTGAGAGGCCGGTT
Ot001993R	TGCAGGGAGTGGGACTTGGACAAATGTGTTGCAAGAAAAAAAAGAAAGAACTGTGGGCATATGCCCAGTTTACC
Ot002001R	TGCAGGGTAAATAGAGAGGGAGAGAGAGGTGAAGAAAGAGGAAGAGTGTGTGTTTGTGTTTCAGAGAGAACGTA
Ot002003R	TGCAGGGAGTAGGAACCCAGCAGAGAGTGGGTGACGAAGGAGCAGGGCAGACGCCCCGAAACTATGTCCTGCCG
Ot002012R	TGCAGGTCCAGATAACCTGGATCCCTACCTCTTAAAGATAGCAGCTGGTATTATTACTGAACCTGTGGCTCACG
Ot002021R	TGCAGGCGTGACACAAATGCAGAAATAAAAATATAATTCCTGCCTTACCTTTGACGAGCTTCTTTTGTTGGCAC
Ot002044R	TGCAGGAGGGGGTAACTGCTTTGATGTTTGCAGAGGACGACAGGGTGTTGTCCAAGGTCACGCCAAGGTTCTTT
Ot002057R	TGCAGGCTGCCAGAGCTCTGAGCGTCATCGCCATCATCGCATCATGCTTCGGCATCCTCTTGGGAATTTCTGGA
Ot002076R	TGCAGGGGAAGAGGAGCGACAGCCGGCATGAGTTGATGGACGCCAGCGAGCTGGTGGCTGAGATCAACAAATTG
Ot002084R	TGCAGGTGCCCGGCCCGCCACAAGGAGTCGCTAGAGCGCGATGAGCCAAGTAAAGGCCTCCGGGCCAAACCCTC
Ot002087R	TGCAGGTGTGATGTTCGGATGTACCTATCCTGTGCAGATGTTGTTACATGTGGTCTGCCACTACGAGGAGAATC
Ot002111R	TGCAGGTGAAGTGGACGGCTGAATAAAACCAGCCACCAGCGCCTCCTTAATATAACTGTTCATGGCTGCAGTCT
Ot002115R	TGCAGGGCCTGGGTTTACCTCCACATCACCCGCGGAACAGAGGAGGAGTCAGATGAGGGTGCGGCTAAAGGCTA
Ot002123R	TGCAGGGTTGAAATATGCTTCCCTCCATGTTTACTGTTGTGCTATCATCAGATACTAGCTTCTTATGCTTTCGC
Ot002127R	TGCAGGCCAATTTTTAAATAAAAAATAATAAAAAATGTATTTAAAGATATTTAAACATCCATCTGCAGCAGTAG
Ot002139R	TGCAGGGGTGAAGGTGAAGGACTGAACTGTAAAACAAGAAGACAGAGAAGTCGTGTGTTAAAAGCCTACAGAGG
Ot002143R	TGCAGGAGAATAGACTGATCCACAGCCTCTGTGACCTGCTGGAGAGGACCTGGGGCCACGGGCTACAGCTCAAA
Ot002145R	TGCAGGGTGGTGTGTGTGACGGCAGGACAGACGTGTCTGCTGGTCTGATAGCAGGGCAGTGTCGCTGTAAGACC
Ot002181R	TGCAGGCTCAGACCTGTTGGATCTAGGGCCATTCCCCCCCAGAAATGTCTGGGAACTTGCAGGTGCCTTGATGG
Ot002219R	TGCAGGAACATGGAGATCATGTAAGAAGTCTGTCTGTCTGTCTGTCTGTCTGTCTGTCTGTCTGTCTGTCTGTC
Ot002230R	TGCAGGCTCATCCTGACATGACCCTCCAAGCATGACAATGCCACCAGCCACACCGCTCATTCTGTGCATGATTT
Ot002241R	TGCAGGACCTCCCCAAGCTGCCCCTGTTTGACAGCGTCCGGGGCATGACCTCCACCGCTCTGCAGCAGGTCAGT
Ot002246R	TGCAGGAAGGGTACCATGTGATGGAGGAGGATGTCTTCCCTGTAACGCACAGCGTTGAGATTGCCTGCAATGAC
Ot002249R	TGCAGGGACGGGGGCCTGGGATACATTTTTATTTTATTTTTAAATACAATATAATATAGGACAAAACACACATC
Ot002273R	TGCAGGCCATCCCCCTCTCTCTCTCTCTCTCTCTCTCGCAGGAGGGGATTACAGTTCATGAAGACATCATCCAA
Ot002296R	TGCAGGAAGGGTACCATGTGAGGGAGGAGGATTTCTGTAACGCACAGCGTTGAGATTGCCTGCAATGACAACAA
Ot002298R	TGCAGGTGGATGGCTGGAGGCTAACAGAGGAGACTGGGTGGCCATCTTGGATTCCCAAACCCAGACCGGTGCAG
Ot002306R	TGCAGGCTCATCCTGCCTTGACCCTGCAGCATGACAATGCCACCAGCCAAACTGCTCGTTGTGTGCGTGATTTC
Ot002308R	TGCAGGTATTTACGACCGTTATAAAACGGCCAACTTCACCCCTCTCCCCCTCTGCGGGAGAGAGAGGGCGCTGT
Ot002330R	TGCAGGGGACCAGCTACCTCCGGCCTGAGGAGAGACACATGATACGAGGGGTTAATACGATGATAGGAAGGGAG
Ot002339R	TGCAGGGAAAGGAAGGGAGAGGCTGCCATCTTGGGGTAATTATGAAAGAGGGATTTATCCTGCCTGCTTTCCTG
Ot002345R	TGCAGGAAGGGTACCACATCAGGGAGGATGTCTTCCCTGTAACACACAGCTTTGAGATTGCCTGCAATGACAAC
Ot002354R	TGCAGGAGGCGACAACTGTGTTGCACCACAGGGGCACAAAGCAAACAGCTGTTCCGACCACTCAATGACATCTG
Ot002367R	TGCAGGAACTGGTAGTGGTTCAGGAAGTGGAGGCCGGTCCAGCAGGGCACCAGCCGTGCCAGGCGGTGGGATGA
Ot002373R	TGCAGGCAGAGGAGGACAAAGTCAACACTCTGACCAAGGCCAAGACCAAGCTGGAACAGCAAGTGGACGACGTG
Ot002385R	TGCAGGTAGAAAATATCAGGCTAAAAATAAATATCCTATAAATCACATTGGCTACATATGGCCTGTCTGCAATG
Ot002386R	TGCAGGTGTTCAACGCCACCACCATCACTCTGACCGTCAAGTGGGACCACGCCCCTGGTCGTGTCCAGAACTAC
Ot002394R	TGCAGGGGGCGATGATAAACAGAATGCGGAGATCCAACACCTGACATCTGACCAAGAGATGACCTCACTGAAAC
Ot002404R	TGCAGGCTCATCCTGACATGAGGGCTAGGGCCAATCCCCCCAGAAATGTCCGGGAACTTGCAGGTGCCTTGGTG
Ot002417R	TGCAGGGCAGGCAGTGTGCCCCCAGTGAAGCGTTGGGCAGACCGCACCACCCTCTAGAGAGCCCTGCGGTTGCG
Ot002422R	TGCAGGCCTGGTAGAAAGGTTACCTTCTCCACACATCACACTCCTTTCCATCTTCATTGAGAGACACTCTGCTG
Ot002463R	TGCAGGCACTGGACTGTAGAGTTTAATACAAATATTATATATATATATGAGAAGCAGAAGCTTGTCAGGTCACG
Ot002471R	TGCAGGGCCTCCAACAGGGCGTCCACCTTGTTGTCTGCACACTGGGGGTCAGGGTAGAGTCTGAGTACCACACA
Ot002486R	TGCAGGTGAAGAAGCCGGATGTGGAGGTCCTGGGCTGGTGTGGTTAAACGTGGTCTGCTGTTGTGAGGCCGATT
Ot002488R	TGCAGGCAGCCTCCTGCACCCTCTTGTTGGAGTCCAGGATGCGTTTGAGGAGCTCAGTCATCAGTGGCTTCAGA
Ot002505R	TGCAGGCTGACCTGTGTTGTCAGTTGAACTGTGTTTCCTCCGACACATTGGTGCGGCTGGCTTCCGGGTTAAGC
Ot002528R	TGCAGGTGTTTGACTATGACTTCGGCCTTCAGGATGACTTCATGGGTTCTGCCTACCTCTACCTGGAGTCTCTG
Ot002531R	TGCAGGAACATCCAGAGCAGCCTGAAGGCCTACCAGAGCGAGCTGACCTCCCTGTGGTCTCAGGGCAGAGACCT
Ot002535R	TGCAGGGGGAAAGAGTGAAAGCGCAAACGAAAGACAAAAAAAAAAGCAGGACGACAAGTGATGAAGAGGGAAAG
Ot002536R	TGCAGGAAGGGTACCACATGAAGGAGAAGGATGTCTTCCCTGTATCGCACATCGTTGAGATTGCCTTCAATGAC
Ot002546R	TGCAGGTTAAAATATTGTTGAAAAACAACTAATTGATTAGGTACGTTTAGAAATAGCATTGTATGACTGTGATA
Ot002599R	TGCAGGCAGAGGAGGGTCATTAGTGATTGGAGTCACCTGGGCTCAAGGTATTTAAACTGCTGCTTCACTAATCT
Ot002605R	TGCAGGGAGAAACTTTGTAGCGGGGCAGGGGGAAACAGGGAGAAGCATCGGGGATAGTCGCATTAGAAGGGGTG
Ot002606R	TGCAGGGTGGATGCGTCTGACGTGCTGGTAGAGAGGCTGTATGGTTCTATAACTGCTGTGGTCGGTGATGGAGA
Ot002615R	TGCAGGACTCTGTTCAAAGATGCATCGGGGACGCTGGACAAAAGTGCTCGTTTCTCCGCCATCTACAGACAGGA
Ot002621R	TGCAGGCAGTTTGTTAGGAGAGGGGATAAGGGAGGGAGAGGGAGAGGGAGAGAGCGAGTGAGAGAGCGAGCAAG
Ot002628R	TGCAGGGACACCACTCTTACGTTTGACCAGCTGGTGGACCTGTCCATCCGGCTGGATAACCTGCTGGCTCCCCG
Ot002632R	TGCAGGCTGACCCCGGTCGCCAGATGAGCGGTGTTTCCTCCAACACATTGGTGCGGCTGGCTTCCGGGTTAAGC
Ot002634R	TGCAGGCTGACTTCAGTCGTCAGTTGAACGGTATTTCCTCAGACACATTGGTGCAGTTGGCTTCCAGGTTAAGC
Ot002636R	TGCAGGAAGGTGAGGTGCCGGAGGTCCCTCCGCCCCCTCTGGACATCGAGGGGTCCCCGGCGTACATGGTATGT
Ot002641R	TGCAGGTCAAGGTGACACCGGATGAACACAAGAGGGCATAGCAAGAGCAGATGTGACAACCACAGGAGGGGGCA
Ot002646R	TGCAGGGTTCTCTACAGGAGGCCCCTGCTCCCCCCATCCCTCCCTCCATTCCTCCCTTCTCACTCGCTACCACT
Ot002648R	TGCAGGTGAAGAAGCCGGATGTGGAGGTCCTGGTCTGGCATGGTTACATGTCTTCTGCGGTTGTGAGGCCGGTT
Ot002654R	TGCAGGCGGCACGAGCCCTCACCGTCATCTCGTGTGTGTTTGGCGTGCTGGGGCTGATGGTGGTGATCGCCGGG
Ot002656R	TGCAGGTATGGGAGTGTCTGTCGCCGCCACAGAGGGAACTGTGTGTGTGTGTGTGAGCGTGTGGTAAATAAAGT
Ot002668R	TGCAGGGCTATGCGCACTGTGTAGATGTTTATATCAAGCAGTGTCAGGAGGTGAGTGTGCAGTGTTCAGTTGAA
Ot002712R	TGCAGGAAGGGTACCACATGAGGGAGGAGGATGTCTTCCCTATAACGCACAGCGTTGAGATGACAACAAGTTCA
Ot002731R	TGCAGGGAGACAGCGTGATGGAGCTGGTCCAAGTCTGCTTGATCAGTCATGGCCAGTTCGTACTATAATGACAC
Ot002740R	TGCAGGAGCTGTACTCCCTATTGGAGAACATCGCCAAGGTCACCATAGAGGTGTTCCAGAAGTCAGCGGAGATG
Ot002749R	TGCAGGTCTACAGTGAGTGTGTGTGTGTGTGTGTGAAGCCCTCACAGTAAGCACCCATGTCTCCTTCCTTCAGG
Ot002759R	TGCAGGCTTTCTCTGATCTAAGTATTTCAGGGCTTCATGTACCACCTGCACTGAGAATTGCAAAAATCTACAAG
Ot002765R	TGCAGGTACCGTGTGTTTGTGGCTTTACAGAGAGTCTGTTTGTACAGGTGCTAGCAGCTCTCTCCATTGTCTTT
Ot002777R	TGCAGGCTGCTGATGAGCTGGTTGCTGATGAGTTGGTTGCTGATGGGCTGGTTGCTGATGAGCTGGTTGCTGAT
Ot002780R	TGCAGGGCTTTTGATTTGGTCACTTTTATTTGACATGCCCTTTTGGAATTTTGTTTTTGTGTATTTTTTGTTAG
Ot002788R	TGCAGGCCAATGACTCCCACTACCAACATGTCTGTCTGGTACCTTAGGTACTGTAACACAGGACAACACAACAT
Ot002792R	TGCAGGGCTTTTATGAAAATTATATCCCTTAATTTGGAGGAGAGAGACAGATAGAGAGAGACAGAATGACAGAG
Ot002798R	TGCAGGCTCATCCTGACATGAGGGCTAGGGCCATTCCCCCCAGAAATGTCCAGGAACTTGCAGGTGCCTTGGTT
Ot002809R	TGCAGGACTTGCTTTGTGGAGTGTGGTGTCAACAAAGCAGAGCATTTCTTTATTACGGATGTCATACAAGCAAG
Ot002813R	TGCAGGCCTTCCAGCAAGGCGTCCCAGGAGCTGTGAATGTGGTGGTGGTGGTGGTGGTGGTGCCCATCCAGTCT
Ot002822R	TGCAGGGAGTAACTTTGTAGCGGGGCAGGGGAAAAGGAGAAGCATCGGGGATAGTCGCATTAGAAGGGGTGGAA
Ot002825R	TGCAGGGTTGAAATATGCTTTCTCTCTTTGTTTACGGAGGTGCTATCCTAAGATAATACCATTGTCTGCTTTCG
Ot002829R	TGCAGGAGGGATTCAGTATGTAGTCTGTCTGTCTGCTGTTGACCTGTCTGTCTGCTGTGACCCTGTCTGTCTGC
Ot002830R	TGCAGGATCGCCTGAGACCAGCCACCCAGACAGCTGATGAAACTATGGGTTTGCTCAACCGAAGAATTTCTGCA
Ot002847R	TGCAGGTTCTCTGTCCAACACAACAACAACCACGTCAACAACACACAACATCTAACACATTTAGAATGGAAGTA
Ot002862R	TGCAGGTGAAGAAGCCAGATGTGGAGGTCCTGGGCTGGCATGGTTACACGTAGTCTGCGGATGTGAGGCCGGTT
Ot002866R	TGCAGGACTACGACGTCAGCCAGGGCTCGTCTGGAGGACGACGTGAGGCCTACAACGACAGCTCAGACGATGAA
Ot002870R	TGCAGGACTACGACGTCAGCCAGGGCTCGTCTGGAGGACGACGTGAGGCCTACAACGACAGCTCAGATGACGAG
Ot002895R	TGCAGGAGGCCTTTTGCCTTTTGGTAGGCCGTCATTGTGAATACGAATTTGTTCTTAACTGACTTTCCCAGTTA
Ot002901R	TGCAGGCTGACTTCAGTCGTCAGATGAAAGGTGTTTCCTCCAACACATTGGTGCAGCTGGCTTCCGGGTTAAGC
Ot002908R	TGCAGGATCGTCTGAGACCAGCCACCCGGACAGCTGATGAAACTGAAGAGTATTTCTGACTGAAATAAAGCCCC
Ot002911R	TGCAGGATCTGAAGGGAGGATAGAGGAGGAGAGAGGAGGAGAGGGATGAAGGGATGATCAATATCTAGTTAGCC
Ot002914R	TGCAGGCAGTCACTGAGTCCGAGGTGCTAATGGACCTCCTGAAACTTGACCCCCAGAAAACATCTGGGTCAGAT
Ot002916R	TGCAGGGTATACACATCACCTAGGGAGAGACACCACACAGAACCCTACGTTAGGATTATGGCTAGCGTTATGGC
Ot002924R	TGCAGGCGCCTCTTGCGGGCACGCTCCTCCCTCTTCTGCATCATCTCAGCGGTCATCTCCTTCTCCTTGTAGCC
Ot002928R	TGCAGGTAGAGGTGCTCAAGCGTCTGGCTGACGGGGGGGATCCTCTCCAGCTGGTTGAAGCTGAGGTCCAGCTC
Ot002937R	TGCAGGTCGTTATCATTCTTGTGAAAAGTGTCAGACGACGTCCAGGCACACAGACTCTCCCACTGTAGCAGACA
Ot002938R	TGCAGGAGTTCAACTGCTTCCAGCTGGAGCTGAGAGGAGATGTGGTGATGAAGGGGAAAGGGAAAATGACCACC
Ot002952R	TGCAGGACTTGCTTTGTGGAGTGTGGAGTCAAAAAAACATCTAAGTTTTAACACCAAGTAATTCAGTCTCCTCA
Ot002953R	TGCAGGACATGCTTTGTGGAGTGTGATGTTAAAAAAAGAAGAGCCACTCTTTATTAAAGACAAAGGAAGTCTCA
Ot002960R	TGCAGGTGAAGAAACCGGATGTGGAGGTCCTGGGCTGGTGTGGTTACACGTGGTCTATGGTTGTGAGGCCGATT
Ot002991R	TGCAGGGATCCGAACTACTGTGTTGTAACCTGGATGGAGAGAGAGAGAACGAAAGAGAAAGAGAGAGAACAAAA
Ot003003R	TGCAGGTACAAGCCCAGCTCCCTCTCACAACGCACCGCCTCGCCACTCTCCACCAGGGACATGTCCTGACAGAG
Ot003018R	TGCAGGACGACAGCAGTTTCTTCTACGGCGTGTCCAGTCAGTACGAGAGCTCTGAGAACATGATCATCACCTCC
Ot003026R	TGCAGGATCGTCTGAGACCAGCCACCCAGACAGCTGATGAAACTGTGGGTTTGCATAACCTAAGAATTTCTGCA
Ot003031R	TGCAGGCTCATCCTGACATGACCCCCAGCATGACAATGCCACCAGCCATACTGCTCATTCTATGCGTGATTTCC
Ot003043R	TGCAGGAAGGGTACCAGGAGGGAGGAGGATGTCATCCCTGTAACGCACAGTGTTGAGATTGCCTGCAATGATAA
Ot003047R	TGCAGGTTCATACCTCCGCTGGCCAGAGCCCTGGAGTCAATGGGTCTTGTGCCGTCTATTCCCAGAGTTTACGG
Ot003061R	TGCAGGGAGGAGACAGAGAGACAGCCTGGTGCGTGGGGCTGCCACAGGACCCACCAGGCTGGGGTGACCTCCAG
Ot003074R	TGCAGGGACACACAGAGACATACAAACAAAGGTCAGTCATCAACATATAGACATATAGACACACACAGACAGAC
Ot003077R	TGCAGGCTCATCCTGACATGACCCTCCTGGATGACAATGCCACCAGCCATACTGCTCGTGCTGTGCTTGATATC
Ot003098R	TGCAGGAGCGGGTCACTGCTTTGATGTTTTCAGAGAACGACAGGGTGTTGTCCAGGGTCATGCCATGGTTCTTT
Ot003101R	TGCAGGTGACAGCATTCCCTCCCCCATATGCCCCCTAGACACAACTACGATAACATAACCAACAAAAACGGATC
Ot003116R	TGCAGGACACTGAACTCCTGGATAATCTCTGAGATGGTGAAGATGGTCTCAGCGTCAGGCAGCAGGCTGTTGGT
Ot003122R	TGCAGGGCAGGAATGTCAGTGTTCTGCCATGGCCAGCGAAGAGCCCGGATCTCAATCCCATTGAGCACTGGGAC
Ot003123R	TGCAGGAAGGGTACCACATGAGAGAGGTCTTCCCTGTAACGCACAGCATTGAGATTGCCTGCAATGACAACAAG
Ot003125R	TGCAGGGTTTTCTGTACATCGGCCAGACAGGAAAAAAAATACTTTGAGGGAAGAACAAAGGCGGGGGAGTACGT
Ot003143R	TGCAGGTTGGTCAAACTGAAAATAGCATGGGGTATCCTCTCCAGTTCACAGTTGTGAAGCTCTAGTTCAGCTAG
Ot003154R	TGCAGGTGAAGAAGCCGGATGTGGAGGTCCTGGGCTGGTGTGATTAAACGTGGTCTGAGGTTGTGAGGCCGGTT
Ot003156R	TGCAGGCTGCACTTCAGCTGTCAGAGAGAGAGACTGCGAGAGAGAGCGAAATTGAGGCGAGATAGGAGAGAGAC
Ot003170R	TGCAGGCTGCAATGTTTTTATTTGTTGGCTTTATGTAGGCTATCTTTGCATAGTTGGCAATGGCAATACAAGTT
Ot003185R	TGCAGGATCTTCTGAGACCAGCCACCCGGACAACTGATGAAACTGTGGGTTCGCACAACCGAAGAATTTCAGCA
Ot003194R	TGCAGGAAGGGTACCACATGAGGGAGGAGGATGTCTTCCCTGTAATGCACAGCATTTTAGATTGCCTGCAATGA
Ot003199R	TGCAGGCTGCTGATGAGCTGGCTGCTAACGGGCTGGTCCTGGGGCTGGCTGAGGGTCAATTTCATCCTTTTCTT
Ot003216R	TGCAGGAGGACGGCAAGAGCTGCCGAGGTGAGACATGCACAGACACACACACACAACAACACACACACAGTCAC
Ot003217R	TGCAGGCTTTAGTTTTAGCTTATCTTGATTATTGTCCAGTCATATGGTCAAGTGATGCAAAGAAAGACCTAGAT
Ot003229R	TGCAGGTACGCACACACCTCACCCAATGAAAAATAATATGAGGAATGAGCGACAGAATGTGGGAGGGGCTTAGG
Ot003249R	TGCAGGAAGGGTACCAAATGAGAGAGGAGGATGCCTGCAATGACAACAAGCTTAGTCCGATGATGCTGTGACAC
Ot003257R	TGCAGGGTAACATACTAGTTACAACACAACCGTAAAACACACACACACACACACACACACACACACACACACAC
Ot003273R	TGCAGGAAGTTGAGGTGCCTGAGGTCCCTCCGCCCCCTCTGGACATCGAAGGGTCCCCGGCGTACACAGTACGT
Ot003274R	TGCAGGCTTATCCTGACATCACAATGCCACCAGCCATACTGCTCGTTCTGTGCGTGATTTCCTACAAGACAGGA
Ot003282R	TGCAGGACGGGTGCCACGTGAGGGAGGAGGATGTCTTCCCTGTAACGCACAGCATTGAGATTGCCTGCAATGAC
Ot003290R	TGCAGGAAGCCTTTGTGTGTGTGTGTGTGCATCTCTCTCTCTCTCCTCCCTCTTTATCTCTCTCTGTGTCTGGG
Ot003309R	TGCAGGTGTCTCAGGGGGAGTTGGGATATGCAAGAAACTCATTTCCATTACACACTTGTAGAAGTGTGTAACAG
Ot003310R	TGCAGGATTGTCTGCGACCAGTCATCCGGACAGCTGATGAAACTGTGGGTTTGCACAACCAAAGAATTTCTGCA
Ot003313R	TGCAGGACTTGCTTTGTGGAGTGTGGTGTCTCTTTATCACGGACAGACCTCTCCCCATCTTTACAACCATTGAT
Ot003315R	TGCAGGAGGCTCTGTGTGTATAATACAACTGTGTGTGTGTATAAAATACAACTGTGTGTGTGTATAATACAACT
Ot003326R	TGCAGGTGTGAGTGTGAACCCGCGGTTGGCAGGGCTGATCGGCCGCAGTGGTCCTCAGAATAAACAGCCCTTCA
Ot003328R	TGCAGGAGGAATTTTGCCTTTTGGTAGGCCGTCATTGTAAATAAGAATATGTTCTTAACTAACTTGCCTAGTTA
Ot003334R	TGCAGGCGCGACAAAATGCAGAAATAAAAATATAATTCATGCCTTACCTTTGACAAGCTTCTTTTGTTGGCATT
Ot003347R	TGCAGGCTCTAGTTTTATCTTATCTTGTTTATTGTCCAGACATATGGTCAAGTGCTGCAAATAAGGACCTAGTT
Ot003373R	TGCAGGTATATTTCACTGGTCACCCCCAAAGCAAATTCCTCTTCGGCCACCTTTCCTTCCAGTTCTCTGCTGCC
Ot003382R	TGCAGGATATCATTGCCATCCTGGGTATGGATGAGTTGTCTGAGGAGGACAAGCTGATCGTCTCTCGCGCCCGC
Ot003387R	TGCAGGTCTCCATCTGAACATCCAGGCCTCTCTTCATAGAACACATCTCCATGTACTCCTGTAGGTGACGGTTC
Ot003392R	TGCAGGTGCCCGGCCCGCCACAAGGAGTCGCTAGAGCGCAATGAGCCAAGTAAAGGCCACCCGGCCAAACCCTC
Ot003411R	TGCAGGGACACCACCCTCACCTCCAACCAGCTGGTGGACCTGTCCATTCGGCTGGATAACCTGCTGGCCAGCCG
Ot003419R	TGCAGGAATTTGCTGAGTGGACACACACACACACACACGCTGGGCCGTACACCATCATACACACAGACTGCAAC
Ot003423R	TGCAGGTGATCAGGTAGGATTCTGACGCTCTGGGTAGAGAGTGCTCTTAGGCACAGATCCAGGATGAGTAAACC
Ot003430R	TGCAGGCGCGACACAAACGCATAAATTAAAATATAATTCATGCCTTACCTTTGACGAGCTTCTTTTGTTGGCAC
Ot003431R	TGCAGGACATTCACTGTGTCAGCTCTCTCTGCAAGGCCTACTTCAGAGAGTTGCCCAATCCTCTCCTCACATAC
Ot003436R	TGCAGGCTGACTTCGGTCTTCAGTTGAACAGTGTTTCTTCCGACACATTCTTCTGGGTTAAGCAGGCAGGTGTT
Ot003442R	TGCAGGATCATCCGAGACCAGCCACCTGGACAGTTGATGAAACTGAGGAGTATTTCTGTCTGTAATAAAGCCCC
Ot003468R	TGCAGGAGAGAGTGAGGGGGTAGAGAGAGGAGAGAGGGGAGAAAACAGAGAGAGTTGGGCAGGAGTAAAGAAAG
Ot003473R	TGCAGGCTCAAGCCACCCTCCAGTCTCCCTCCATCCTCTCTTTCTCTCTCTCACTCATTGTTAGCCAGCTGACA
Ot003487R	TGCAGGGTGACAGAGAAGCCATGGCAGACCACATGATGATGCCCATGTCCCACGGCCCTGCAACGGCCCTCCAC
Ot003522R	TGCAGGGACGGGGGCTGGGATTAAAAATAAAAGTAAATTAAATAAAAAATATTGGACAAAACACACATCATGAC
Ot003539R	TGCAGGAGGAGAAATATGGATGTAAAAATATTTTTTTAATTCAATGGTCTTCCTGCTCAAGAAATAAGCCACCC
Ot003546R	TGCAGGCATAATCCCAGCACCCCTTACATGCAGCCTGAGAGTCTTTCTAATCTAAGGCCCAGGGATGGGCCAGT
Ot003551R	TGCAGGACCTGCTTTGCAGAGTGTGGTGTCAAAAAAGCAGAACATCTCTTTATCACAGACAGACCTCTCCCTAT
Ot003562R	TGCAGGATGGTCAGGCCTGTGTCCTGTGCCAGCTGCTTCTTCTGTTCCTCTGAGGGGTATGGGTGCTGGGAAGG
Ot003567R	TGCAGGGTCGACCCTCCTTTACCTCCTACCCCTCCCAAACCCCCCAGCTCCAGCACAAACACACAGACACACCT
Ot003587R	TGCAGGAATTGCTTTGTGGAGTGTGATGTCAAAAAAGCAGAGCTTCTCTTTATTACGGACAGACCGCTCCCCAT
Ot003589R	TGCAGGTTACAAGAAAAAAAAAAAAGAAAACTATACAAAATTAAATAAACATTGTAAAAGAAAATGTATTAGTC
Ot003600R	TGCAGGGAGGAGGTGAGGACACTCAGAGTGTGGTGTCTGGAAAACAACCTTTCACTCAACATCAACAAAACAAA
Ot003601R	TGCAGGACAAATACACTCAGGTCTCTGGGGCCTTGACATATGTTGTTTTGTTATTTTGATTGCAATTAGCGGAT
Ot003603R	TGCAGGGTCTTGCCCGTGTCTCCCCAGGACACCACCAGGCTGAAGAGGCAGGCGCAGGAGAGGGCGGTGAGGGC
Ot003604R	TGCAGGTGAAGAAGCTGGATGTGGAGGTCCTGGTTTGGCGTGGTTACATGTGATCTGCGGTTGTGAGGTCGGTT
Ot003643R	TGCAGGAGCGAGTCACTGCTTTGATGTTTGCAGAGAACGACAGGGTGTTGACCAGGGCCATGTCAAGGTTCTTT
Ot003645R	TGCAGGCTCTAGTTTTGTCTTACCTTAATTATTGTCCAGTCGTGTGGTCGAGTGCTGCAAGCAAAGACCTAGTT
Ot003652R	TGCAGGGGCGAGGAAGAGAGGATGGAAAACATGGTCACTTTTTTTACTGGATGGAAGGATAGATAGACATACTA
Ot003655R	TGCAGGCAATCACTGAGTCCGAGGTGATAGAGGAGCTCCTGAATCTTGACCCCAAAAAAACATCTGGGTCCGAT
Ot003659R	TGCAGGAGCGAGTCACTGCTTTGATGTTTGCAGAGAATGACAGCGTGTTGTCAATGGTCATGCCAAGGTTCTTT
Ot003663R	TGCAGGGACAGGGGCCTGGGATTATTATTATTTTTTATTTTTTATTTAGAGCGAGAGAGAGAGCGAGAGAGAGC
Ot003682R	TGCAGGAACCTAGCTGTTTCACTACGTTACATTACACTACACACACAATACATACACTATAAACACTACAGACA
Ot003697R	TGCAGGTAGGTGTTTGTCCCCCTGTGTGCCGAGGGTGTCAGGTTATTGTCCAGTTCTGGCATTTAGTTTGCCAC
Ot003713R	TGCAGGGTGTGTGTGTGTTTATGTGAGTGTTTGTGTGTGCCCATAAAGTCACTGACCTACAGGATGCGTGTGTG
Ot003729R	TGCAGGGAGACAGCGTGGCAGAGCTGGTCCAGGTCTACTGGGTCTGTCATGGCCAATTCGTACTATAAGGGCAC
Ot003734R	TGCAGGATGCTCTATTTGGTTGGAGGGGCATCGCCTATCGCACCAGCGGAACCAGCAGCCCGGGACCTCCCCCT
Ot003741R	TGCAGGAAAGGTACCACATGAGGGAGGTGGATGTCTTCCCTGTAACGCACAGCATTGAGATGGCCTGAAATGAC
Ot003750R	TGCAGGGCCGCTCGCCCGTCGGCAGCCTGAGCAGCAACGGCAGCTCCTACGAGGGGGACCGGGACGATGGGGCC
Ot003756R	TGCAGGAGGAGAAATATGAAGAAGAATTTTTTTTTGAAATTGAATGTTCTTCTTGCCCAAGGATTGAGCCACCA
Ot003765R	TGCAGGGAGACAGCATGGCGGTGCTGGTCCAAGTCTGCTGGGTCTGTCATGGCCAGTTTGTACTATCATGACAC
Ot003786R	TGCAGGTACTGTACACCCTGTGTGTGTGTATTTATGTGTGTGTGTGTATTTATGTGTGTGTGTGTGTTTGTGTA
Ot003809R	TGCAGGTAACCACTAAAACCATGACCACACACACACAACCAACCAACCTCCGAGATGGCTAATATTTTTCATTA
Ot003815R	TGCAGGTCTGGCATTCTATCCCTCTCCTTTACCTTCTTACATAGGCCACCCACAGCACCTTACAGATCCCTGGG
Ot003818R	TGCAGGCCCTGCACCCGCGAGGCATACGGGAGAAGGTGCTCCACAAACACCTGGCCAAACACATGGAGTACCTG
Ot003829R	TGCAGGACTTGCTTTCTGGAATGTGATGTCAAAAAAGCAGAGCATCTCTTTATTACGGACAGACCTCTCCCTAT
Ot003832R	TGCAGGCTGGCACAACAGGGTGGTGTAGGTGGTGTGTGTTGTGTGTGTGTGTGTGTGCATGTGCTTGTGTGTGA
Ot003834R	TGCAGGATACTATTATTGATTATTTCCCCCCTTTTTATTTAATTTTACCCCCCTTTTCTCCCCAATTTCATGGT
Ot003845R	TGCAGGGATAAATAAAAATAAATAAAATATAAATATAGGACAAAACACACATCACGACGAGAGACAACACAACG
Ot003857R	TGCAGGGATGCCATCATCATCTTTGACAAACTGGTGGATCTGTCCATCCGGTTGGATAACATGCTGGTCACCCG
Ot003858R	TGCAGGGAGACGATGGCCGGGTCGGCCCCGTAGCTCAGCAGTAGCTTGCATGTCTGGATGTGGCCCGCCAGGGC
Ot003884R	TGCAGGCTTGGGAGAAGCCTTGGATCTCTCAGCCATTCCTGCGGAGTACCTGGAGTACCTGGTCTAAGAGGTCT
Ot003913R	TGCAGGCGGTCACTGAGTCCGAAGTGCTAAAGGAGTTCCTTAAACTTGACCCTCAAAAAACATCTGGGTCAGAT
Ot003944R	TGCAGGATATCATTGCCATCCTGGGTATGGATGAGTTGTCTGAGGAGGACAAGCTGATTGTGTCTCGTGCCCGC
Ot003947R	TGCAGGTGCGACACAAAACGCAGAAATAAAACTATAAATCATGCCTTACCATTGACAAGCTTCTTTTTTTTGCA
Ot003973R	TGCAGGCAGTCACTGAGTCCGAGGTGCTACAGGAGCTCCTGAAACTTGACCCCCAAAAATCATCTGGGTCATAT
Ot003989R	TGCAGGCCAACTTTGTCCACAGTCAGCGGAGAGAGTCCTTCCTCTACCGCTCGGACTCGGACTACGACCTGTCA
Ot003993R	TGCAGGAAAGGTACCAGATGTCTTCCCTGTAACACACAGCGTTGAGATTGCCTGCAATGACAACAAGCTCAGTC
Ot004008R	TGCAGGATCGTCTGAGACCAGCCACCCTGGACAGCTGATAAAACTGTGGGTTTGCACAACCAAAGAATTTCTGC
Ot004010R	TGCAGGCTCACCCTGACATGACCCTTCAGCATGACAATGCCATTAGCCATACTGCTCGTTCTGTGTATGATTTC
Ot004011R	TGCAGGCATAGGCAGGCCATCTGTGCATCAAATTAGGCTGCAGTGGTTCTCTTATGTAAATTAACAGGCCACTG
Ot004015R	TGCAGGGAGAAACTTTGTAGCGGGGCAGGAGAAAAGAGGGAGGAGCATCGGGGATAGTTGCATTAGAAGGGGTG
Ot004054R	TGCAGGCTAGCTCCCGATGAACATCCTCTCATAAGCTACACCTGTAGTGATCGATCAGGGCCCGCTTATTCCAT
Ot004055R	TGCAGGCTCAAAATGGAAATTGTGTGTGTGTGTGTGTGTGTGTGTGTGTGTGTGTGTGTGTGTGTGTGTGTGTG
Ot004066R	TGCAGGCTTTCTCTGATCTAAGGATTTCAGGGCTTTATGTACCACCTGCACTGAGAATGGCAAAAAGAAAAGTT
Ot004069R	TGCAGGCGCGACACGAAACGCAGAAATAAAAATTTAATTCATGCCTTACCCTTGCCGAGCTTCTTTTGTTGGCA
Ot004073R	TGCAGGCTGACCTCGGTCGTCAGGTGAGCAGTGTTTCCTCCAACACATTGGTGCGGCTGGCTTCCAGGTTAAGC
Ot004089R	TGCAGGCTGAGGCAGTTGGGCTTGCCGTCTCTCTCCTCATAGGAACACGAGGGTACGATGGTCTTCCGCCGGCG
Ot004092R	TGCAGGGAAGCGAGAGGCCGAGCGCTCCGTCAACTGGACGGTGGAGGAGACTCAGGTGTTGCTGTGTGCCTGGA
Ot004101R	TGCAGGGACAGGGCTGGGATTAAAAATACAAAAATAAAAATATAGGACAAAAACACACATCATGACAAGAGAGA
Ot004105R	TGCAGGCCTGGGGGCAGGGAGATGTTACTGATGACGGAACGACAGCCGCGACACTGCAAACACACCCTGGTGGC
Ot004110R	TGCAGGGAGACAGCGTGGCAGAGCTGGTCTAAGTCTGTTGGGTCTGTCATGGCCAATTCGTACTATAAGAGCAC
Ot004125R	TGCAGGTGTGATGTTCAGATGTACCGATCCTGTGCAGGTGATGTTACACGTGGTCTGCCACTGCGAAGACGATC
Ot004150R	TGCAGGTCTTCCAGGTAAGCAAATGCAAGTTTTTTGTGAAAGCTTGCTTCAGACAGCACTAGGTAGACCACTCC
Ot004154R	TGCAGGAGGCCTTTTGCCTTTTGGTAGGCTATCATTGTAAATAAGAATTTGTTCTTAACTGACTTGCCAGGTGA
Ot004160R	TGCAGGTTCATCCTGACCTGACCCTCCATCATGGCAATGCCACCAGCCATACTGCTCATTCTGTGCGTGAGTTC
Ot004166R	TGCAGGGTTGAAGACATGCAGAATACCCTTCAGTGTGTAGTGTGTGTGCCTGTACGTGTGTGCGTGTGTGTGTG
Ot004169R	TGCAGGACTTGCTTTTTGGAGTGTGGTGTCAAAAAAGCAGAGCATCTCTTTATTACAGACAGACCTCTCCTAAA
Ot004173R	TGCAGGACTTGCTTTTTGGACTGTGGTGTAAAAAAAGCAGAGCCTCCTTTTATTTCAGACAGACCTCTCCCCAT
Ot004179R	TGCAGGTACAGCGTATAACCAGCCAGCTGTATGTTGATAGTGTCGTCGTTCAGCCACGACTCCATGAAGCATAA
Ot004200R	TGCAGGTGAAGAAGCCGAATGTGGAGGTCCTGGGCTGGCGTGGTTACACGTGGCCTGCGGTTGCGAGGCTGGTT
Ot004203R	TGCAGGCGCGCAAACGCAAGTACTTCAAGAAGCACGAGAAGAGGATGACCAAGGAGGAAGAGCGTGCAGTGAAG
Ot004208R	TGCAGGAATCTGAAGACACTATGGCTGTGTTTAGACTGTCAAAAGACCAAATAGTGGAAAAAATATATAAGGCT
Ot004219R	TGCAGGGAGAAGGCCAATGAGCTGTGGCAGTGGATGATGGAGTTGGAGGCGGAGAAGTTTGACCTCGGCGAGAA
Ot004235R	TGCAGGGAGGGAGACCCAGCAGTCATACAGCACCTCCTACTGGCCAACCCGGAAGTCTGGAGTACAGAGAGCAA
Ot004251R	TGCAGGAGATCTCTGAACATATCAGCCAGGAGATCTGTAGCTCAGCAGAGGACAGTAGACAACAGGTTGTCTAC
Ot004260R	TGCAGGGAGAAATTTTGTAGTGGGGCAGGGGGAAAAAGAGGAAGGAGCATCGAGGCTAGTCACATTAGAAGGGG
Ot004272R	TGCAGGAAGGGTACCACATGAGGAGGATGTCTTCCCTGTAATGCACAGTGTTGAGATTGCATGCAACGACAACA
Ot004289R	TGCAGGTGTGATGTTCGGATGCACCGATTCTATGCAGATGTTGTTACACGTGGTCTGCCACTGCGAGGACAATC
Ot004314R	TGCAGGGTTGAAATATGCTAACCCCTTTGTTTACTGCTGGTGCTATCATCAGATAATAGCTTCTTATGCTTTCG
Ot004325R	TGCAGGCTCATCCTGGCATGACCCTCCAACATGACAATGCCACCAGCCATGCTGTTTGTTCTGTGCGTTATTTC
Ot004337R	TGCAGGCTGCAATGTTTTTATTTGTAATGTAGGCAATTTTTTTACATAGTTGGCAATGGCAATAAAAGTTACTT
Ot004351R	TGCAGGGGAGGAGAGTTAAATGGGTTCAAATGTCTGTGTGTGTGTCTCTGTGTGTGTGTGTGTGTGTGTGTGTG
Ot004365R	TGCAGGAACTCGTCATGGCGGTCGCCCCCTATGATGGTAAAGCCAAAGCCCTGGGAGCTTTTCCTCAGAGCAGT
Ot004368R	TGCAGGTTCATGCTCTACAACATCCATAGAGTACGACCCTACCTCACCTTGAAGCAGCGCAGGTCCTAATCCAG
Ot004378R	TGCAGGATTGTCTGAGACCAACCACCCGGACAGCTGATGAAACTGTGGGTTTGCACAACCAAAGAATTTTGGCA
Ot004382R	TGCAGGCGGTCCTCTGTTCTCTCTCTCTCATGCAGCCTGTCCTCTGTTCTCAGTCTCTCCTGCAGCCTGTCCTC
Ot004387R	TGCAGGATCGTCTGAGACCAGCCACCCAGACAGCTGATGAAACTGTGGGTTTGCATAGCCGTAGAATTTCTGCA
Ot004397R	TGCAGGGATGATGGCTGCAGAATGACATGCTTTGTTAAAGGAGAACTGGGACGTGTCTCCACATGAGCATCGGC
Ot004403R	TGCAGGCCTGAATGAGGATGACTTTGGGTTTGTTAACCAGTGCTTTGCAGTTATCTGTATTCAGGTGTGTGAAG
Ot004407R	TGCAGGGACAGAGGGACATCTTGTTAAAAGGGTCTTTGTTCTCTAAGATCGAACATGTATTTCATGGTAATGTA
Ot004417R	TGCAGGAAGGGTACCACATGAAGGAGGAGGACGTCTTCCCTGTAACACATCGCCTGCAATGACAACAAGCTCAG
Ot004420R	TGCAGGTCCTGGTATCCCTCCAGGATGTTGGGCTGAAGGGCAACCACAGGACTCTCAACCGATGTGGAACCACA
Ot004425R	TGCAGGGGTGAGACCACCACACACACACACACCTGTACTACTGGCGAGACACAACATCACTGGACACACACCTC
Ot004431R	TGCAGGATAAATCTCACCACAAACCCCCAGAAACATGGCGTTTATCAAAGAAATGCAGAGCACCAGCAATATTG
Ot004433R	TGCAGGAGTGGCAGCAGGCCTTACTGTAGTACCAGTGACTGCACAGGTTCACCTTCAGAGCCAGAGAGCAGTTG
Ot004452R	TGCAGGAGGGCCTGGAGCCCCTCTCTGGATGCTACTTTTCTAACTGTACAGTCAGGAACCTCTATGCTAAGGCC
Ot004455R	TGCAGGCTGTCACTGAGTCTGAGGTGTTAAATGAGCTCCTTAAACTTGATCCCCCAAAAACATCTGGGTCAGAT
Ot004458R	TGCAGGTGACGTCCATGGTCAGTACTACGACCTGCTGCGGCTGTTTGAGTACGGAGGCTTCCCCCCGGAGAGCA
Ot004466R	TGCAGGTTAAAATGTTGTTGAAAAACAATTAATTGATTAGGTATGTTTGAAAATAGCATTGTGTGACTGTGATA
Ot004473R	TGCAGGCTCACAGCTGTGGTGTGCAGAGTTTAACAGGAGAGACGCATCATGACACAATTCTCAGGAACACACAC
Ot004481R	TGCAGGCTCTAGTTTTTTCTTATATTGGTTATTGTCCAGTCATGTGGTCAAGTGCTGCAAAGAAAGACCTAGTT
Ot004484R	TGCAGGCTATAAAGGGTGGCCACACAAGTCAACACACTCTCTCTCTCTCCCACCTAAATGGCATGCTGGCTGGC
Ot004513R	TGCAGGTGTGCCTGTACTTGTACCTGCAGCTGTGCCTGCACCTGCAACTGTGCCTGTACCTGCAGCTGTACCTG
Ot004519R	TGCAGGGAGAAACTTTGTAGCGGGCAGGGGAAAAAGAGGGAGGAGCATTGGGGCTGGTCGCATTAGAAGGGGTG
Ot004538R	TGCAGGAGCACAACACCCCCCTCCACCCCACCCCACCCGCCAGGGTGACATGATCGACAGGTGAAGCTTTTATA
Ot004544R	TGCAGGTTCTCTGTCCAACACAACAACAACCACGTCAACAACACACATTAACATCTAACGCGTTTAGAATGGAA
Ot004552R	TGCAGGCCCTCTGGAGGTAGGGACTGCTGTAGCAGCTTCTTCCCCAGCAGATCCAACTCATCTAAGGCTGAGCT
Ot004561R	TGCAGGTAGATGGGTAGAAGACTAGAGGGAGAAGGGACACATGCAGAGGAGAGGAAAGGATGAGAGGAGGGGAG
Ot004587R	TGCAGGCATCTCTTCAATGATGTGGAACACGTTCATCGTTAAATGTTTCTCAGCTGCTGCTTTCCTTATAGAGA
Ot004590R	TGCAGGAAGGGTTCCACATGAGGGAGGAGGAGGATGTCTTCCCTGTAACGCACAGCATTGAGATTGCCTGCAAT
Ot004592R	TGCAGGAGGGACAGCAGGGGTTTAACATCACAATATATAATACAATATATATATATTATATATAAATAACACTT
Ot004596R	TGCAGGACACCTACAGCACCCAATGTCACAGGAAGGCCAAAAAGATCCTCAAGTACAACAACCAACCGAGCCAC
Ot004597R	TGCAGGCCCCACCCATTCCTCTGTTCCATAGAGGAAACAGAGATGACAGTGTGCCAAGTCCTCTGGTTCCTGTG
Ot004598R	TGCAGGAATGGAACCGAAACCAAGACACAAGATGAGTGAAAAAAACAGAATACTGGAGACAGAGCAAGCAAATC
Ot004601R	TGCAGGAAGGGTACCACATGAGGGAAGAGGATGCCTTCCCTGTAATGAACAGTGTTGAGATTGCCTGCAATGCC
Ot004612R	TGCAGGTGGCAGTACAGTCCCTGTGGAACATGAGGCTGGCAGTGTTTGTGAAGCCAGAGCACGAGAGTCGCATC
Ot004617R	TGCAGGCTCTAGTTTTATCTTATCTTGATTATTGTCCAGTCGTATGGTCAAGTGCTGCAAAGAAGGGACTAGTT
Ot004623R	TGCAGGTGCACAATAACATCTGGTGAGACAGGAAGCCTAGGACACCCAAGATTTCTTGAAATGACAGGTTTTAA
Ot004626R	TGCAGGCTCTGCTTCACCGCAACCAGCGTGAGTAAAACATTTAAACGTGTTAACCCTCGCAAGGCTGCCGGCCC
Ot004649R	TGCAGGTGGTTACTGAGTCTGAGGTGCTAAAGGAGCTCCTTAAATTTGACTCCAAAAAAACATCTGGGTCATAT
Ot004650R	TGCAGGAAGGGTATCACATGAGGGAGGAGGATTTCTTCCCTGTGAGATTGCCTGCAATGACAACAAGCTCAGTC
Ot004662R	TGCAGGTATATTTCACTAGTCACCCCCAAAGCCAATTACTCATTTGGCCGCCTTTCCTTCCAGTTCTCTGCTGC
Ot004663R	TGCAGGATCATCTGAGACCAGCCACCTGGACAGTTGATGAAATTGAGGACTATTTCGGTCTGTAATAAAGCCCT
Ot004673R	TGCAGGCACTGCAGCACGTCCAGGCCAGCTGTGACGAGGCCCACAAGATGAGGTGAGACCCCAGACTCTCTTCC
Ot004676R	TGCAGGGAACAGCTAGCGGGAGCCAGACGTCCCTCACAGAGAAGGAGAGAGAGAAGGAGAAAGAGAGAGAGAGA
Ot004715R	TGCAGGAGAGGGAAGTTCTTTGTCAAGTGAATTAGTTGTTGGAAGTTTTGTGTTGAGTGAAGAACACTCTATTA
Ot004735R	TGCAGGCTCTCCTTTTATCTTATCTTGATTATTGTCCAGTCATATGGTCAAGTGTTGCAAAGACAGACCTAGTT
Ot004747R	TGCAGGTAACCATGGATGACAGAGGAAGAACAATGATTCCAAGCACCACCCTCATTTTGAAGCTTCCAGTCTGT
Ot004752R	TGCAGGGGAGCTGTTCGCCCAAGCCCCTGTCACAGAGTATCCCGGCATCGCAGTTGAAACCGTAAGCGACTCCA
Ot004759R	TGCAGGCTCATCCTGACATGACCCTCCAGCACGACAATGCCACCAGCAAAACTGCACGTTCTGGGCATGATTTC
Ot004766R	TGCAGGACAGTTACAGGATGGCAACAACAACTGCCCGAGTTACACCAGGAATGCACAATCCCTCATCAGTGCTC
Ot004772R	TGCAGGCAGTCACTGAGTCCGAGGTGCTAAAGGAGCTCCTTAAATTTGACACCCAAAAAACATGTTGGTCAGAT
Ot004798R	TGCAGGAAGGGTACCACATGAGGGAGGAGGATGTCTTCCCTTTAACATACTGCGTTGAGATTAACTGCAATGAC
Ot004806R	TGCAGGTAGAAAATACCCTGATAAAAATACATATCCTATGAATCACATTGGCTACGCATGGCCTGTCTACAAGG
Ot004810R	TGCAGGCAGCCAAGCACAGACCCAACACAGAGCGAGAGAGAGAGAGAGGGGGAGGGAGAGAGGGAGGCTATATC
Ot004811R	TGCAGGTGCGAGTGTGTGTGTTTCACTGTCCAATCCGAGGCTTGAACATGATCTGAGCGTGTGATCTGAGGCTG
Ot004813R	TGCAGGCCAGCATCCCGCCTTTCACCTGGGTAGGAGAGGGGGGGAGGGGAGGAGAGGGAGAGTCGTTCGTCAAA
Ot004817R	TGCAGGGTGGAGATGACCTCATCAGCCACCTCTTTGACGGTGACCACGTAGCGGTGGCTGCTCTCTGGGTTGAT
Ot004819R	TGCAGGATCAAATTACAGTTATTTGGTCAAACACCAACAAAAAAAAACGTAAAGACAACTGCAGGCTAAGCACT
Ot004847R	TGCAGGGGGAGAGAGAGTGTGTGAGAGAGTGTGTGTGTGAGAGACAGAATGAGTGAGAGAGATCGTGGGGAGTG
Ot004865R	TGCAGGTGTACCCTCTGTGGTTGTGTCTGTTCGTGCTCCCCCTGGCCCGGGGGATGGTTCATCCTAAAGGTGAG
Ot004908R	TGCAGGTGCCCCAAGATGCCTTTTTGCCTGGGGGTGAAGATTTGGGAAAGATACCATACAACATGCTGGGGGAC
Ot004911R	TGCAGGGTTGAAATACGCTACTCTTTTTGTTGACATTGTGCTATCATCAGATAATAGCTTCTTATGCTTTCTCT
Ot004915R	TGCAGGGCTGTTGGCTGTAGCTGTAGTGGTATAGGTATAGGCCAGCTGTGGGATGAGGATAGTCTGGTTGTTAC
Ot004931R	TGCAGGCACATTACAGGCAGACACCATGCCATTGGGATCCATCTCACAGACAGACCTGACAAAGCCCAGGCCCA
Ot004942R	TGCAGGTCCTCTCAAACCCAGAGTTTCTTGCTGAGGGAACAGCCATCGCTGATCTGAAGAATCCAGACAGGGTA
Ot004951R	TGCAGGGTCATCCTGACATAACCCTCCAGCATGACAATGCCACCAGCCATACTGCTCGATCTGTGTGTGATTTC
Ot004968R	TGCAGGTAGAAAATATCCAGATAAAAATAAATATCCTATAAATCACATTGGCTACACATGGCCTGTCTGCATGA
Ot004976R	TGCAGGATCAGCTCTCCTTGGGAGTCAATATTCCCATCGAACCCTGGATGGGAGAAGAGGAGAAGGAAGAGAGG
Ot004982R	TGCAGGTCTAGCTGGGAGCTACCAGAGCTGCGTGAAGGTCTTGTGAGGGCCATCAGTGACTCAGACGGGGTGAG
Ot004993R	TGCAGGTGTTTGTACACACGCATATACACACACTCTCATTCAAATAAACGCATACAAGAACACACACATACATG
Ot004994R	TGCAGGCGCCCAGCCCACCACAAGGAGTCACTAGAGCACGATGAGCCAAGTAAAGCCCCCCCCGGCCAAACCCT
Ot005004R	TGCAGGAAGGGCACCACATGAGGAAGGAGGATGTCTACCCTGTAACGCACAGCGCAGAGATTTCCTGCAATGAC
Ot005023R	TGCAGGAGTGGTACCAGACAGACAGCTACAACCTGTACCAGTCGGACCCGCAGGGTGTTTACTACTCCGTCGTG
Ot005024R	TGCAGGGATGGGGGCTGGGTTTTTTAAATAAATAAAAATAAATAACATATGAATATACGACAAACATTACGACA
Ot005034R	TGCAGGCCCTAGTTTTGTCACACCTGGACTACTGTTCAGTTGGGTGGTCAGGTGCCACAAAGAGGGACTTAGGA
Ot005035R	TGCAGGTAGATGTTGAAGTAGGCGTGGAGGCACATCATACAGGCGCGGATCTTGCTGCCCGCCTCGAACATCAT
Ot005036R	TGCAGGGAGCCTCCATTGGGAGACATCATGAGTTGCTCCAGGTCCTTTTGGAAGGGCTCAGTTCCTTGACGGAA
Ot005052R	TGCAGGCTGTGTGTGAGAGTAACAGTGTGTGTGTGTCTCAGCTGCAGCAGAGCCAGGAAGGGGTGTTAGTGAGA
Ot005067R	TGCAGGTCAACAGCTTCGTGGCCGCCTTCCTGTTCTCCGTGGAGACACAGACCACTATTGGTTATGGCTTCCGC
Ot005080R	TGCAGGCGCGGAGGAGCAACGGCAACATTGTGATGCGGAAACGCTCTGTCGTGGTGGATGATGTGGAGGGTAGT
Ot005088R	TGCAGGTCACACACACACATACACACACAGCATACACAAACACACGTGCACACATACACACACACAGCATACAC
Ot005089R	TGCAGGTTCTCTATTTACAGTTCAATATAAAAAATATACAAAATATGTATATATATATAAAGTGACATTGGGAA
Ot005091R	TGCAGGGACGGGGGTTGCAGCAAAAAAAAAAGGACAACACACACATCACAACAAGAGAGACAACACAACATAAA
Ot005111R	TGCAGGCTGACTTCAGTCGTCAGTTGAATGGTGTTTCCTACAACACATTGGTGCAGCTGGCTTCCGGGTTAAGC
Ot005112R	TGCAGGACTTGATTTGTGGGGTGTGGTGTAAAAAAATCCATTCATTACCAGATTCAGCTGAGGTCTAGAACTTA
Ot005124R	TGCAGGAAGCCGGATCTGATAAACAACTTGATTGTTCTGTCTCCGTCTGCGATTCCTCCCAGGAAAAATAACAT
Ot005126R	TGCAGGTATGACACACATTCACACACACACATAAACAAACACACACACATACCCACGAACAAACACACACACAC
Ot005128R	TGCAGGAGTCCAGAGAGGAGGAGGATAAGGAGGAGGAGGAGGGCGAGTGGGAGGTGGCTGACCCCACAGCCTGA
Ot005140R	TGCAGGATTGTCTGGGAGGGGTCTGAGCAGTATTTCTGTCTGTAATCAAGAACTTTTGTGGGGAAAAACTCATG
Ot005147R	TGCAGGAGAGACTGAGCGTATACATGTTTTAAATATTTTTTTGAAGTGTTTTTATTTCAAACAAGTTCAATCTC
Ot005150R	TGCAGGGAGCTGGGAACAAAGTAACAAAGCCTACCATCAGTAACACACTACGCCGCCAGGGACACAAATCCTGG
Ot005161R	TGCAGGCGCGACACAAAACGCGGAAATAAAAAAAAAATTCACGCCTTACCTTTGACGAGCTTATTTTGTTGGCA
Ot005167R	TGCAGGCTGATAGACCCTTATCATGTCTTCTCCAGGGAGAGAGAGTGAGTGTCACTTGGGAGGGAGAGAGAGAC
Ot005201R	TGCAGGCTGACCTCGGGCGTCAGTTGAACAGTGTTTCCTTTGACACATTGGTGCGGCTGGCTTCCAGGTTAAGC
Ot005211R	TGCAGGACCTAGTCACTGCTTTGATGTTTGCAGAGAATGACAGGATGTTGCCCAGGGTCACGCCAAGGTTCTTT
Ot005217R	TGCAGGACGATGCCCGCCAGCTCTTTGCCCTGTCGGCTGCTGCTGAGGCGCAGGGCATCCTGCCCGACGACCTG
Ot005225R	TGCAGGACTCTCTGGGTGGTAACTGTAGGACCACCATGGTCATCTGTGCCTCACCTTCTGCCTACAACGAGGCT
Ot005263R	TGCAGGCTTGGGAGAAGCCTTGGAACTCTCAGCCATTCCTGCAGAGTACCTGGAGTACCTGGTCCGGGAGGTCT
Ot005267R	TGCAGGTAGAAAATATCCTGATAAAAGAAATATCATATAAATCACATTGGCTACGCATGGCCTGTCTGCAACGA
Ot005271R	TGCAGGAATGGTACCACTTGAGGGGGGAGGATGTCTTCCCTGTAATGCATAGCATTGAGACTGCCTGCAATGAC
Ot005273R	TGCAGGCTCATCCTGACATGACCCTCCAGCATGACAATGCCACCAGCCTACTGCTTGTTCTATGCGTGATTTCC
Ot005292R	TGCAGGTGTCTGTACGGCTGGCAGGGCGAGTACTGTGATAAGTGCATTCCTCACCCGGGTTGTGTGCACGGAAC
Ot005294R	TGCAGGACTTGCTTTTTGTAGTGCAGTGTCAAAAAAAGCAGAGCATGTCTTTATTTCGGACAAACCTCTCCCCA
Ot005305R	TGCAGGCTGACCTCGGTCGTCAGGTGAACGGTGTTTCCCCGACACATTGGTGCGGTTGGCTTCTGGGTTAAGCG
Ot005310R	TGCAGGTGTTTGACTATGACTTTGGCCTTCAGGATGACTTCATGGGTTCGGCATACCTCTACCTGGAGTCCCTG
Ot005325R	TGCAGGATCGTCTGAGACCAGCCACCCGGACAGATGATGAAACTGAGGAGGATTTATGTCTGTAATAAAGCCAT
Ot005326R	TGCAGGCCAAACCCTCCCCTAACCCGGACGACGCTGGGCCAATTGTGCGCCGCCCCATGGGTCTCCCAGTCGCA
Ot005344R	TGCAGGTCAACCAACCAATAGGGGACAACGGTGACAACAATAATGTGTTACCATGGAGAGGGTTCAGTTCTTTA
Ot005348R	TGCAGGTTTACATCCACACAGAGAGGAATGCCCTGATTGAGATCAATCCACAGACACGCATCCCCCGAACTTTC
Ot005351R	TGCAGGTGTCTGTGGGGATGTTGCGCAGCAGCAGGTACTGGCGCAGGTCTTTAACGCGCAGCGCCATGAGCTGT
Ot005377R	TGCAGGTATGAAGGGAACTCCTCTTCCAGTTTGGTTTTCTTTTTGCGGTATCTTTTCTTGACTTTCTCCTGACA
Ot005388R	TGCAGGGAGACAAACACACGCACACACACAGTTAGACACACAGACACTTGCACAGACACACACACACACCGAAA
Ot005397R	TGCAGGCAGCAGGGGCTGCTCCACTGCTTCTCACACACACGATCCTGCGTGTTTCACACACACTCTCACACACA
Ot005399R	TGCAGGCTGTACACGCACACACGCACGCAAACAGAAATGTGCCCACACACATACGCAAACACACCAAAATACTG
Ot005412R	TGCAGGAGGCCTTTTGCCTTTTGGTAGGCCGTCATTGGAAAAAAAAAATTGTTCTTAACTGACTTGCCAATTTT
Ot005413R	TGCAGGTTCCTCACGCTCTTCTTCAGGATAGCTGTGAAGATGCTCCACACCTCCGCCTGGCACGTGGGCTCACA
Ot005416R	TGCAGGGAACCACCATTGGGAGACATCAGGAGTTGCTACAGGGCCTTTTAGAAGGGATCAGTTCCTTGACAGAA
Ot005420R	TGCAGGCAACGACCACCGCTCTTGAGGAAAAGGTTGAATCGCTTACCTCTAAACCAGTTGATTTGGAGGGCCGC
Ot005421R	TGCAGGGAGAAACGTTGTAGTGGGACAGGGGAAAAAGAGGGAGAAGCCTCTGGGATAGTCACATTAGAAGGGGT
Ot005424R	TGCAGGATGTACCTCCGGTGGGTGCTACGGTTGCTGTTTACATGGCCCCTTCCTGTGCACCCGGGAGTAGGACA
Ot005439R	TGCAGGTCTCTGAGTCTGATGCAGTTATTTTCAATGAACATATTTACAATGTGGGTCTCCTGCTCTGGGGTGAA
Ot005440R	TGCAGGTGCGAGAGTGTGTGTTTCACTGTCCAATCCAAGGCTCGAACATGATCTGAGCGCGTGATCTGAGGCTG
Ot005479R	TGCAGGCGTACACAGGACATACACCTCTCTCTCTCTCTGTGTCTGGTTTGCCTGTAAAAGTCCCATGAAAAGCT
Ot005485R	TGCAGGCGCTACACAAAATGTAGAAATAAAATATAAAACATGTCTTACCTTTGACAAGCTTATTTTCTTGGCAC
Ot005494R	TGCAGGTTCATGCTCTACAACATCCGTAGACTATGACCCAACCTCACACAGGAAGTGGCGCAGGTCCTAATCCA
Ot005497R	TGCAGGACGCGAGGGTCTTTGTTTGTCAGCCGAATCATAGGGTCGAAACTACAGAACATTATGGCTATTAGCAG
Ot005498R	TGCAGGCTGGAGGGCATCTCAGTGTGGGACAGCACATACTCCTATAGAGGGAGAGAGAACTATTAGTAACTTCA
Ot005499R	TGCAGGAGGCCTTTTGGTAGGCCGTCATTGCAAATCCGAATTTGTTCTTAACTGACTTGCCTTGTTAAATAAAA
Ot005508R	TGCAGGAGGGCCTTGTGCACTTCACAAAATAGATGGCATCATGAAGCAGGAACATTATGTGGATATATTGAAGC
Ot005511R	TGCAGGGTAAAATATGCTTTTCTCTCTTTGTTTACGGAGGTGCTATCCTCAGATAATAGCATCGTTTGCTTTAG
Ot005512R	TGCAGGTTTATGCTCTGCAACATCCGTAGAGTACGACCCTACCTCACACAGGAAGTGGCGCAGGTCCTTATCCA
Ot005517R	TGCAGGAAGAGGTTACAAAATAGACTTTACAAACATGGCAGAGAACTCTACATATGGAGTTTTTTTTGTAAATT
Ot005525R	TGCAGGTTGGAGGGGATGAGGATTTCAGATAATGGAGTGGAGGAGCTTATCAAACACCTGCCCACCTGGACAGG
Ot005544R	TGCAGGAAGGGTACCACATAAGAAAGGAGGATGTCTTCCCTGTAATGCACAGCGTTGCGATTGTCTGCAATGAC
Ot005549R	TGCAGGCACAGAGATTGTGTGTGTGTGTGTGTGCGTGTGCGCGTGTGCGTGCACGTGTGTGTGCAGGCATTCGT
Ot005553R	TGCAGGAGGGTGTTTTTCTAGGTGTGTGTGCCTGTGTGCTGTGTGCATGCCTGTCTGTGTATACATGCACATGC
Ot005563R	TGCAGGACCATCAGAGACCAGCCACCCGGACAGCTGACGAAACTGAGGAGTATTTCTGTCTGTAATATAGCCCT
Ot005568R	TGCAGGAAGTGTACCACATGAGGGAGGAGGATGTTTCCCTGTAACGCACATTGTTGAGATTGCCTGCAATGACA
Ot005580R	TGCAGGGCTCTTTGTTCATCTTTGTAATGCTTTCTCACAGACCCCATTTCTTTCTAAGAGGCAGAGACTTAGAA
Ot005585R	TGCAGGCTCATCTTGACATGACCCTCCAGCATGACAATGCCACCAGCTATACTGCTCATCCTGTAAGACAGGAA
Ot005591R	TGCAGGCCATCACGTTGCAGCACCAGGTAGCGGAAAAGAGAGAGAGAGTGTCGTAAACCTCTCCTAGCTCCTCC
Ot005608R	TGCAGGCCAACTCCCGTCGGACGTCCTCGCACAGACTGCACCGGTAGTGATCGATCAGGGCCCTGTCGTTGCAT
Ot005633R	TGCAGGGTACAGCAGCATTCAGCAGAGCAGGTGTCCTCTCTCAGGGCTAACCATCAGAGGGAGCTGGAGAACCT
Ot005635R	TGCAGGAAGGGTACCACATGAGGGAGAAGGATGTGTTCCCTGTAACGCACAGCGTTGAGATTGCCTGAAATCTC
Ot005638R	TGCAGGATCGTCTGAGACCAGCGACCCTGACAGCTGATGAAACAGGAGTATTTCTGTCTGTAATAAAGCCCATT
Ot005640R	TGCAGGGCGCCAGGGTAAACCCATTGTGGTATGGCTGTTATTGACTGGCAGGTCTGAAATGAGTCCATGTCCCT
Ot005642R	TGCAGGAGGTCATTTTGCAGGGCTCCGGCAGTGCTTCTCCTGCTCCTCCTTGCACAAAGGCGGAAGTAGCGGTC
Ot005658R	TGCAGGCTCTAGTTTTATCTTATCTTGATTATTGTCCAGTTATATGGTCCAGTGCTGCAAGGAAAGACCTAGTT
Ot005666R	TGCAGGCGGTCACTGAGTCTGAGGTGCTGAAGGAGCTCCTTAAACTTAACCCCAAAAAAACATTAGGGTCAGAT
Ot005668R	TGCAGGAAGGGTACCACATGAGGGAGGAGGATGTCTTCCCTGTAATGCACAGCGTTGAGACAACAAGCTCAGTC
Ot005671R	TGCAGGCGGTTGTTCATAATGGCGAATGCACCCACCCCCCCAGAGAAGCCATTGTGGCGAGGAACGTGGCTCTG
Ot005673R	TGCAGGCTGACCTCGGTCGTCAGTTGAACGGTGTTTCCTCCGACACATTGGTGCGACTGGCTTCCATGTTAAGC
Ot005683R	TGCAGGCTCATCCTGACATGACCTTCCAGCATGACAATTAGAGGTCGACCGATTATGATTTTTCACCTCCGATA
Ot005688R	TGCAGGTGTATAGCAGCGTCTGGTCCAAGGACAGGACTGAGGAGACTTTACAAAGCAACAGAAATGGGGACCTT
Ot005691R	TGCAGGAAGGGTACCACACGAGAGAGGATGTCTTCCCTGTAACGCACAGCATTGAGATTGCCTGCAATGACAAC
Ot005711R	TGCAGGATTCTTCTTATGTTGGTTCAACCATGAACTACTTGAATTACTTCACCGATTCAACTTTTCATTTTGGA
Ot005713R	TGCAGGAGAAGGTGGAGCAGTGCCTTGAGGACGGCGTCCGGCTCCCCATGTTGGACCTAAAGCAGCTGGAGGTA
Ot005736R	TGCAGGAAGGGCACCATATGAGGGAGGAGGATGTCTTCCCTGTAACATACAGCACTGAGATTGCCTGCAATGAC
Ot005739R	TGCAGGTCTGGGAGGGTGTGTCACCGGTCTGGGTGGGGTGTCTATTGATCTGTTGCTCCTGTGTGAAGTGTTGG
Ot005745R	TGCAGGCTCTTCAGTGACTGGTCGAAACCCCTCAGCTGCTCCTCCAACCTCCGGGCGTTGCTGTTAATGAGTGG
Ot005748R	TGCAGGAGGCCTTTTGCCAGGCTGTCATTGTAAATAAGAATATGTTCTTAACTGACTTGCCTAGTTAAATAAAG
Ot005754R	TGCAGGCTCATCCTGACATGACCTCGCAGCAAGACAATGTCACCAGCCATACTGCTCGTTCTGTGCATGATTTC
Ot005755R	TGCAGGCTGCAATGTTTTTATTTGTTGGCTTTAGACTATTTTTTTTTACATAGTTGGCAATGGCAAAAGTTACT
Ot005757R	TGCAGGATCATCTGAGACCAGTCACCCAGACAGCTGATGAAACTGAGGAGTATTTCTGGCTGTGATAAAGCCCT
Ot005759R	TGCAGGAACAATGAATGGGAATTATGTGGATGATACATTTTTATTTTATTTTTTAGGGGTTGTCTACATTTTTG
Ot005778R	TGCAGGCCTCAAGAGACGGATGACACCAGGGTTCTCTTTAGCTTTGGACTCCACACCTGTGGTACCAGGGTCCA
Ot005787R	TGCAGGCGACGTGCAGATGTTTAATTTCTCTCGCATGCTGTCATGGCTGAAGCCAGCGCAAATTCCTACTATTT
Ot005827R	TGCAGGCACTTCCCCAGTGCACTCTCTCTCTATCCCTCTCTCTGTGGGATTGTGTGGTTGTAGACAGGTGTGCT
Ot005833R	TGCAGGCTCATCCTGACATGACTCTCCAGCATGACAATACCACCAGCCATACTGCTCTTCTGTGCATGATTTCC
[truncated: 6,682 more rows]
