# Supplementary material for: A Dense Linkage Map for Chinook salmon (Oncorhynchus tshawytscha) Reveals Variable Chromosomal Divergence After an Ancestral Whole Genome Duplication Event
Source: G3 (Bethesda). 2013 Dec 30;4(3):447–60. doi: 10.1534/g3.113.009316 (PMC3962484; doi:10.1534/g3.113.009316)
Supplement: Supporting Information [file supp_g3.113.009316_FileS3.xlsx]

## Sheet: S2.1 Consensus haploid map
Marker	Chromosome	Distance (cM)
Ot000098_Ots01p	Ots01	0
Ot000825_Ots01p	Ots01	0
Ot010598_Ots01p	Ots01	0
Ot018180_Ots01p	Ots01	0
Ot018821_Ots01p	Ots01	0
Ot025627_Ots01p	Ots01	0
Ot031184_Ots01p	Ots01	0
Ot033963_Ots01p	Ots01	0
Ot035908_Ots01p	Ots01	0
Ot036743_Ots01p	Ots01	0
Ot051272_Ots01p	Ots01	0
Ot051315_Ots01p	Ots01	0
Ot052674_Ots01p	Ots01	0
Ot055731_Ots01p	Ots01	0
Ot056394_Ots01p	Ots01	0
Ot000358_Ots01p	Ots01	0.01
Ot016214_Ots01p	Ots01	0.01
Ot033456_Ots01p	Ots01	0.01
Ot040238_Ots01p	Ots01	0.01
Ot041635_Ots01p	Ots01	0.01
Ot048239_Ots01p	Ots01	0.01
Ot014775_Ots01p	Ots01	0.03
Ot000459_Ots01p	Ots01	0.04
Ot020486_Ots01p	Ots01	0.04
Ot021200_Ots01p	Ots01	0.04
Ot024279_Ots01p	Ots01	0.04
Ot032803_Ots01p	Ots01	0.04
Ot005631_Ots01p	Ots01	1.95
Ot013128_Ots01p	Ots01	1.95
Ot014883_Ots01p	Ots01	1.95
Ot019899_Ots01p	Ots01	1.95
Ot020360_Ots01p	Ots01	1.95
Ot023544_Ots01p	Ots01	1.95
Ot026346_Ots01p	Ots01	1.95
Ot031539_Ots01p	Ots01	1.95
Ot032325_Ots01p	Ots01	1.95
Ot036140_Ots01p	Ots01	1.95
Ot046471_Ots01p	Ots01	1.95
Ot047579_Ots01p	Ots01	1.95
Ot047777_Ots01p	Ots01	1.95
Ot048783_Ots01p	Ots01	1.95
Ot053843_Ots01p	Ots01	1.95
Ot056348_Ots01p	Ots01	1.95
Ot030505_Ots01p	Ots01	1.98
Ot037273_Ots01p	Ots01	1.98
Ot038420_Ots01p	Ots01	1.98
Ot060416D_Ots01p	Ots01	1.98
Ot054382_Ots01p	Ots01	2.37
Ot006098_Ots01p	Ots01	3.96
Ot009437_Ots01p	Ots01	3.96
Ot010885_Ots01p	Ots01	3.96
Ot017870_Ots01p	Ots01	3.96
Ot027875_Ots01p	Ots01	3.96
Ot033381_Ots01p	Ots01	3.96
Ots_u07-25.325	Ots01	3.96
Ot002608_Ots01p	Ots01	4.64
Ot011402_Ots01p	Ots01	4.64
Ot019150_Ots01p	Ots01	4.64
Ot028491_Ots01p	Ots01	4.64
Ot040730_Ots01p	Ots01	4.64
Ot026526_Ots01p	Ots01	4.88
Ot055118_Ots01p	Ots01	4.88
Ot009720_Ots01p	Ots01	8.12
Ot041794_Ots01p	Ots01	8.12
Ot002510_Ots01p	Ots01	10.22
Ot006437_Ots01p	Ots01	10.22
Ot013330_Ots01p	Ots01	10.22
Ot018685_Ots01p	Ots01	10.22
Ot019299_Ots01p	Ots01	10.22
Ot020769_Ots01p	Ots01	10.22
Ot023837_Ots01p	Ots01	10.22
Ot038060_Ots01p	Ots01	10.22
Ots_myoD-364	Ots01	10.22
Ot016647_Ots01p	Ots01	10.47
Ot043014_Ots01p	Ots01	10.47
Ot002153_Ots01p	Ots01	10.76
Ot010184_Ots01p	Ots01	10.76
Ot026225_Ots01p	Ots01	10.76
Ot011300_Ots01p	Ots01	12.72
Ot035091_Ots01p	Ots01	12.72
Ot005625_Ots01p	Ots01	14.15
Ot023429_Ots01p	Ots01	14.15
Ot028488_Ots01p	Ots01	14.15
Ot033835_Ots01p	Ots01	14.87
Ot000336_Ots01p	Ots01	16.29
Ot001766_Ots01p	Ots01	16.29
Ot007813_Ots01p	Ots01	16.29
Ot009791_Ots01p	Ots01	16.29
Ot012205_Ots01p	Ots01	16.29
Ot016034_Ots01p	Ots01	16.29
Ot039542_Ots01p	Ots01	16.29
Ot013586_Ots01p	Ots01	16.54
Ot003700_Ots01p	Ots01	17.98
Ot004134_Ots01p	Ots01	17.98
Ot012443_Ots01p	Ots01	17.98
Ot024504_Ots01p	Ots01	17.98
Ot034359_Ots01p	Ots01	17.98
Ot052725_Ots01p	Ots01	17.98
Ot018907_Ots01p	Ots01	18.42
Ot046380_Ots01p	Ots01	18.42
Ot055666_Ots01p	Ots01	18.42
Ot026350_Ots01p	Ots01	18.74
Ot031985_Ots01p	Ots01	18.74
Ot051650_Ots01p	Ots01	18.74
Ot001334_Ots01p	Ots01	23.04
Ot011745_Ots01p	Ots01	23.04
Ot034398_Ots01p	Ots01	23.04
Ot002849_Ots01p	Ots01	23.74
Ot027021_Ots01p	Ots01	23.74
Ot037620_Ots01p	Ots01	23.74
Ot008082_Ots01p	Ots01	28.05
Ot016762_Ots01p	Ots01	28.05
Ot008758_Ots01p	Ots01	29.46
Ot014391_Ots01p	Ots01	29.46
Ot032422_Ots01p	Ots01	29.46
Ot035959_Ots01p	Ots01	29.46
Ot038757_Ots01p	Ots01	29.46
Ot045153_Ots01p	Ots01	29.46
Ot048535_Ots01p	Ots01	29.46
Ot018562_Ots01p	Ots01	33.77
Ot019975_Ots01p	Ots01	33.77
Ot029959_Ots01p	Ots01	33.77
Ot001372_Ots01p	Ots01	35.86
Ot009642_Ots01p	Ots01	35.86
Ot031320_Ots01p	Ots01	35.86
Ot045071_Ots01p	Ots01	35.86
Ot036260_Ots01p	Ots01	37.95
Ot043871_Ots01p	Ots01	37.95
Ot035251_Ots01p	Ots01	38.33
Ot013115_Ots01p	Ots01	41.6
Ot026099_Ots01p	Ots01	41.6
Ot008975_Ots01p	Ots01	42.1
Ot034690_Ots01p	Ots01	42.1
Ot052885_Ots01p	Ots01	42.1
Ot002018_Ots01p	Ots01	45.58
Ot005569_Ots01p	Ots01	45.58
Ot015462_Ots01p	Ots01	45.58
Ot022327_Ots01p	Ots01	45.58
Ot038007_Ots01p	Ots01	45.58
Ot045059_Ots01p	Ots01	45.58
Ot047388_Ots01p	Ots01	45.58
Ot006263_Ots01p	Ots01	47.29
Ot038032_Ots01p	Ots01	47.29
Ot044247_Ots01p	Ots01	47.29
Ot045883_Ots01p	Ots01	47.29
Ot023201_Ots01p	Ots01	51.73
Ot029384_Ots01p	Ots01	51.73
Ot053517_Ots01p	Ots01	51.73
Ot000513_Ots01p	Ots01	56.36
Ot002685_Ots01p	Ots01	56.36
Ot011777_Ots01p	Ots01	56.36
Ot008190_Ots01p	Ots01	56.59
Ot002818_Ots01p	Ots01	58.02
Ot017189_Ots01p	Ots01	58.02
Ot034205_Ots01p	Ots01	58.02
Ot036572_Ots01p	Ots01	58.02
Ot040090_Ots01p	Ots01	58.02
Ot001743_Ots01p	Ots01	60.2
Ot006384_Ots01p	Ots01	60.2
Ot021684_Ots01p	Ots01	60.2
Ot028570_Ots01p	Ots01	60.2
Ot026269_Ots01p	Ots01	63.63
Ot000860_Ots01p	Ots01	64.44
Ot003524_Ots01p	Ots01	64.44
Ot020796_Ots01p	Ots01	64.44
Ot028589_Ots01p	Ots01	67.72
Ot044331_Ots01p	Ots01	67.72
Ot055984_Ots01p	Ots01	68.01
Ot009017_Ots01c	Ots01	69.77
Ot013910_Ots01c	Ots01	69.77
Ot021497_Ots01c	Ots01	69.77
Ot022241_Ots01c	Ots01	69.77
Ot024922_Ots01c	Ots01	69.77
Ot000909_Ots01c	Ots01	71.7
Ot036959_Ots01c	Ots01	71.7
Ot008233_Ots01c	Ots01	73.88
Ot012082_Ots01c	Ots01	73.88
Ot014171D_Ots01c	Ots01	73.88
Ot018697_Ots01c	Ots01	73.88
Ot005391_Ots01c	Ots01	76.07
Ot017763_Ots01c	Ots01	76.07
Ot026637_Ots01c	Ots01	76.07
Ot041102_Ots01c	Ots01	76.07
Ot008126_Ots01c	Ots01	77.3
Ot000683_Ots01q	Ots01	78.13
Ot032372_Ots01q	Ots01	80.54
Ot008359_Ots01q	Ots01	89.02
Ot009078_Ots01q	Ots01	89.02
Ot017960_Ots01q	Ots01	89.02
Ot018629_Ots01q	Ots01	89.02
Ot018894_Ots01q	Ots01	89.02
Ot027026_Ots01q	Ots01	89.02
Ot029010_Ots01q	Ots01	89.02
Ot043358_Ots01q	Ots01	89.02
Ot016761_Ots01q	Ots01	93.39
Ot053439_Ots01q	Ots01	93.39
Ot008044_Ots01q	Ots01	95.4
Ot008442_Ots01q	Ots01	95.4
Ot022543_Ots01q	Ots01	95.4
Ot022815_Ots01q	Ots01	95.4
Ot030882_Ots01q	Ots01	95.4
Ot027734_Ots01q	Ots01	95.76
Ot010723_Ots01q	Ots01	102.23
Ot024689_Ots01q	Ots01	102.23
Ot036056_Ots01q	Ots01	102.23
Ot034494_Ots01q	Ots01	104.3
Ot021612_Ots01q	Ots01	105.29
Ot049031_Ots01q	Ots01	105.29
Ot003030_Ots01q	Ots01	108.26
Ot027323_Ots01q	Ots01	108.26
Ot004924_Ots01q	Ots01	108.27
Ot014581_Ots01q	Ots01	108.27
Ot009941_Ots01q	Ots01	109.32
Ot010132_Ots01q	Ots01	109.32
Ot010860_Ots01q	Ots01	109.32
Ot041218_Ots01q	Ots01	109.32
Ot000790_Ots01q	Ots01	110.75
Ot015073_Ots01q	Ots01	110.75
Ot035889_Ots01q	Ots01	110.75
Ot000382_Ots01q	Ots01	110.76
Ot002151_Ots01q	Ots01	110.76
Ot004093_Ots01q	Ots01	110.76
Ot011596_Ots01q	Ots01	110.76
Ot016921_Ots01q	Ots01	110.76
Ot017383_Ots01q	Ots01	110.76
Ot027639_Ots01q	Ots01	110.76
Ot030155_Ots01q	Ots01	110.76
Ot032205_Ots01q	Ots01	110.76
Ot033404_Ots01q	Ots01	110.76
Ot034725_Ots01q	Ots01	110.76
Ot037784_Ots01q	Ots01	110.76
Ot038639_Ots01q	Ots01	110.76
Ot045947_Ots01q	Ots01	110.76
Ot051354_Ots01q	Ots01	110.76
Ots_107806-821	Ots01	110.76
Ots_RAD3858	Ots01	110.76
Ot006410_Ots01q	Ots01	113.96
Ot019147_Ots01q	Ots01	115.44
Ot021089_Ots01q	Ots01	115.44
Ot007519_Ots01q	Ots01	117.51
Ot002729_Ots01q	Ots01	118.14
Ot007153_Ots01q	Ots01	118.14
Ot015296_Ots01q	Ots01	118.14
Ot030310_Ots01q	Ots01	118.14
Ot030459_Ots01q	Ots01	118.14
Ot039802_Ots01q	Ots01	118.14
Ot040317_Ots01q	Ots01	118.14
Ot046331_Ots01q	Ots01	118.14
Ot052269_Ots01q	Ots01	118.14
Ot015349_Ots01q	Ots01	119
Ot033388_Ots01q	Ots01	119
Ot035271_Ots01q	Ots01	119
Ot041648_Ots01q	Ots01	119
Ot047938_Ots01q	Ots01	119
Ot048703_Ots01q	Ots01	119
Ot029268_Ots01q	Ots01	119.08
Ot033605_Ots01q	Ots01	119.08
Ot030843_Ots01q	Ots01	120.44
Ot033613_Ots01q	Ots01	121.5
Ot042587_Ots01q	Ots01	121.5
Ot047184_Ots01q	Ots01	121.5
Ot024625_Ots01q	Ots01	123.06
Ot017487_Ots01q	Ots01	123.5
Ot001609_Ots01q	Ots01	125.67
Ot034103_Ots01q	Ots01	125.67
Ot041588_Ots01q	Ots01	125.67
Ot044706_Ots01q	Ots01	125.67
Ot052056_Ots01q	Ots01	125.67
Ot035457_Ots01q	Ots01	127.36
Ot037676_Ots01q	Ots01	127.36
Ot053282_Ots01q	Ots01	127.36
Ot053722_Ots01q	Ots01	127.36
Ot005457_Ots01q	Ots01	130.23
Ot006241_Ots01q	Ots01	130.23
Ot008896_Ots01q	Ots01	130.23
Ot014495_Ots01q	Ots01	130.23
Ot030806_Ots01q	Ots01	130.23
Ot014271_Ots01q	Ots01	132.32
Ot011319_Ots01q	Ots01	134.42
Ot018375_Ots01q	Ots01	134.42
Ot045647_Ots01q	Ots01	134.42
Ot047110_Ots01q	Ots01	134.42
Ot054493_Ots01q	Ots01	134.42
Ot009888_Ots01q	Ots01	137.06
Ot026596_Ots01q	Ots01	137.06
Ot027433_Ots01q	Ots01	137.06
Ot035600_Ots01q	Ots01	137.06
Ot043726_Ots01q	Ots01	137.06
Ot047022_Ots01q	Ots01	137.06
Ot003695_Ots01q	Ots01	138.35
Ot035180_Ots01q	Ots01	138.35
Ot043700_Ots01q	Ots01	138.35
Ot017328_Ots01q	Ots01	139.6
Ot041726_Ots01q	Ots01	139.6
Ot044465_Ots01q	Ots01	139.6
Ot003010_Ots01q	Ots01	139.67
Ot005610_Ots01q	Ots01	139.67
Ot016158_Ots01q	Ots01	139.67
Ot025637_Ots01q	Ots01	139.67
Ot031848_Ots01q	Ots01	142.27
Ot008799_Ots01q	Ots01	144.22
Ot016237_Ots01q	Ots01	144.22
Ot021653_Ots01q	Ots01	144.22
Ot024997_Ots01q	Ots01	144.22
Ot028262_Ots01q	Ots01	144.22
Ot054389_Ots01q	Ots01	144.22
Ot036534_Ots01q	Ots01	146.13
Ot054524_Ots01q	Ots01	147.78
Ot012819_Ots01q	Ots01	148.5
Ot015317_Ots01q	Ots01	149.23
Ot022414_Ots01q	Ots01	149.23
Ot044818_Ots01q	Ots01	149.23
Ot011518_Ots01q	Ots01	149.72
Ot011689_Ots01q	Ots01	149.72
Ot014352_Ots01q	Ots01	149.72
Ot019486_Ots01q	Ots01	149.72
Ot020141_Ots01q	Ots01	149.72
Ot022108_Ots01q	Ots01	149.72
Ot022221_Ots01q	Ots01	149.72
Ot022319_Ots01q	Ots01	149.72
Ot024360_Ots01q	Ots01	149.72
Ot038960_Ots01q	Ots01	149.72
Ot049572_Ots01q	Ots01	149.72
Ot052926_Ots01q	Ots01	149.72
Ots_RAD3513-49	Ots01	149.72
Ot032644_Ots01q	Ots01	150.26
Ot008272_Ots01q	Ots01	150.27
Ot011020_Ots01q	Ots01	150.27
Ot023247_Ots01q	Ots01	150.27
Ot023518_Ots01q	Ots01	150.27
Ot006817_Ots01q	Ots01	151.69
Ot059570D_Ots01q_Ots06q	Ots01	151.69
Ot059611D_Ots01q	Ots01	151.69
Ot002713_Ots01q	Ots01	151.84
Ot017451_Ots01q	Ots01	151.84
Ot026920_Ots01q	Ots01	151.84
Ot030998_Ots01q	Ots01	151.84
Ot050228_Ots01q	Ots01	151.84
Ot055675_Ots01q	Ots01	151.84
Ot012896_Ots01q	Ots01	161.75
Ot013167_Ots01q	Ots01	161.75
Ot044191_Ots01q	Ots01	161.75
Ot033543_Ots01q	Ots01	164.17
Ot049191_Ots01q	Ots01	164.17
Ot003096_Ots01q	Ots01	166.6
Ot007065_Ots01q	Ots01	166.6
Ot013748_Ots01q	Ots01	166.6
Ot013886_Ots01q	Ots01	166.6
Ot015648_Ots01q	Ots01	166.6
Ot033397_Ots01q	Ots01	166.6
Ot043529_Ots01q	Ots01	166.6
Ot044271_Ots01q	Ots01	166.6
Ot051805_Ots01q	Ots01	166.6
Ot060779D_Ots01q	Ots01	168.74
Ot060775D_Ots01q_Ots06q	Ots01	170.89
Ot031090_Ots01q	Ots01	173.76
Ot060507D_Ots01q_Ots06q	Ots01	175.19
Ot060889D_Ots01q	Ots01	175.19
Ot060523D_Ots01q	Ots01	177.33
Ot060066D_Ots01q_Ots06q	Ots01	179.48
Ot060728D_Ots01q_Ots06q	Ots01	179.48
Ot060872D_Ots01q	Ots01	183.78
Ot060754D_Ots01q	Ots01	186.65
Ot060891D_Ots01q	Ots01	186.65
Ot015159_Ots01q	Ots01	187.7
Ot042508_Ots01q	Ots01	187.7
Ot055190_Ots01q	Ots01	187.7
Ot060767D_Ots01q	Ots01	189.88
Ot024680_Ots01q	Ots01	190.03
Ot001879D_Ots01q	Ots01	190.44
Ot011761D_Ots01q	Ots01	190.44
Ot016377D_Ots01q	Ots01	190.44
Ot039593D_Ots01q	Ots01	190.44
Ot040924D_Ots01q_Ots06q	Ots01	190.44
Ot044842D_Ots01q	Ots01	190.44
Ot047324D_Ots01q	Ots01	190.44
Ot053029D_Ots01q	Ots01	190.44
Ot059380D_Ots01q_Ots06q	Ots01	190.44
Ot059456D_Ots01q_Ots06q	Ots01	190.44
Ot060056D_Ots01q_Ots06q	Ots01	190.44
Ot060745D_Ots01q_Ots06q	Ots01	190.44
Ot060786D_Ots01q	Ots01	190.44
Ot060792D_Ots01q_Ots06q	Ots01	190.44
Ot011347D_Ots01q	Ots01	192.58
Ot045993D_Ots01q	Ots01	192.58
Ot060664D_Ots01q	Ots01	192.62
Ot060718D_Ots01q	Ots01	192.62
Ot011791_Ots02p	Ots02	0
Ot023289_Ots02p	Ots02	0
Ot024209_Ots02p	Ots02	0
Ot024260_Ots02p	Ots02	0
Ot031683_Ots02p	Ots02	0
Ot033776_Ots02p	Ots02	0
Ot042318_Ots02p	Ots02	0
Ot043747_Ots02p	Ots02	0
Ot045262_Ots02p	Ots02	0
Ots_RAD4486	Ots02	0
Ot001853_Ots02p	Ots02	0.16
Ot007448_Ots02p	Ots02	0.16
Ot008886_Ots02p	Ots02	0.16
Ot009081_Ots02p	Ots02	0.16
Ot010102_Ots02p	Ots02	0.16
Ot010836_Ots02p	Ots02	0.16
Ot012305_Ots02p	Ots02	0.16
Ot013843_Ots02p	Ots02	0.16
Ot014671_Ots02p	Ots02	0.16
Ot017698_Ots02p	Ots02	0.16
Ot020605_Ots02p	Ots02	0.16
Ot021125_Ots02p	Ots02	0.16
Ot030686_Ots02p	Ots02	0.16
Ot035634_Ots02p	Ots02	0.16
Ot045324_Ots02p	Ots02	0.16
Ot056684_Ots02p	Ots02	0.16
Ot011527_Ots02p	Ots02	0.19
Ot012218_Ots02p	Ots02	0.19
Ot022736_Ots02p	Ots02	0.19
Ot025124_Ots02p	Ots02	0.19
Ot030078_Ots02p	Ots02	0.19
Ot031225_Ots02p	Ots02	0.19
Ot034770_Ots02p	Ots02	0.19
Ot004435_Ots02p	Ots02	2.05
Ot007221_Ots02p	Ots02	2.05
Ot010746_Ots02p	Ots02	2.05
Ot012934_Ots02p	Ots02	2.05
Ot016845_Ots02p	Ots02	2.05
Ot017241_Ots02p	Ots02	2.05
Ot029682_Ots02p	Ots02	2.05
Ot045605_Ots02p	Ots02	2.05
Ot051968_Ots02p	Ots02	2.05
Ot000042_Ots02p	Ots02	2.06
Ot002570_Ots02p	Ots02	2.06
Ot023784_Ots02p	Ots02	2.06
Ot031252_Ots02p	Ots02	2.06
Ot041338_Ots02p	Ots02	2.06
Ot015928_Ots02p	Ots02	2.5
Ot016987_Ots02p	Ots02	2.5
Ot045102_Ots02p	Ots02	2.5
Ot045948_Ots02p	Ots02	2.5
Ot051322_Ots02p	Ots02	2.5
Ot056220_Ots02p	Ots02	2.5
Ots_TCTA-58	Ots02	2.5
Ot033616_Ots02p	Ots02	5.19
Ot040534_Ots02p	Ots02	5.19
Ot041317_Ots02p	Ots02	5.97
Ot010539_Ots02p	Ots02	7.39
Ot015291_Ots02p	Ots02	7.39
Ot025031_Ots02p	Ots02	7.39
Ot054586_Ots02p	Ots02	7.39
Ot058815D_Ots02p	Ots02	7.39
Ots_RAD6618-57	Ots02	7.39
Ot059852D_Ots02p	Ots02	7.41
Ot019496_Ots02p	Ots02	9.13
Ot013162_Ots02p	Ots02	10.86
Ot016178_Ots02p	Ots02	10.86
Ot022889_Ots02p	Ots02	10.86
Ot027077_Ots02p	Ots02	10.86
Ot034157_Ots02p	Ots02	10.86
Ot035691_Ots02p	Ots02	10.86
Ot041223_Ots02p	Ots02	10.86
Ot042484_Ots02p	Ots02	10.86
Ot042599_Ots02p	Ots02	10.86
Ot010269_Ots02p	Ots02	12.99
Ot024864_Ots02p	Ots02	12.99
Ot026216_Ots02p	Ots02	12.99
Ot033972_Ots02p	Ots02	12.99
Ot036073_Ots02p	Ots02	12.99
Ot047802_Ots02p	Ots02	12.99
Ot034641_Ots02p	Ots02	13.14
Ot010579_Ots02p	Ots02	14.46
Ot040967_Ots02p	Ots02	14.46
Ot018199_Ots02p	Ots02	14.93
Ot001735_Ots02p	Ots02	15.27
Ot005406_Ots02p	Ots02	15.27
Ot013752_Ots02p	Ots02	15.27
Ot014760_Ots02p	Ots02	15.27
Ot043445_Ots02p	Ots02	15.27
Ot048124_Ots02p	Ots02	15.27
Ot040808_Ots02p	Ots02	15.28
Ot041096_Ots02p	Ots02	15.28
Ot000667_Ots02p	Ots02	15.55
Ot006343_Ots02p	Ots02	15.55
Ot016257_Ots02p	Ots02	15.55
Ot004746_Ots02p	Ots02	18.5
Ot046374_Ots02p	Ots02	18.5
Ot015498_Ots02p	Ots02	19.59
Ot042617_Ots02p	Ots02	19.59
Ot055907_Ots02p	Ots02	19.59
Ot000047_Ots02p	Ots02	23.89
Ot000297_Ots02p	Ots02	23.89
Ot000887_Ots02p	Ots02	23.89
Ot001602_Ots02p	Ots02	23.89
Ot005984_Ots02p	Ots02	23.89
Ot006414_Ots02p	Ots02	23.89
Ot007119_Ots02p	Ots02	23.89
Ot008924_Ots02p	Ots02	23.89
Ot009983_Ots02p	Ots02	23.89
Ot012939_Ots02p	Ots02	23.89
Ot013334_Ots02p	Ots02	23.89
Ot013391_Ots02p	Ots02	23.89
Ot017633_Ots02p	Ots02	23.89
Ot022207_Ots02p	Ots02	23.89
Ot026160_Ots02p	Ots02	23.89
Ot027112_Ots02p	Ots02	23.89
Ot034299_Ots02p	Ots02	23.89
Ot034853_Ots02p	Ots02	23.89
Ot037466_Ots02p	Ots02	23.89
Ot039011_Ots02p	Ots02	23.89
Ot039612_Ots02p	Ots02	23.89
Ot044798_Ots02p	Ots02	23.89
Ot045829_Ots02p	Ots02	23.89
Ot050237_Ots02p	Ots02	23.89
Ot050722_Ots02p	Ots02	23.89
Ot050727_Ots02p	Ots02	23.89
Ot052178_Ots02p	Ots02	23.89
Ot052683_Ots02p	Ots02	23.89
Ot054848_Ots02p	Ots02	23.89
Ot056223_Ots02p	Ots02	23.89
Ot000528_Ots02p	Ots02	23.9
Ot004139_Ots02p	Ots02	23.9
Ot009319_Ots02p	Ots02	23.9
Ot018604_Ots02p	Ots02	23.9
Ot020379_Ots02p	Ots02	23.9
Ot050284_Ots02p	Ots02	23.9
Ot049417_Ots02p	Ots02	24.1
Ot002751_Ots02p	Ots02	24.17
Ot007841_Ots02p	Ots02	25.26
Ot010094_Ots02p	Ots02	25.26
Ot013474_Ots02p	Ots02	25.26
Ot014392_Ots02p	Ots02	25.26
Ot017403_Ots02p	Ots02	25.26
Ot018434_Ots02p	Ots02	25.26
Ot022907_Ots02p	Ots02	25.26
Ot027637_Ots02p	Ots02	25.26
Ot032678_Ots02p	Ots02	25.26
Ot034177_Ots02p	Ots02	25.26
Ot056173_Ots02p	Ots02	25.26
Ots_MHC2	Ots02	25.26
Ots_RAD2687	Ots02	25.26
Ot053220_Ots02p	Ots02	25.77
Ot009625_Ots02p	Ots02	25.81
Ot006449_Ots02p	Ots02	27.9
Ot016895_Ots02p	Ots02	30.8
Ot023842_Ots02p	Ots02	32.97
Ot026395_Ots02p	Ots02	32.97
Ot000786_Ots02p	Ots02	35.86
Ot021113_Ots02p	Ots02	35.86
Ot029492_Ots02p	Ots02	35.86
Ot039545_Ots02p	Ots02	35.86
Ot027342_Ots02p	Ots02	36.25
Ot006984_Ots02p	Ots02	38.17
Ot025034_Ots02p	Ots02	38.17
Ot052274_Ots02p	Ots02	38.17
Ot009599_Ots02p	Ots02	41.04
Ot012919_Ots02p	Ots02	41.04
Ot021667_Ots02p	Ots02	41.04
Ot043584_Ots02p	Ots02	41.04
Ot060723D_Ots02p	Ots02	42.76
Ot008312_Ots02p	Ots02	44.14
Ot040272_Ots02p	Ots02	49.03
Ot044235_Ots02p	Ots02	49.03
Ot048914_Ots02p	Ots02	49.03
Ot041195_Ots02p	Ots02	51.2
Ot006402_Ots02p	Ots02	53.38
Ot032891_Ots02p	Ots02	53.78
Ot002476_Ots02p	Ots02	56.15
Ot028120_Ots02p	Ots02	56.15
Ot042212_Ots02p	Ots02	57.68
Ot052966_Ots02p	Ots02	57.68
Ot031646_Ots02p	Ots02	58.37
Ot048739_Ots02p	Ots02	62.16
Ot049991_Ots02p	Ots02	62.16
Ot052828_Ots02p	Ots02	65.56
Ot005152_Ots02p	Ots02	67.09
Ot005239_Ots02p	Ots02	67.09
Ot008053_Ots02p	Ots02	67.09
Ot008722_Ots02p	Ots02	67.09
Ot022780_Ots02p	Ots02	67.09
Ot030773_Ots02p	Ots02	67.09
Ot039674_Ots02p	Ots02	67.09
Ot041395_Ots02p	Ots02	67.09
Ot049219_Ots02p	Ots02	67.09
Ot037682_Ots02p	Ots02	68.21
Ot035533_Ots02p	Ots02	68.22
Ot042208_Ots02p	Ots02	68.22
Ot046322_Ots02p	Ots02	70.75
Ot060790D_Ots02q	Ots02	72.18
Ot006258_Ots02c	Ots02	73.15
Ot007228_Ots02c	Ots02	73.15
Ot007476_Ots02c	Ots02	73.15
Ot010740_Ots02c	Ots02	73.15
Ot017686_Ots02c	Ots02	73.15
Ot020123_Ots02c	Ots02	73.15
Ot023700_Ots02c	Ots02	73.15
Ot036871_Ots02c	Ots02	73.15
Ot051459_Ots02c	Ots02	73.15
Ots_RAD4778	Ots02	73.15
Ot011090_Ots02q	Ots02	75.39
Ot041166_Ots02q	Ots02	75.39
Ot027522_Ots02q	Ots02	75.95
Ot048166_Ots02q	Ots02	75.95
Ot028123_Ots02q	Ots02	77.52
Ot035000_Ots02q	Ots02	77.52
Ot052756_Ots02q	Ots02	77.52
Ot054049_Ots02q	Ots02	77.52
Ot003293_Ots02q	Ots02	77.54
Ot018699_Ots02q	Ots02	77.54
Ot047313_Ots02q	Ots02	77.54
Ot005904_Ots02q	Ots02	78.73
Ot056675_Ots02q	Ots02	78.73
Ot005250_Ots02q	Ots02	79.7
Ot037457_Ots02q	Ots02	79.7
Ot039286_Ots02q	Ots02	79.7
Ot043366_Ots02q	Ots02	79.7
Ot044047_Ots02q	Ots02	79.7
Ot056181_Ots02q	Ots02	79.7
Ot017673_Ots02q	Ots02	82.14
Ot017731_Ots02q	Ots02	82.14
Ot024653_Ots02q	Ots02	82.14
Ot030846_Ots02q	Ots02	82.14
Ot049298_Ots02q	Ots02	82.14
Ot006892_Ots02q	Ots02	83.57
Ot000670_Ots02q	Ots02	85
Ot025412_Ots02q	Ots02	85
Ot029105_Ots02q	Ots02	85
Ot012733_Ots02q	Ots02	87.09
Ot022890_Ots02q	Ots02	87.09
Ot027546_Ots02q	Ots02	87.09
Ot002867_Ots02q	Ots02	87.44
Ot020377_Ots02q	Ots02	87.89
Ot024163_Ots02q	Ots02	89.56
Ot033674_Ots02q	Ots02	91.65
Ot000407_Ots02q	Ots02	93.61
Ot038289D_Ots02q	Ots02	93.61
Ot041781_Ots02q	Ots02	93.61
Ot046590_Ots02q	Ots02	93.61
Ot004990_Ots02q	Ots02	94.65
Ot015824_Ots02q	Ots02	94.65
Ot024723_Ots02q	Ots02	94.65
Ot037139_Ots02q	Ots02	94.65
Ot002407_Ots02q	Ots02	97.54
Ot011817_Ots02q	Ots02	97.54
Ot051761_Ots02q	Ots02	100.26
Ot004854_Ots02q	Ots02	100.51
Ot025570_Ots02q	Ots02	102.11
Ot010893_Ots02q	Ots02	102.92
Ot028730_Ots02q	Ots02	102.92
Ot029504_Ots02q	Ots02	102.92
Ot029914_Ots02q	Ots02	105.23
Ot041301_Ots02q	Ots02	109.05
Ot050893_Ots02q	Ots02	109.05
Ot023790_Ots02q	Ots02	111.23
Ot048964_Ots02q	Ots02	111.23
Ot053877_Ots02q	Ots02	111.23
Ot056053_Ots02q	Ots02	111.23
Ot045269_Ots02q	Ots02	119.07
Ot032038D_Ots02q	Ots02	121.24
Ot046905D_Ots02q	Ots02	123.42
Ot000807_Ots02q	Ots02	124.18
Ot042460_Ots02q	Ots02	124.18
Ot000069_Ots02q	Ots02	128.88
Ot060812D_Ots02q_Ots32q	Ots02	128.88
Ot060733D_Ots02q_Ots32q	Ots02	130.26
Ot060727D_Ots02q	Ots02	133.16
Ot059899D_Ots02q_Ots32q	Ots02	137.5
Ot041681D_Ots02q	Ots02	138.19
Ot007384D_Ots02q	Ots02	140.37
Ot017439D_Ots02q	Ots02	140.37
Ot036680D_Ots02q	Ots02	140.37
Ot060783D_Ots02q	Ots02	140.37
Ot060414D_Ots02q	Ots02	142.33
Ot057940D_Ots02q_Ots32q	Ots02	142.66
Ot060055D_Ots02q_Ots32q	Ots02	142.66
Ot060034D_Ots02q_Ots32q	Ots02	145.61
Ot060572D_Ots02q	Ots02	148.48
Ot060892D_Ots02q	Ots02	148.48
Ot003137D_Ots02q	Ots02	149.63
Ot014780D_Ots02q	Ots02	149.63
Ot023662D_Ots02q	Ots02	149.63
Ot028442D_Ots02q	Ots02	149.63
Ot037737D_Ots02q	Ots02	149.63
Ot059363D_Ots02q	Ots02	149.63
Ot059588D_Ots02q_Ots32q	Ots02	149.63
Ot060118D_Ots02q_Ots32q	Ots02	149.64
Ot060214D_Ots02q	Ots02	149.64
Ot060694D_Ots02q	Ots02	149.64
Ot060024D_Ots02q_Ots32q	Ots02	151.07
Ot017484D_Ots02q	Ots02	151.81
Ot032418D_Ots02q	Ots02	151.81
Ot051901D_Ots02q	Ots02	151.81
Ot055236D_Ots02q	Ots02	151.81
Ot060157D_Ots02q	Ots02	151.81
Ot060787D_Ots02q_Ots32q	Ots02	151.81
Ot060797D_Ots02q	Ots02	151.81
Ot059988D_Ots02q_Ots32q	Ots02	152.5
Ot060018D_Ots02q_Ots32q	Ots02	152.5
Ot060906D_Ots02q	Ots02	152.5
Ot007129D_Ots02q	Ots02	154.31
Ot060634D_Ots02q_Ots32q	Ots02	158.25
Ot060506D_Ots02q_Ots32q	Ots02	162.63
Ot060093D_Ots02q_Ots32q	Ots02	164.2
Ot051062D_Ots03p	Ots03	0
Ot059368D_Ots03p	Ots03	4.27
Ot060004D_Ots03p	Ots03	4.27
Ot060858D_Ots03p	Ots03	4.97
Ot059944D_Ots03p_Ots23q	Ots03	6.4
Ot059957D_Ots03p	Ots03	6.4
Ot059987D_Ots03p	Ots03	6.4
Ot060854D_Ots03p	Ots03	9.27
Ot060090D_Ots03p	Ots03	10.7
Ot011738D_Ots03p	Ots03	12.13
Ot057555D_Ots03p	Ots03	12.13
Ot059979D_Ots03p_Ots23q	Ots03	12.13
Ot060021D_Ots03p_Ots23q	Ots03	12.13
Ot060032D_Ots03p	Ots03	12.13
Ot060049D_Ots03p	Ots03	12.13
Ot060087D_Ots03p	Ots03	12.13
Ot060140D_Ots03p_Ots23q	Ots03	12.13
Ot060244D_Ots03p	Ots03	12.13
Ot002229D_Ots03p	Ots03	13.73
Ot023941D_Ots03p	Ots03	13.73
Ot031429D_Ots03p	Ots03	13.73
Ot038263D_Ots03p	Ots03	13.73
Ot041865D_Ots03p	Ots03	13.73
Ot047696D_Ots03p_Ots23q	Ots03	13.73
Ot050061D_Ots03p	Ots03	13.73
Ot059932D_Ots03p_Ots23q	Ots03	13.73
Ot060166D_Ots03p	Ots03	13.73
Ot060203D_Ots03p	Ots03	13.73
Ot060208D_Ots03p	Ots03	13.73
Ot060692D_Ots03p	Ots03	13.73
Ot060791D_Ots03p_Ots23q	Ots03	13.73
Ot008803D_Ots03p_Ots23q	Ots03	15.9
Ot019298D_Ots03p	Ots03	15.9
Ot027114_Ots03p	Ots03	15.9
Ot041685_Ots03p	Ots03	15.9
Ot044490D_Ots03p	Ots03	15.9
Ot054122_Ots03p	Ots03	15.9
Ot054815D_Ots03p	Ots03	15.9
Ot059841D_Ots03p_Ots23q	Ots03	15.9
Ot059926D_Ots03p_Ots23q	Ots03	15.9
Ot059960D_Ots03p_Ots23q	Ots03	15.9
Ot013320D_Ots03p	Ots03	15.91
Ot060453D_Ots03p	Ots03	16.97
Ot038380_Ots03p	Ots03	17.63
Ot046659_Ots03p	Ots03	17.63
Ot060900D_Ots03p	Ots03	17.63
Ot010674_Ots03p	Ots03	17.99
Ot012834_Ots03p	Ots03	17.99
Ot000034_Ots03p	Ots03	19.59
Ot039875_Ots03p	Ots03	19.59
Ot001450_Ots03p	Ots03	20.21
Ot015639_Ots03p	Ots03	20.21
Ot017393_Ots03p	Ots03	20.21
Ot031662_Ots03p	Ots03	20.21
Ot007196_Ots03p	Ots03	22.38
Ot012779_Ots03p	Ots03	22.38
Ot016051_Ots03p	Ots03	22.38
Ot037058_Ots03p	Ots03	22.38
Ot003457D_Ots03p	Ots03	24.51
Ot043658_Ots03p	Ots03	25.58
Ot055580_Ots03p	Ots03	25.58
Ot017690_Ots03p	Ots03	26.58
Ot016319_Ots03p	Ots03	28.52
Ots_Phos	Ots03	28.52
Ot000688_Ots03p	Ots03	30.62
Ot041925_Ots03p	Ots03	30.62
Ot048185_Ots03p	Ots03	30.62
Ots_cgo24-22	Ots03	30.62
Ot022909_Ots03p	Ots03	34.82
Ot033746_Ots03p	Ots03	34.82
Ot042151_Ots03p	Ots03	35.6
Ot000947_Ots03p	Ots03	37.99
Ot007164_Ots03p	Ots03	37.99
Ot011825_Ots03p	Ots03	37.99
Ot016153_Ots03p	Ots03	37.99
Ot040393_Ots03p	Ots03	37.99
Ot060570D_Ots03p	Ots03	37.99
Ot008227_Ots03p	Ots03	42.29
Ot020975_Ots03p	Ots03	45.22
Ot025271_Ots03p	Ots03	45.22
Ot033653_Ots03p	Ots03	45.22
Ot060164D_Ots03p	Ots03	45.22
Ot000321_Ots03p	Ots03	46.72
Ot005015D_Ots03p	Ots03	46.72
Ot008091_Ots03p	Ots03	46.72
Ot019167_Ots03p	Ots03	46.72
Ot051502_Ots03p	Ots03	46.72
Ots_102420-494	Ots03	46.72
Ot000203_Ots03p	Ots03	47.05
Ot001394_Ots03p	Ots03	47.05
Ot004958_Ots03p	Ots03	47.05
Ot009512D_Ots03p	Ots03	47.05
Ot017227_Ots03p	Ots03	47.05
Ot038242_Ots03p	Ots03	47.05
Ot025573_Ots03p	Ots03	48.04
Ot029681_Ots03p	Ots03	48.04
Ot038136_Ots03p	Ots03	48.04
Ot047943_Ots03p	Ots03	48.04
Ot055311_Ots03p	Ots03	48.04
Ot013013_Ots03p	Ots03	52.5
Ot029509_Ots03p	Ots03	54.6
Ot035954_Ots03p	Ots03	54.6
Ot041883_Ots03p	Ots03	54.6
Ot044250_Ots03p	Ots03	54.6
Ot018602_Ots03p	Ots03	54.71
Ot006481_Ots03p	Ots03	55
Ot008941D_Ots03p	Ots03	60.82
Ot009937_Ots03p	Ots03	60.82
Ot018201_Ots03p	Ots03	60.82
Ot003095_Ots03p	Ots03	61.71
Ot007433_Ots03p	Ots03	61.71
Ot009194_Ots03p	Ots03	61.71
Ot020246_Ots03p	Ots03	61.71
Ot026070_Ots03p	Ots03	61.71
Ot019349_Ots03p	Ots03	64.6
Ot011872_Ots03p	Ots03	67.32
Ot051893_Ots03p	Ots03	70.04
Ot039967_Ots03p	Ots03	70.43
Ot007030_Ots03p	Ots03	74.75
Ot040450_Ots03p	Ots03	74.75
Ot054794_Ots03p	Ots03	77.57
Ot007090_Ots03p	Ots03	79.09
Ot027365_Ots03p	Ots03	80.68
Ot037017_Ots03p	Ots03	80.68
Ot055475_Ots03p	Ots03	80.68
Ots_94857-232	Ots03	80.68
Ot020241_Ots03p	Ots03	88.2
Ot036454_Ots03c	Ots03	95.73
Ot048664_Ots03c	Ots03	95.73
Ot001840_Ots03c	Ots03	96.02
Ot008180_Ots03c	Ots03	96.02
Ot013358_Ots03c	Ots03	96.02
Ot018030_Ots03c	Ots03	96.02
Ot018408_Ots03c	Ots03	96.02
Ot008514_Ots03c	Ots03	98.2
Ot002779_Ots03c	Ots03	98.31
Ot005677_Ots03c	Ots03	98.31
Ot009483_Ots03c	Ots03	98.31
Ot017618_Ots03c	Ots03	98.31
Ot018236_Ots03c	Ots03	98.31
Ot018801_Ots03c	Ots03	98.31
Ot026262_Ots03c	Ots03	98.31
Ot029491_Ots03c	Ots03	98.31
Ot040379_Ots03c	Ots03	98.31
Ot042089_Ots03c	Ots03	98.31
Ot046976_Ots03c	Ots03	98.31
Ot049289_Ots03c	Ots03	98.31
Ot017677_Ots03c	Ots03	99.82
Ot012254_Ots03c	Ots03	100.08
Ot022144_Ots03c	Ots03	100.08
Ot015285_Ots03c	Ots03	102.24
Ot047079_Ots03c	Ots03	102.24
Ot000873_Ots03q	Ots03	104.33
Ot004516_Ots03q	Ots03	104.33
Ot038540_Ots03q	Ots03	104.33
Ot038589_Ots03q	Ots03	106.43
Ot052693_Ots03q	Ots03	107.94
Ot010869_Ots03q	Ots03	108.49
Ot014598_Ots03q	Ots03	108.49
Ot016075_Ots03q	Ots03	108.49
Ot032794_Ots03q	Ots03	108.49
Ot034324_Ots03q	Ots03	108.49
Ot034887_Ots03q	Ots03	108.49
Ot047028_Ots03q	Ots03	108.49
Ot051522_Ots03q	Ots03	116.56
Ot039813_Ots03q	Ots03	120.87
Ot000431_Ots03q	Ots03	125.27
Ot038049_Ots03q	Ots03	126.11
Ot004952_Ots03q	Ots03	127.42
Ot007703_Ots03q	Ots03	127.42
Ot010337_Ots03q	Ots03	127.42
Ot015333_Ots03q	Ots03	127.42
Ot020557_Ots03q	Ots03	127.42
Ot025517_Ots03q	Ots03	127.42
Ot031993_Ots03q	Ots03	127.42
Ot053542_Ots03q	Ots03	127.42
Ot054318_Ots03q	Ots03	127.42
Ot000973_Ots03q	Ots03	127.43
Ot001195_Ots03q	Ots03	127.43
Ot017029_Ots03q	Ots03	127.43
Ot012438_Ots03q	Ots03	129.43
Ot006689_Ots03q	Ots03	131.08
Ot008432_Ots03q	Ots03	131.08
Ot009641_Ots03q	Ots03	131.08
Ots_118938-325	Ots03	131.08
Ot016159_Ots03q	Ots03	136.89
Ot045837_Ots03q	Ots03	141.61
Ot047798_Ots03q	Ots03	141.61
Ot001256_Ots03q	Ots03	143.7
Ot016127_Ots03q	Ots03	143.7
Ot028426_Ots03q	Ots03	143.7
Ot031209_Ots03q	Ots03	143.7
Ot037086_Ots03q	Ots03	143.7
Ot046978_Ots03q	Ots03	143.7
Ot048606_Ots03q	Ots03	143.7
Ot053073_Ots03q	Ots03	145.88
Ot009344_Ots03q	Ots03	148.06
Ot028054_Ots03q	Ots03	148.06
Ot043636_Ots03q	Ots03	148.06
Ot002475_Ots03q	Ots03	150.23
Ot026178_Ots03q	Ots03	150.23
Ot031115_Ots03q	Ots03	150.23
Ot041930_Ots03q	Ots03	150.23
Ot053712_Ots03q	Ots03	150.23
Ot054541_Ots03q	Ots03	150.23
Ot043983_Ots03q	Ots03	152.69
Ot033664_Ots03q	Ots03	154.16
Ot060461D_Ots03q	Ots03	154.97
Ot009332_Ots03q	Ots03	155.01
Ot042596_Ots03q	Ots03	155.01
Ot019070_Ots03q	Ots03	155.05
Ot026710_Ots03q	Ots03	155.05
Ot029887_Ots03q	Ots03	155.05
Ot041644_Ots03q	Ots03	155.05
Ot003364_Ots03q	Ots03	155.2
Ot017715_Ots03q	Ots03	155.2
Ot019170_Ots03q	Ots03	155.2
Ot029738_Ots03q	Ots03	155.2
Ot037076_Ots03q	Ots03	155.2
Ot003086_Ots03q	Ots03	160.01
Ot003937_Ots03q	Ots03	160.01
Ot025854_Ots03q	Ots03	163.9
Ot032964_Ots03q	Ots03	163.9
Ot035158_Ots03q	Ots03	163.9
Ot047083_Ots03q	Ots03	163.9
Ot005084_Ots03q	Ots03	166.1
Ot006337_Ots03q	Ots03	166.1
Ot010418_Ots03q	Ots03	166.1
Ot015321_Ots03q	Ots03	166.1
Ot020025_Ots03q	Ots03	166.1
Ot026565_Ots03q	Ots03	166.1
Ot001355_Ots03q	Ots03	168.14
Ot009727_Ots03q	Ots03	168.14
Ot009919_Ots03q	Ots03	168.14
Ot012318_Ots03q	Ots03	168.14
Ot022435_Ots03q	Ots03	168.14
Ot025738_Ots03q	Ots03	168.14
Ot029542_Ots03q	Ots03	168.14
Ot033552_Ots03q	Ots03	168.14
Ot052414_Ots03q	Ots03	168.14
Ot013834_Ots03q	Ots03	168.27
Ot022444_Ots03q	Ots03	168.27
Ot044721_Ots03q	Ots03	168.27
Ot047091_Ots03q	Ots03	168.27
Ot054422_Ots03q	Ots03	168.27
Ot055916_Ots03q	Ots03	168.27
Ot003494_Ots03q	Ots03	168.75
Ot012665_Ots03q	Ots03	168.75
Ot046358_Ots03q	Ots03	168.75
Ot052503_Ots03q	Ots03	168.75
Ot019438_Ots03q	Ots03	169.74
Ot032545_Ots03q	Ots03	169.74
Ot032676_Ots03q	Ots03	169.74
Ot010581_Ots03q	Ots03	169.75
Ot044213_Ots03q	Ots03	169.75
Ot004060_Ots03q	Ots03	171.68
Ot008161_Ots03q	Ots03	171.68
Ot012466_Ots03q	Ots03	171.68
Ot019422_Ots03q	Ots03	171.68
Ot024396_Ots03q	Ots03	171.68
Ot035013_Ots03q	Ots03	171.68
Ot038045_Ots03q	Ots03	171.68
Ot047831_Ots03q	Ots03	171.68
Ot055751_Ots03q	Ots03	171.68
Ot002287_Ots03q	Ots03	171.69
Ot003781_Ots03q	Ots03	171.69
Ot003953_Ots03q	Ots03	171.69
Ot004421_Ots03q	Ots03	171.69
Ot005155_Ots03q	Ots03	171.69
Ot005538_Ots03q	Ots03	171.69
Ot006220_Ots03q	Ots03	171.69
Ot006906_Ots03q	Ots03	171.69
Ot009735_Ots03q	Ots03	171.69
Ot011377_Ots03q	Ots03	171.69
Ot011810_Ots03q	Ots03	171.69
Ot013797_Ots03q	Ots03	171.69
Ot013925_Ots03q	Ots03	171.69
Ot013943_Ots03q	Ots03	171.69
Ot014418_Ots03q	Ots03	171.69
Ot014804_Ots03q	Ots03	171.69
Ot016180_Ots03q	Ots03	171.69
Ot016630_Ots03q	Ots03	171.69
Ot021659_Ots03q	Ots03	171.69
Ot021817_Ots03q	Ots03	171.69
Ot026659_Ots03q	Ots03	171.69
Ot028725_Ots03q	Ots03	171.69
Ot030426_Ots03q	Ots03	171.69
Ot031069_Ots03q	Ots03	171.69
Ot031916_Ots03q	Ots03	171.69
Ot034171_Ots03q	Ots03	171.69
Ot037362_Ots03q	Ots03	171.69
Ot041104_Ots03q	Ots03	171.69
Ot041290_Ots03q	Ots03	171.69
Ot041876_Ots03q	Ots03	171.69
Ot048475_Ots03q	Ots03	171.69
Ot049217_Ots03q	Ots03	171.69
Ot051072_Ots03q	Ots03	171.69
Ot056024_Ots03q	Ots03	171.69
Ots_RAD7145	Ots03	171.69
Ot060569D_Ots03q	Ots03	173.16
Ot005851D_Ots04p	Ots04	0
Ot038150_Ots04p	Ots04	4.56
Ot040770_Ots04p	Ots04	4.56
Ot048389_Ots04p	Ots04	4.56
Ot051649_Ots04p	Ots04	4.56
Ots_RAD3635	Ots04	4.56
Ot001954_Ots04p	Ots04	6.65
Ot003361_Ots04p	Ots04	6.65
Ot004052_Ots04p	Ots04	6.65
Ot006700_Ots04p	Ots04	6.65
Ot006818_Ots04p	Ots04	6.65
Ot007455_Ots04p	Ots04	6.65
Ot008506_Ots04p	Ots04	6.65
Ot009563_Ots04p	Ots04	6.65
Ot010833_Ots04p	Ots04	6.65
Ot011307_Ots04p	Ots04	6.65
Ot015483_Ots04p	Ots04	6.65
Ot016610_Ots04p	Ots04	6.65
Ot022117_Ots04p	Ots04	6.65
Ot022362_Ots04p	Ots04	6.65
Ot024356_Ots04p	Ots04	6.65
Ot024591_Ots04p	Ots04	6.65
Ot028143D_Ots04p	Ots04	6.65
Ot029929_Ots04p	Ots04	6.65
Ot031436_Ots04p	Ots04	6.65
Ot031799_Ots04p	Ots04	6.65
Ot032023_Ots04p	Ots04	6.65
Ot032106_Ots04p	Ots04	6.65
Ot032557_Ots04p	Ots04	6.65
Ot034375_Ots04p	Ots04	6.65
Ot034762_Ots04p	Ots04	6.65
Ot035038_Ots04p	Ots04	6.65
Ot035614_Ots04p	Ots04	6.65
Ot037082_Ots04p	Ots04	6.65
Ot037177_Ots04p	Ots04	6.65
Ot037691_Ots04p	Ots04	6.65
Ot040849_Ots04p	Ots04	6.65
Ot042614_Ots04p	Ots04	6.65
Ot042933_Ots04p	Ots04	6.65
Ot044125_Ots04p	Ots04	6.65
Ot047825_Ots04p	Ots04	6.65
Ot049343_Ots04p	Ots04	6.65
Ot050697_Ots04p	Ots04	6.65
Ot050909_Ots04p	Ots04	6.65
Ot052506_Ots04p	Ots04	6.65
Ot053472_Ots04p	Ots04	6.65
Ot053611_Ots04p	Ots04	6.65
Ot054134_Ots04p	Ots04	6.65
Ot054583_Ots04p	Ots04	6.65
Ot055529_Ots04p	Ots04	6.65
Ot060814D_Ots04p	Ots04	6.65
Ot044763_Ots04p	Ots04	6.69
Ot003853_Ots04p	Ots04	7.13
Ot009404_Ots04p	Ots04	7.13
Ot017990_Ots04p	Ots04	7.13
Ot032074_Ots04p	Ots04	7.13
Ot040204_Ots04p	Ots04	7.13
Ot040733_Ots04p	Ots04	7.13
Ot056191_Ots04p	Ots04	7.13
Ot015449_Ots04p	Ots04	8.69
Ot051648_Ots04p	Ots04	8.69
Ot052897_Ots04p	Ots04	8.69
Ot017817_Ots04p	Ots04	12.09
Ot025171_Ots04p	Ots04	12.09
Ot000506_Ots04p	Ots04	14.18
Ot000631_Ots04p	Ots04	14.18
Ot016033_Ots04p	Ots04	14.18
Ot024822_Ots04p	Ots04	14.18
Ot039573_Ots04p	Ots04	14.18
Ots_unc119-59	Ots04	14.18
Ot011315_Ots04p	Ots04	15.93
Ot026352_Ots04p	Ots04	15.93
Ot050039_Ots04p	Ots04	15.93
Ot000156_Ots04p	Ots04	16.13
Ot001982_Ots04p	Ots04	16.13
Ot003246_Ots04p	Ots04	16.13
Ot004444_Ots04p	Ots04	16.13
Ot005392_Ots04p	Ots04	16.13
Ot006148_Ots04p	Ots04	16.13
Ot008643_Ots04p	Ots04	16.13
Ot011945_Ots04p	Ots04	16.13
Ot020922_Ots04p	Ots04	16.13
Ot022052_Ots04p	Ots04	16.13
Ot022787_Ots04p	Ots04	16.13
Ot026658_Ots04p	Ots04	16.13
Ot034322_Ots04p	Ots04	16.13
Ot045260_Ots04p	Ots04	16.13
Ot048946_Ots04p	Ots04	16.13
Ot054731_Ots04p	Ots04	16.13
Ot055729_Ots04p	Ots04	16.13
Ot024446_Ots04p	Ots04	16.28
Ot019286_Ots04p	Ots04	18.12
Ot023764_Ots04p	Ots04	18.12
Ot031878_Ots04p	Ots04	18.12
Ot038851_Ots04p	Ots04	18.12
Ot041773_Ots04p	Ots04	18.12
Ot029967_Ots04p	Ots04	19.24
Ot037683_Ots04p	Ots04	19.24
Ot004502_Ots04p	Ots04	19.45
Ot048334_Ots04p	Ots04	19.45
Ot051589_Ots04p	Ots04	19.45
Ot011292_Ots04p	Ots04	19.54
Ot015069_Ots04p	Ots04	19.54
Ot020897_Ots04p	Ots04	19.54
Ot042918_Ots04p	Ots04	19.54
Ot052047_Ots04p	Ots04	19.54
Ot019401_Ots04p	Ots04	26.26
Ot023817_Ots04p	Ots04	26.26
Ot000910_Ots04p	Ots04	30.62
Ot004790_Ots04p	Ots04	30.62
Ot038323_Ots04p	Ots04	30.62
Ot051923_Ots04p	Ots04	30.62
Ot060489D_Ots04p	Ots04	30.62
Ot012686_Ots04p	Ots04	32.24
Ot032363_Ots04p	Ots04	32.24
Ot021900_Ots04p	Ots04	34.42
Ot003485_Ots04p	Ots04	36.3
Ot051984_Ots04p	Ots04	36.3
Ot001503_Ots04p	Ots04	38.53
Ot049562_Ots04p	Ots04	38.53
Ot052423_Ots04p	Ots04	45.85
Ot054810_Ots04p	Ots04	45.85
Ot003716_Ots04p	Ots04	48.83
Ot007991_Ots04p	Ots04	48.83
Ot001794_Ots04p	Ots04	51.68
Ot013571_Ots04p	Ots04	51.68
Ot032525_Ots04p	Ots04	51.68
Ot033683_Ots04p	Ots04	51.68
Ot022110_Ots04p	Ots04	56.04
Ot026474_Ots04p	Ots04	56.04
Ot030038_Ots04p	Ots04	56.04
Ot011443_Ots04p	Ots04	58.5
Ot032742_Ots04p	Ots04	58.5
Ot026831_Ots04p	Ots04	60.14
Ot039567_Ots04p	Ots04	60.14
Ot034784_Ots04p	Ots04	63.43
Ot004846_Ots04p	Ots04	64.21
Ot017794_Ots04p	Ots04	64.21
Ot032453_Ots04p	Ots04	66.3
Ot044547_Ots04p	Ots04	66.3
Ot052686_Ots04p	Ots04	66.3
Ot023163_Ots04p	Ots04	67.1
Ot024954_Ots04p	Ots04	67.1
Ot039777_Ots04p	Ots04	67.1
Ot012270_Ots04c	Ots04	69.97
Ot007013_Ots04c	Ots04	71.11
Ot011634_Ots04c	Ots04	76.81
Ot035862_Ots04c	Ots04	76.81
Ot040588_Ots04c	Ots04	76.81
Ots_96500-180	Ots04	76.81
Ot002977_Ots04c	Ots04	78.67
Ot025203_Ots04c	Ots04	78.67
Ot042808_Ots04c	Ots04	78.67
Ot048975_Ots04c	Ots04	78.67
Ot007461_Ots04c	Ots04	78.98
Ot002103_Ots04c	Ots04	79.51
Ot029561_Ots04c	Ots04	79.51
Ot047709_Ots04c	Ots04	79.51
Ot054427_Ots04c	Ots04	79.51
Ot005003_Ots04c	Ots04	80.58
Ot001610_Ots04c	Ots04	82.67
Ot010921_Ots04c	Ots04	82.67
Ot033876_Ots04c	Ots04	82.67
Ot042262_Ots04c	Ots04	82.67
Ot043787_Ots04c	Ots04	82.67
Ot002889_Ots04c	Ots04	82.68
Ot013846_Ots04c	Ots04	82.68
Ot016981_Ots04c	Ots04	82.68
Ot039228_Ots04c	Ots04	82.68
Ot012359_Ots04c	Ots04	82.81
Ot018707_Ots04c	Ots04	82.81
Ot056670_Ots04c	Ots04	84.91
Ot010493_Ots04c	Ots04	87.02
Ot028653_Ots04c	Ots04	87.02
Ot036479_Ots04c	Ots04	87.02
Ot037547_Ots04c	Ots04	87.02
Ot001826_Ots04c	Ots04	90.27
Ot041364_Ots04c	Ots04	90.27
Ot054264_Ots04c	Ots04	90.27
Ot003519_Ots04c	Ots04	92.18
Ot032703_Ots04c	Ots04	92.18
Ot035400_Ots04c	Ots04	92.18
Ot042696_Ots04c	Ots04	92.18
Ot046798_Ots04c	Ots04	92.18
Ot048670_Ots04c	Ots04	92.18
Ot055512_Ots04c	Ots04	92.18
Ot000048_Ots04q	Ots04	94.03
Ot034321_Ots04q	Ots04	95.4
Ot050757_Ots04q	Ots04	97.52
Ot003302_Ots04q	Ots04	104.1
Ot032745_Ots04q	Ots04	104.1
Ot019279_Ots04q	Ots04	112.97
Ot019565_Ots04q	Ots04	112.97
Ot025496_Ots04q	Ots04	112.97
Ot025578_Ots04q	Ots04	112.97
Ot044541_Ots04q	Ots04	112.97
Ot044582_Ots04q	Ots04	112.97
Ot054593_Ots04q	Ots04	112.97
Ot000373_Ots04q	Ots04	114.32
Ot053326_Ots04q	Ots04	114.32
Ot023666_Ots04q	Ots04	118.49
Ot028942_Ots04q	Ots04	118.49
Ot040016_Ots04q	Ots04	118.49
Ot058617D_Ots04q	Ots04	118.49
Ot059616D_Ots04q	Ots04	123.75
Ot060270D_Ots04q	Ots04	123.75
Ot058472D_Ots04q	Ots04	126.37
Ot003093_Ots04q	Ots04	128.98
Ot011169_Ots04q	Ots04	128.98
Ot011387_Ots04q	Ots04	128.98
Ot027584_Ots04q	Ots04	128.98
Ot028472_Ots04q	Ots04	128.98
Ot041130_Ots04q	Ots04	128.98
Ot049795_Ots04q	Ots04	128.98
Ot057841D_Ots04q	Ots04	128.98
Ot034968_Ots04q	Ots04	131.16
Ot042045_Ots04q	Ots04	131.16
Ots_RAD1507	Ots04	131.16
Ot004657_Ots04q	Ots04	131.82
Ot045019_Ots04q	Ots04	131.82
Ot045703_Ots04q	Ots04	131.82
Ot047719_Ots04q	Ots04	131.82
Ot060060D_Ots04q	Ots04	131.82
Ot053508_Ots04q	Ots04	135.81
Ot012828_Ots04q	Ots04	137.94
Ot039857_Ots04q	Ots04	137.94
Ot045749_Ots04q	Ots04	137.94
Ot060887D_Ots04q	Ots04	139.62
Ot045554_Ots04q	Ots04	142.73
Ot060065D_Ots04q	Ots04	142.73
Ot060260D_Ots04q	Ots04	142.73
Ot060033D_Ots04q	Ots04	148.15
Ot008872_Ots04q	Ots04	153.9
Ot060742D_Ots04q	Ots04	153.9
Ot060514D_Ots04q	Ots04	155.33
Ot060878D_Ots04q	Ots04	155.33
Ot060464D_Ots04q	Ots04	156.76
Ot060882D_Ots04q	Ots04	158.19
Ot060571D_Ots04q	Ots04	159.62
Ot059925D_Ots04q_Ots12q	Ots04	161.05
Ot010231D_Ots04q	Ots04	161.9
Ot058620D_Ots04q_Ots12q	Ots04	161.9
Ot059336D_Ots04q_Ots12q	Ots04	161.9
Ot060036D_Ots04q	Ots04	161.9
Ot060088D_Ots04q_Ots12q	Ots04	161.9
Ot000249D_Ots04q	Ots04	162.07
Ot004335D_Ots04q_Ots12q	Ots04	162.07
Ot039944_Ots04q	Ots04	162.07
Ot049245_Ots04q	Ots04	162.07
Ot059897D_Ots04q_Ots12q	Ots04	162.07
Ot060039D_Ots04q	Ots04	162.07
Ot060061D_Ots04q	Ots04	162.07
Ot029443D_Ots04q_Ots12q	Ots04	163.69
Ot058151D_Ots04q_Ots12q	Ots04	163.69
Ot060085D_Ots04q_Ots12q	Ots04	163.69
Ot060562D_Ots04q	Ots04	164.15
Ot013828D_Ots04q	Ots04	165.25
Ot026156D_Ots04q	Ots04	165.25
Ot026168D_Ots04q	Ots04	165.25
Ot059479D_Ots04q_Ots12q	Ots04	165.25
Ot059934D_Ots04q	Ots04	165.25
Ot060035D_Ots04q_Ots12q	Ots04	165.25
Ot060729D_Ots04q	Ots04	165.25
Ot060744D_Ots04q_Ots12q	Ots04	165.25
Ot059609D_Ots04q	Ots04	166.96
Ot013209D_Ots04q	Ots04	167.58
Ot023151D_Ots04q	Ots04	167.58
Ot059909D_Ots04q	Ots04	167.58
Ot006957D_Ots04q_Ots12q	Ots04	169.8
Ot009460D_Ots04q_Ots12q	Ots04	169.8
Ot059872D_Ots04q_Ots12q	Ots04	169.8
Ot060121D_Ots04q_Ots12q	Ots04	169.8
Ot060667D_Ots04q	Ots04	169.8
Ot030448D_Ots04q	Ots04	171.82
Ot059721D_Ots04q_Ots12q	Ots04	171.82
Ot060518D_Ots04q	Ots04	171.82
Ot060720D_Ots04q	Ots04	174.88
Ot012302D_Ots04q	Ots04	175.84
Ot059529D_Ots04q_Ots12q	Ots04	175.84
Ot060191D_Ots04q	Ots04	175.84
Ot060197D_Ots04q	Ots04	175.84
Ot060422D_Ots04q	Ots04	175.84
Ot060738D_Ots04q_Ots12q	Ots04	175.84
Ot035131D_Ots04q	Ots04	177.91
Ot060748D_Ots04q	Ots04	178.63
Ot060425D_Ots04q	Ots04	183.78
Ots_128495b-45	Ots04	186.69
Ot060924D_Ots04q	Ots04	188.31
Ot003885_Ots05p	Ots05	0
Ot003962_Ots05p	Ots05	0
Ot006235_Ots05p	Ots05	0
Ot008518_Ots05p	Ots05	0
Ot010343_Ots05p	Ots05	0
Ot013347_Ots05p	Ots05	0
Ot014445_Ots05p	Ots05	0
Ot017627_Ots05p	Ots05	0
Ot017903_Ots05p	Ots05	0
Ot024914_Ots05p	Ots05	0
Ot030040_Ots05p	Ots05	0
Ot030430_Ots05p	Ots05	0
Ot031261_Ots05p	Ots05	0
Ot032228_Ots05p	Ots05	0
Ot032250_Ots05p	Ots05	0
Ot035887_Ots05p	Ots05	0
Ot039974_Ots05p	Ots05	0
Ot043580_Ots05p	Ots05	0
Ot014373_Ots05p	Ots05	0.03
Ot024807_Ots05p	Ots05	0.03
Ot033080_Ots05p	Ots05	1.76
Ot041260_Ots05p	Ots05	1.76
Ot008555_Ots05p	Ots05	3.94
Ot014778_Ots05p	Ots05	3.94
Ot019007_Ots05p	Ots05	3.94
Ot021322_Ots05p	Ots05	3.94
Ot030127_Ots05p	Ots05	3.94
Ot041666_Ots05p	Ots05	3.94
Ot047384_Ots05p	Ots05	3.94
Ots_HSP90B-100	Ots05	3.94
Ot001324_Ots05p	Ots05	3.96
Ot007056_Ots05p	Ots05	3.96
Ot010420_Ots05p	Ots05	3.96
Ot015379_Ots05p	Ots05	3.96
Ot027058_Ots05p	Ots05	3.96
Ot028358_Ots05p	Ots05	3.96
Ot028654_Ots05p	Ots05	3.96
Ot029191_Ots05p	Ots05	3.96
Ot031371_Ots05p	Ots05	3.96
Ot031548_Ots05p	Ots05	3.96
Ot038758_Ots05p	Ots05	3.96
Ot046793_Ots05p	Ots05	3.96
Ot048938_Ots05p	Ots05	3.96
Ot052476_Ots05p	Ots05	3.96
Ot053675_Ots05p	Ots05	3.96
Ot006430_Ots05p	Ots05	4.05
Ot013757_Ots05p	Ots05	4.05
Ot029965_Ots05p	Ots05	4.05
Ot007531_Ots05p	Ots05	6.22
Ot010616_Ots05p	Ots05	6.22
Ot018535_Ots05p	Ots05	7.14
Ot011811_Ots05p	Ots05	8.44
Ot016920_Ots05p	Ots05	8.44
Ot022253_Ots05p	Ots05	8.44
Ot024900_Ots05p	Ots05	8.44
Ot042679_Ots05p	Ots05	8.44
Ot045754_Ots05p	Ots05	8.44
Ot047339_Ots05p	Ots05	8.44
Ot003540_Ots05p	Ots05	8.45
Ot010314_Ots05p	Ots05	8.45
Ot014717_Ots05p	Ots05	8.45
Ot024786_Ots05p	Ots05	8.45
Ot030608_Ots05p	Ots05	8.45
Ot034386_Ots05p	Ots05	8.45
Ot042759_Ots05p	Ots05	8.45
Ot052872_Ots05p	Ots05	8.45
Ot022901_Ots05p	Ots05	10.41
Ot039264_Ots05p	Ots05	10.41
Ot001071_Ots05p	Ots05	11.09
Ot014174_Ots05p	Ots05	11.09
Ot028121_Ots05p	Ots05	11.09
Ot030262_Ots05p	Ots05	11.09
Ot035858_Ots05p	Ots05	11.09
Ot041188_Ots05p	Ots05	11.09
Ot044313_Ots05p	Ots05	11.09
Ot054909_Ots05p	Ots05	11.09
Ot055024_Ots05p	Ots05	11.09
Ot006320_Ots05p	Ots05	13.07
Ot052980_Ots05p	Ots05	13.07
Ot047590_Ots05p	Ots05	14.11
Ot007713_Ots05p	Ots05	14.12
Ot025581_Ots05p	Ots05	14.12
Ot003906_Ots05p	Ots05	14.95
Ot020174_Ots05p	Ots05	17.12
Ot037574_Ots05p	Ots05	17.12
Ot047569_Ots05p	Ots05	17.12
Ot009605_Ots05p	Ots05	19.79
Ot018968_Ots05p	Ots05	19.79
Ot028780_Ots05p	Ots05	19.79
Ot035189_Ots05p	Ots05	19.79
Ot040593_Ots05p	Ots05	19.79
Ot047395_Ots05p	Ots05	19.79
Ot013592_Ots05p	Ots05	23.91
Ot022061_Ots05p	Ots05	23.91
Ot047445_Ots05p	Ots05	23.91
Ot059489D_Ots05p	Ots05	23.91
Ot023127_Ots05p	Ots05	24.32
Ot009936_Ots05p	Ots05	27.74
Ot016677_Ots05p	Ots05	27.74
Ot018716_Ots05p	Ots05	27.74
Ot041564_Ots05p	Ots05	27.74
Ot003850_Ots05p	Ots05	30.28
Ot021369_Ots05p	Ots05	30.28
Ot024842_Ots05p	Ots05	30.28
Ot038175_Ots05p	Ots05	30.28
Ot048828_Ots05p	Ots05	30.28
Ot012426_Ots05p	Ots05	30.73
Ot001868_Ots05p	Ots05	34.81
Ot002218_Ots05p	Ots05	34.81
Ot006672_Ots05p	Ots05	34.81
Ot010873_Ots05p	Ots05	34.81
Ot036235_Ots05p	Ots05	34.81
Ot000796_Ots05p	Ots05	37.53
Ot006297_Ots05p	Ots05	37.53
Ot006900_Ots05p	Ots05	37.53
Ot010993_Ots05p	Ots05	37.53
Ot012914_Ots05p	Ots05	37.53
Ot026736_Ots05p	Ots05	37.53
Ot055470_Ots05p	Ots05	37.53
Ot001425_Ots05p	Ots05	42.95
Ot006598_Ots05c	Ots05	49.13
Ot023984_Ots05c	Ots05	49.13
Ot029147_Ots05c	Ots05	49.13
Ot044030_Ots05c	Ots05	49.13
Ot048107_Ots05c	Ots05	49.13
Ot049553_Ots05c	Ots05	49.13
Ot054714_Ots05c	Ots05	49.13
Ot001809_Ots05c	Ots05	50.94
Ot023193_Ots05c	Ots05	50.94
Ot044670_Ots05c	Ots05	50.94
Ot015986_Ots05c	Ots05	52.38
Ot048927_Ots05c	Ots05	52.38
Ot001597_Ots05c	Ots05	55.25
Ot013717_Ots05c	Ots05	55.25
Ot004193_Ots05q	Ots05	58.8
Ot016515_Ots05q	Ots05	58.8
Ot025950_Ots05q	Ots05	58.8
Ot036159_Ots05q	Ots05	58.8
Ot037654_Ots05q	Ots05	58.8
Ot038499_Ots05q	Ots05	58.8
Ot040127_Ots05q	Ots05	58.8
Ot044626_Ots05q	Ots05	58.8
Ot047533_Ots05q	Ots05	58.8
Ot003806_Ots05q	Ots05	61.14
Ot016074_Ots05q	Ots05	61.14
Ot008999_Ots05q	Ots05	63.29
Ot014162_Ots05q	Ots05	63.29
Ot019869_Ots05q	Ots05	63.29
Ot050579_Ots05q	Ots05	63.29
Ot002702_Ots05q	Ots05	65.01
Ot004372_Ots05q	Ots05	65.01
Ot011856_Ots05q	Ots05	65.01
Ot016162_Ots05q	Ots05	65.01
Ot042235_Ots05q	Ots05	65.01
Ot053239_Ots05q	Ots05	65.01
Ot036606_Ots05q	Ots05	67.42
Ot034267_Ots05q	Ots05	69.52
Ot007651_Ots05q	Ots05	69.53
Ot026097_Ots05q	Ots05	69.53
Ot039091_Ots05q	Ots05	69.53
Ot050486_Ots05q	Ots05	69.53
Ot013501_Ots05q	Ots05	73.57
Ot012363_Ots05q	Ots05	75.49
Ot025626_Ots05q	Ots05	76.94
Ot026865_Ots05q	Ots05	76.94
Ot030547_Ots05q	Ots05	76.94
Ot038342_Ots05q	Ots05	76.94
Ot027647_Ots05q	Ots05	79.54
Ot007949_Ots05q	Ots05	80.99
Ot009548_Ots05q	Ots05	80.99
Ot009785_Ots05q	Ots05	80.99
Ot053483_Ots05q	Ots05	80.99
Ot054373_Ots05q	Ots05	80.99
Ots_CirpA	Ots05	80.99
Ot011676_Ots05q	Ots05	84.94
Ot019140_Ots05q	Ots05	84.94
Ot040278_Ots05q	Ots05	84.94
Ot046209_Ots05q	Ots05	84.94
Ot035115_Ots05q	Ots05	86.46
Ot015730_Ots05q	Ots05	86.62
Ot034577_Ots05q	Ots05	88.79
Ot000074_Ots05q	Ots05	88.8
Ot007867_Ots05q	Ots05	88.8
Ot010148_Ots05q	Ots05	88.8
Ot034726_Ots05q	Ots05	92.09
Ot040056_Ots05q	Ots05	92.09
Ot009817_Ots05q	Ots05	93.42
Ot045127_Ots05q	Ots05	94.84
Ot040665_Ots05q	Ots05	99.72
Ot026853_Ots05q	Ots05	100.46
Ot003932_Ots05q	Ots05	100.91
Ot005603_Ots05q	Ots05	101.87
Ot038629_Ots05q	Ots05	101.87
Ot042448_Ots05q	Ots05	101.87
Ot046912_Ots05q	Ots05	104.05
Ot005248_Ots05q	Ots05	105.29
Ot053230_Ots05q	Ots05	105.29
Ot006389_Ots05q	Ots05	106.06
Ots_RAD2856	Ots05	106.06
Ot016430_Ots05q	Ots05	108.49
Ot022664_Ots05q	Ots05	108.49
Ot023468_Ots05q	Ots05	108.49
Ot047165_Ots05q	Ots05	108.49
Ot055453_Ots05q	Ots05	108.49
Ot018074_Ots05q	Ots05	108.69
Ot051813_Ots05q	Ots05	108.69
Ots_SClkF2R2-135	Ots05	109.14
Ot005276_Ots05q	Ots05	109.25
Ot007737_Ots05q	Ots05	109.25
Ot015692_Ots05q	Ots05	109.25
Ot017236_Ots05q	Ots05	109.25
Ot020009_Ots05q	Ots05	109.25
Ot022534_Ots05q	Ots05	109.25
Ot024563_Ots05q	Ots05	109.25
Ots_RAD9480-51	Ots05	109.25
Ot022255_Ots05q	Ots05	110.68
Ot007051_Ots05q	Ots05	115.32
Ot028901_Ots05q	Ots05	115.32
Ot039659_Ots05q	Ots05	115.32
Ot015901_Ots05q	Ots05	115.77
Ot043302_Ots05q	Ots05	115.77
Ot052098_Ots05q	Ots05	115.77
Ot024605_Ots05q	Ots05	116.92
Ot029748_Ots05q	Ots05	116.92
Ot056262_Ots05q	Ots05	116.92
Ot052590_Ots05q	Ots05	121.09
Ot000532_Ots05q	Ots05	121.5
Ot000537_Ots05q	Ots05	121.5
Ot001711_Ots05q	Ots05	121.5
Ot006223_Ots05q	Ots05	121.5
Ot006849_Ots05q	Ots05	121.5
Ot021633_Ots05q	Ots05	121.5
Ot023596_Ots05q	Ots05	121.5
Ot025265_Ots05q	Ots05	121.5
Ot027071_Ots05q	Ots05	121.5
Ot029999_Ots05q	Ots05	121.5
Ot034122_Ots05q	Ots05	121.5
Ot042076_Ots05q	Ots05	121.5
Ot043399_Ots05q	Ots05	121.5
Ot047450_Ots05q	Ots05	121.5
Ot052800_Ots05q	Ots05	121.5
Ot054431_Ots05q	Ots05	121.5
Ot055554_Ots05q	Ots05	121.5
Ot055586_Ots05q	Ots05	121.5
Ot003243_Ots05q	Ots05	123.59
Ot022420_Ots05q	Ots05	123.59
Ot024560_Ots05q	Ots05	123.59
Ot030229_Ots05q	Ots05	123.59
Ots_u07-07.161	Ots05	123.59
Ot050582_Ots05q	Ots05	124.03
Ot002355_Ots05q	Ots05	124.1
Ot004058_Ots05q	Ots05	124.1
Ot005130_Ots05q	Ots05	124.1
Ot005921_Ots05q	Ots05	124.1
Ot010589_Ots05q	Ots05	124.1
Ot018896_Ots05q	Ots05	124.1
Ot024327_Ots05q	Ots05	124.1
Ot024652_Ots05q	Ots05	124.1
Ot024777_Ots05q	Ots05	124.1
Ot026322_Ots05q	Ots05	124.1
Ot027025_Ots05q	Ots05	124.1
Ot028384_Ots05q	Ots05	124.1
Ot042768_Ots05q	Ots05	124.1
Ot044676_Ots05q	Ots05	124.1
Ot045083_Ots05q	Ots05	124.1
Ot049983_Ots05q	Ots05	124.1
Ot051563_Ots05q	Ots05	124.1
Ot050519_Ots05q	Ots05	124.11
Ot003236_Ots05q	Ots05	124.49
Ot007121_Ots05q	Ots05	124.49
Ot038269_Ots05q	Ots05	124.49
Ot040998_Ots05q	Ots05	124.49
Ot041459_Ots05q	Ots05	124.49
Ot054780_Ots05q	Ots05	124.49
Ot051028_Ots05q	Ots05	124.5
Ot024312_Ots05q	Ots05	125.83
Ot000238_Ots05q	Ots05	125.84
Ot001022_Ots05q	Ots05	125.84
Ot001260_Ots05q	Ots05	125.84
Ot003762_Ots05q	Ots05	125.84
Ot003946_Ots05q	Ots05	125.84
Ot011741_Ots05q	Ots05	125.84
Ot011948_Ots05q	Ots05	125.84
Ot015547_Ots05q	Ots05	125.84
Ot016718_Ots05q	Ots05	125.84
Ot022896_Ots05q	Ots05	125.84
Ot025357_Ots05q	Ots05	125.84
Ot027608_Ots05q	Ots05	125.84
Ot035635_Ots05q	Ots05	125.84
Ot042292_Ots05q	Ots05	125.84
Ots_109525-816	Ots05	125.84
Ot060803D_Ots05q	Ots05	133.98
Ot040586_Ots06p	Ots06	0
Ot059547D_Ots06p	Ots06	3.71
Ot004642_Ots06p	Ots06	5.16
Ot005696_Ots06p	Ots06	5.16
Ot007890_Ots06p	Ots06	5.16
Ot011111_Ots06p	Ots06	5.16
Ot011976_Ots06p	Ots06	5.16
Ot016847_Ots06p	Ots06	5.16
Ot017397_Ots06p	Ots06	5.16
Ot018332_Ots06p	Ots06	5.16
Ot022632_Ots06p	Ots06	5.16
Ot026663_Ots06p	Ots06	5.16
Ot035126_Ots06p	Ots06	5.16
Ot038760_Ots06p	Ots06	5.16
Ot040983_Ots06p	Ots06	5.16
Ot042210_Ots06p	Ots06	5.16
Ot056052_Ots06p	Ots06	5.16
Ot000097_Ots06p	Ots06	5.17
Ot001062_Ots06p	Ots06	5.17
Ot001109_Ots06p	Ots06	5.17
Ot001846_Ots06p	Ots06	5.17
Ot002105_Ots06p	Ots06	5.17
Ot002225_Ots06p	Ots06	5.17
Ot002514_Ots06p	Ots06	5.17
Ot003398_Ots06p	Ots06	5.17
Ot004163_Ots06p	Ots06	5.17
Ot004262_Ots06p	Ots06	5.17
Ot005652_Ots06p	Ots06	5.17
Ot006233_Ots06p	Ots06	5.17
Ot007543_Ots06p	Ots06	5.17
Ot008012_Ots06p	Ots06	5.17
Ot008519_Ots06p	Ots06	5.17
Ot009956_Ots06p	Ots06	5.17
Ot010452_Ots06p	Ots06	5.17
Ot011337_Ots06p	Ots06	5.17
Ot011551_Ots06p	Ots06	5.17
Ot015539_Ots06p	Ots06	5.17
Ot016323_Ots06p	Ots06	5.17
Ot017188_Ots06p	Ots06	5.17
Ot019484_Ots06p	Ots06	5.17
Ot021916_Ots06p	Ots06	5.17
Ot023346_Ots06p	Ots06	5.17
Ot023551_Ots06p	Ots06	5.17
Ot023760_Ots06p	Ots06	5.17
Ot023812_Ots06p	Ots06	5.17
Ot024059_Ots06p	Ots06	5.17
Ot024502_Ots06p	Ots06	5.17
Ot026458_Ots06p	Ots06	5.17
Ot026738_Ots06p	Ots06	5.17
Ot027756_Ots06p	Ots06	5.17
Ot028032_Ots06p	Ots06	5.17
Ot029974_Ots06p	Ots06	5.17
Ot030900_Ots06p	Ots06	5.17
Ot033467_Ots06p	Ots06	5.17
Ot034040_Ots06p	Ots06	5.17
Ot034912_Ots06p	Ots06	5.17
Ot036387_Ots06p	Ots06	5.17
Ot036765_Ots06p	Ots06	5.17
Ot037354_Ots06p	Ots06	5.17
Ot037917_Ots06p	Ots06	5.17
Ot038806_Ots06p	Ots06	5.17
Ot039876_Ots06p	Ots06	5.17
Ot040897_Ots06p	Ots06	5.17
Ot042769_Ots06p	Ots06	5.17
Ot043169_Ots06p	Ots06	5.17
Ot046263_Ots06p	Ots06	5.17
Ot047902_Ots06p	Ots06	5.17
Ot048866_Ots06p	Ots06	5.17
Ot049834_Ots06p	Ots06	5.17
Ot050860_Ots06p	Ots06	5.17
Ot051826_Ots06p	Ots06	5.17
Ot052192_Ots06p	Ots06	5.17
Ot053898_Ots06p	Ots06	5.17
Ot056042_Ots06p	Ots06	5.17
Ot056350_Ots06p	Ots06	5.17
Ot000848_Ots06p	Ots06	5.18
Ot021726_Ots06p	Ots06	5.18
Ot001530_Ots06p	Ots06	6.61
Ot009417_Ots06p	Ots06	6.61
Ot021922_Ots06p	Ots06	6.61
Ot036517_Ots06p	Ots06	6.61
Ot036981_Ots06p	Ots06	6.61
Ot041531_Ots06p	Ots06	6.61
Ot044949_Ots06p	Ots06	6.61
Ot046184_Ots06p	Ots06	6.61
Ot052655_Ots06p	Ots06	6.61
Ot053112_Ots06p	Ots06	6.61
Ot054636_Ots06p	Ots06	6.61
Ot060409D_Ots06p	Ots06	6.61
Ots_RAD9704	Ots06	6.61
Ot015946_Ots06p	Ots06	6.9
Ot022185_Ots06p	Ots06	6.9
Ot044950_Ots06p	Ots06	9.07
Ot003602_Ots06p	Ots06	9.47
Ot004012_Ots06p	Ots06	9.47
Ot005954_Ots06p	Ots06	9.47
Ot014412_Ots06p	Ots06	9.47
Ot023585_Ots06p	Ots06	9.47
Ot051026_Ots06p	Ots06	9.47
Ot053109_Ots06p	Ots06	9.47
Ot007916_Ots06p	Ots06	11.13
Ot047295_Ots06p	Ots06	11.13
Ot047814_Ots06p	Ots06	11.13
Ot032445_Ots06p	Ots06	13.73
Ot051326_Ots06p	Ots06	13.73
Ot038259_Ots06p	Ots06	14.31
Ot020725_Ots06p	Ots06	15.39
Ot026965_Ots06p	Ots06	15.69
Ot009554_Ots06p	Ots06	15.73
Ot004283_Ots06p	Ots06	16.41
Ot010053_Ots06p	Ots06	16.41
Ot041204_Ots06p	Ots06	16.41
Ot014899_Ots06p	Ots06	16.44
Ot001894_Ots06p	Ots06	16.48
Ot003289_Ots06p	Ots06	16.48
Ot011747_Ots06p	Ots06	16.48
Ot036772_Ots06p	Ots06	16.48
Ot038267_Ots06p	Ots06	16.48
Ot033462_Ots06p	Ots06	17.88
Ot033680_Ots06p	Ots06	17.88
Ot041879_Ots06p	Ots06	18.69
Ot043582_Ots06p	Ots06	18.69
Ot029722_Ots06p	Ots06	20.73
Ot036016_Ots06p	Ots06	20.73
Ot043096_Ots06p	Ots06	20.73
Ot050081_Ots06p	Ots06	20.73
Ot003454_Ots06p	Ots06	21.48
Ot024454_Ots06p	Ots06	21.48
Ot045809_Ots06p	Ots06	22.79
Ot008218_Ots06p	Ots06	24.35
Ot016698_Ots06p	Ots06	24.35
Ot021210_Ots06p	Ots06	24.35
Ot018468_Ots06p	Ots06	24.8
Ot022822_Ots06p	Ots06	24.8
Ot023643_Ots06p	Ots06	24.8
Ot018855_Ots06p	Ots06	26.23
Ot025139_Ots06p	Ots06	27.88
Ot027678_Ots06p	Ots06	30.06
Ot051584_Ots06p	Ots06	30.06
Ot023980_Ots06p	Ots06	31.47
Ot041189_Ots06p	Ots06	31.47
Ot023879_Ots06p	Ots06	31.48
Ot051346_Ots06p	Ots06	31.48
Ot012866_Ots06p	Ots06	31.63
Ot028939_Ots06p	Ots06	31.63
Ot046552_Ots06p	Ots06	31.63
Ot036160_Ots06p	Ots06	33.06
Ot027545_Ots06p	Ots06	33.54
Ot050880_Ots06p	Ots06	33.54
Ot053530_Ots06p	Ots06	33.54
Ot054338_Ots06p	Ots06	33.54
Ot032157_Ots06p	Ots06	34.09
Ot036982_Ots06p	Ots06	35.65
Ots_94903-99	Ots06	35.65
Ot023420_Ots06p	Ots06	36.09
Ot027619_Ots06p	Ots06	36.09
Ot002922_Ots06p	Ots06	38.27
Ot018702_Ots06p	Ots06	38.27
Ot019414_Ots06p	Ots06	38.27
Ot030411_Ots06p	Ots06	38.27
Ot030913_Ots06p	Ots06	38.27
Ot032081_Ots06p	Ots06	38.27
Ot035078_Ots06p	Ots06	38.27
Ot051887_Ots06p	Ots06	38.27
Ot053203_Ots06p	Ots06	38.27
Ot056139_Ots06p	Ots06	38.27
Ot054035_Ots06p	Ots06	38.28
Ot009933_Ots06p	Ots06	40.38
Ots_FGF6A	Ots06	42.35
Ot027702_Ots06p	Ots06	45.25
Ot028070_Ots06p	Ots06	45.25
Ot032011_Ots06p	Ots06	45.25
Ot038200_Ots06p	Ots06	45.25
Ot055008_Ots06p	Ots06	45.25
Ot002136_Ots06p	Ots06	46.68
Ot032380_Ots06p	Ots06	46.68
Ot044119_Ots06p	Ots06	46.68
Ot048972_Ots06p	Ots06	46.68
Ot006327_Ots06p	Ots06	48.12
Ot018096_Ots06p	Ots06	48.12
Ot028431_Ots06p	Ots06	48.12
Ot047078_Ots06p	Ots06	48.12
Ot048381_Ots06p	Ots06	48.12
Ot055175_Ots06p	Ots06	48.12
Ot037114_Ots06p	Ots06	51.53
Ot044296_Ots06p	Ots06	51.53
Ot001424_Ots06p	Ots06	52.51
Ot007558_Ots06p	Ots06	52.51
Ot018187_Ots06p	Ots06	53.94
Ot036214_Ots06p	Ots06	53.94
Ot053280_Ots06p	Ots06	53.94
Ot024984_Ots06p	Ots06	56.31
Ot027003_Ots06p	Ots06	56.31
Ot029131_Ots06p	Ots06	56.31
Ot042456_Ots06p	Ots06	56.31
Ot029270_Ots06c	Ots06	56.45
Ot005261_Ots06c	Ots06	60.29
Ot024957_Ots06c	Ots06	60.89
Ot028847_Ots06c	Ots06	60.89
Ot004718_Ots06c	Ots06	61.33
Ot043647_Ots06c	Ots06	61.57
Ot055304_Ots06c	Ots06	61.72
Ot021772_Ots06c	Ots06	62.54
Ot037828_Ots06c	Ots06	62.54
Ot014685_Ots06c	Ots06	63.83
Ot002251_Ots06c	Ots06	64.95
Ot004022_Ots06c	Ots06	64.95
Ot004027_Ots06c	Ots06	64.95
Ot005662_Ots06c	Ots06	64.95
Ot016827_Ots06c	Ots06	64.95
Ot024544_Ots06c	Ots06	64.95
Ot025263_Ots06c	Ots06	64.95
Ot041789_Ots06c	Ots06	64.95
Ot047801_Ots06c	Ots06	64.95
Ot000175_Ots06c	Ots06	65.94
Ot001978_Ots06c	Ots06	65.94
Ot002663_Ots06c	Ots06	65.94
Ot004983_Ots06c	Ots06	65.94
Ot008591_Ots06c	Ots06	65.94
Ot010443_Ots06c	Ots06	65.94
Ot021359_Ots06c	Ots06	65.94
Ot048897_Ots06c	Ots06	65.94
Ot051482_Ots06c	Ots06	65.94
Ot053875_Ots06c	Ots06	65.94
Ot026049_Ots06c	Ots06	66.39
Ot048244_Ots06c	Ots06	66.39
Ots_RAD9536	Ots06	66.39
Ot000269_Ots06c	Ots06	68.58
Ot002789_Ots06c	Ots06	68.58
Ot003759_Ots06q	Ots06	70.32
Ots_u6-75	Ots06	70.32
Ot000395_Ots06q	Ots06	70.91
Ot039172_Ots06q	Ots06	73.06
Ot021194_Ots06q	Ots06	75.32
Ot022366_Ots06q	Ots06	75.32
Ot054758_Ots06q	Ots06	75.32
Ot008208_Ots06q	Ots06	75.33
Ot034793_Ots06q	Ots06	75.33
Ot049362_Ots06q	Ots06	78.18
Ot029326_Ots06q	Ots06	80.28
Ot000524_Ots06q	Ots06	82.14
Ot027345_Ots06q	Ots06	83.58
Ot023699_Ots06q	Ots06	83.88
Ot014640_Ots06q	Ots06	85.98
Ot035010_Ots06q	Ots06	85.98
Ot014437_Ots06q	Ots06	94.77
Ot033979_Ots06q	Ots06	94.77
Ot010182_Ots06q	Ots06	97.4
Ot011911_Ots06q	Ots06	97.86
Ot032836_Ots06q	Ots06	98.33
Ot055965_Ots06q	Ots06	98.33
Ot022189_Ots06q	Ots06	98.54
Ot027873_Ots06q	Ots06	101.71
Ot032776_Ots06q	Ots06	101.71
Ot047940_Ots06q	Ots06	101.71
Ot005051_Ots06q	Ots06	101.72
Ot007711_Ots06q	Ots06	101.72
Ot010611_Ots06q	Ots06	101.72
Ot042192_Ots06q	Ots06	101.72
Ot004984_Ots06q	Ots06	104.59
Ot009849_Ots06q	Ots06	106.42
Ot012171_Ots06q	Ots06	106.42
Ot018430_Ots06q	Ots06	106.42
Ot037827_Ots06q	Ots06	106.42
Ot045177_Ots06q	Ots06	110
Ot012074_Ots06q	Ots06	110.54
Ot053183_Ots06q	Ots06	110.54
Ots_GDH-81x	Ots06	110.54
Ot022864_Ots06q	Ots06	112.62
Ot023667_Ots06q	Ots06	112.62
Ot047975_Ots06q	Ots06	112.62
Ot005151_Ots06q	Ots06	114.05
Ot027746_Ots06q	Ots06	114.05
Ot043291_Ots06q	Ots06	114.05
Ot007254_Ots06q	Ots06	115.65
Ot038059_Ots06q	Ots06	115.65
Ot007226_Ots06q	Ots06	116.22
Ot021896_Ots06q	Ots06	116.22
Ot023620_Ots06q	Ots06	116.22
Ot025188_Ots06q	Ots06	116.22
Ot044101_Ots06q	Ots06	116.22
Ot002517_Ots06q	Ots06	116.96
Ot012255_Ots06q	Ots06	116.96
Ot014074_Ots06q	Ots06	116.96
Ot029518_Ots06q	Ots06	116.96
Ot015899_Ots06q	Ots06	117.08
Ot016278_Ots06q	Ots06	117.08
Ot043367_Ots06q	Ots06	117.08
Ot050178_Ots06q	Ots06	117.08
Ot053289_Ots06q	Ots06	117.08
Ot001404_Ots06q	Ots06	121.26
Ot022405_Ots06q	Ots06	121.26
Ot004784_Ots06q	Ots06	125.58
Ot017159_Ots06q	Ots06	125.58
Ot011675_Ots06q	Ots06	126.94
Ot037729_Ots06q	Ots06	126.94
Ot008009D_Ots06q	Ots06	128.23
Ot009797_Ots06q	Ots06	128.23
Ot031773_Ots06q	Ots06	128.23
Ot045804_Ots06q	Ots06	128.23
Ot052370_Ots06q	Ots06	128.23
Ot007478_Ots06q	Ots06	129.27
Ot011435_Ots06q	Ots06	129.27
Ot035367_Ots06q	Ots06	129.27
Ot041959_Ots06q	Ots06	129.27
Ot046250_Ots06q	Ots06	129.27
Ots_115987-325	Ots06	129.27
Ot017852_Ots06q	Ots06	129.37
Ot012963_Ots06q	Ots06	133.54
Ot013684_Ots06q	Ots06	133.54
Ot017359_Ots06q	Ots06	133.54
Ot018054_Ots06q	Ots06	133.54
Ot030413_Ots06q	Ots06	133.54
Ot046347_Ots06q	Ots06	133.54
Ot003288_Ots06q	Ots06	135.67
Ot043347_Ots06q	Ots06	138.98
Ot040824_Ots06q	Ots06	140.09
Ot008291_Ots06q	Ots06	140.42
Ot013435_Ots06q	Ots06	140.42
Ot013951_Ots06q	Ots06	140.42
Ot015314_Ots06q	Ots06	140.42
Ot019871_Ots06q	Ots06	140.42
Ot024303_Ots06q	Ots06	140.42
Ot045816_Ots06q	Ots06	140.42
Ot010931_Ots06q	Ots06	141.46
Ot021722_Ots06q	Ots06	141.46
Ot030386_Ots06q	Ots06	141.46
Ot047750_Ots06q	Ots06	141.46
Ot054426_Ots06q	Ots06	141.46
Ot011064_Ots06q	Ots06	143.34
Ot002504D_Ots06q	Ots06	143.58
Ot017568_Ots06q	Ots06	143.58
Ot017654_Ots06q	Ots06	143.58
Ot040719_Ots06q	Ots06	143.58
Ot060745D_Ots01q_Ots06q	Ots06	143.58
Ots_105385-421	Ots06	143.58
Ot018929_Ots06q	Ots06	145.02
Ot028461_Ots06q	Ots06	145.02
Ot032080_Ots06q	Ots06	145.02
Ot048009_Ots06q	Ots06	145.02
Ot034825_Ots06q	Ots06	145.26
Ot060056D_Ots01q_Ots06q	Ots06	145.26
Ot022219_Ots06q	Ots06	148.13
Ot060792D_Ots01q_Ots06q	Ots06	149.56
Ot060111D_Ots06q	Ots06	153.87
Ot050342D_Ots06q	Ots06	154.9
Ot060728D_Ots01q_Ots06q	Ots06	154.9
Ot004613D_Ots06q	Ots06	155.18
Ot006010_Ots06q	Ots06	155.18
Ot014220D_Ots06q	Ots06	155.18
Ot021378D_Ots06q	Ots06	155.18
Ot040924D_Ots01q_Ots06q	Ots06	155.18
Ot059380D_Ots01q_Ots06q	Ots06	155.18
Ot059858D_Ots06q	Ots06	155.18
Ot060066D_Ots01q_Ots06q	Ots06	155.18
Ot060249D_Ots06q	Ots06	155.18
Ot060468D_Ots06q	Ots06	155.18
Ot060481D_Ots06q	Ots06	155.18
Ot060482D_Ots06q	Ots06	155.18
Ot060484D_Ots06q	Ots06	155.18
Ot060507D_Ots01q_Ots06q	Ots06	157.45
Ot060773D_Ots06q	Ots06	159.4
Ot059456D_Ots01q_Ots06q	Ots06	162.26
Ot059484D_Ots06q	Ots06	162.26
Ot060131D_Ots06q	Ots06	164.28
Ot000212_Ots06q	Ots06	166.74
Ot003362D_Ots06q	Ots06	166.74
Ot021555D_Ots06q	Ots06	166.74
Ot030409D_Ots06q	Ots06	166.74
Ot043139D_Ots06q	Ots06	166.74
Ot059570D_Ots01q_Ots06q	Ots06	166.74
Ot059819D_Ots06q	Ots06	166.74
Ot060245D_Ots06q	Ots06	166.74
Ot060711D_Ots06q	Ots06	166.74
Ot060775D_Ots01q_Ots06q	Ots06	166.74
Ot060439D_Ots06q	Ots06	170.94
Ot060467D_Ots07p	Ots07	0
Ot021862D_Ots07p	Ots07	1.43
Ot060769D_Ots07p	Ots07	1.64
Ot055812D_Ots07p	Ots07	3.81
Ot006647_Ots07p	Ots07	3.82
Ot013104D_Ots07p	Ots07	3.82
Ot035305D_Ots07p	Ots07	3.82
Ot058173D_Ots07p	Ots07	3.82
Ot059834D_Ots14p_Ots07p	Ots07	3.82
Ot015873D_Ots07p	Ots07	3.88
Ot039501D_Ots07p	Ots07	3.88
Ot054451D_Ots07p	Ots07	3.88
Ot060758D_Ots07p	Ots07	3.88
Ot004495D_Ots07p	Ots07	5.64
Ot028378D_Ots07p	Ots07	5.64
Ot057561D_Ots14p_Ots07p	Ots07	5.64
Ot059215D_Ots07p	Ots07	5.64
Ot059451D_Ots14p_Ots07p	Ots07	5.64
Ot003620_Ots07p	Ots07	5.77
Ot007181_Ots07p	Ots07	5.77
Ot012379D_Ots07p	Ots07	5.77
Ot017860D_Ots07p	Ots07	5.77
Ot020845D_Ots07p	Ots07	5.77
Ot038386D_Ots07p	Ots07	5.77
Ot042939D_Ots07p	Ots07	5.77
Ot045762D_Ots07p	Ots07	5.77
Ot058569D_Ots14p_Ots07p	Ots07	5.77
Ot059794D_Ots14p_Ots07p	Ots07	5.77
Ot059862D_Ots14p_Ots07p	Ots07	5.77
Ot059863D_Ots14p_Ots07p	Ots07	5.77
Ot059924D_Ots14p_Ots07p	Ots07	5.77
Ot059983D_Ots14p_Ots07p	Ots07	5.77
Ot060452D_Ots07p	Ots07	7.23
Ot056198_Ots07p	Ots07	9.53
Ot058605D_Ots07p	Ots07	9.53
Ot060429D_Ots14p_Ots07p	Ots07	9.57
Ot060916D_Ots07p	Ots07	11.73
Ot060845D_Ots14p_Ots07p	Ots07	13.88
Ot060888D_Ots07p	Ots07	16.75
Ot059891D_Ots14p_Ots07p	Ots07	18.18
Ot059216D_Ots14p_Ots07p	Ots07	22.01
Ot007562_Ots07p	Ots07	23.92
Ot009823D_Ots07p	Ots07	23.92
[truncated: 5,305 more rows]

## Sheet: S2.2 Map Haploid Fam A
Marker	Linkage group	Distance (cM)
Ot060664D_Ots01q	Ots01	0
Ot060718D_Ots01q	Ots01	0
Ot001879D_Ots01q	Ots01	2.2
Ot011761D_Ots01q	Ots01	2.2
Ot016377D_Ots01q	Ots01	2.2
Ot039593D_Ots01q	Ots01	2.2
Ot040924D_Ots01q_Ots06q	Ots01	2.2
Ot044842D_Ots01q	Ots01	2.2
Ot053029D_Ots01q	Ots01	2.2
Ot059380D_Ots01q_Ots06q	Ots01	2.2
Ot059456D_Ots01q_Ots06q	Ots01	2.2
Ot060056D_Ots01q_Ots06q	Ots01	2.2
Ot060066D_Ots01q_Ots06q	Ots01	2.2
Ot060745D_Ots01q_Ots06q	Ots01	2.2
Ot060767D_Ots01q	Ots01	2.2
Ot060786D_Ots01q	Ots01	2.2
Ot060792D_Ots01q_Ots06q	Ots01	2.2
Ot002713_Ots01q	Ots01	4.4
Ot006817_Ots01q	Ots01	4.4
Ot012896_Ots01q	Ots01	4.4
Ot013167_Ots01q	Ots01	4.4
Ot015159_Ots01q	Ots01	4.4
Ot030998_Ots01q	Ots01	4.4
Ot042508_Ots01q	Ots01	4.4
Ot044191_Ots01q	Ots01	4.4
Ot049191_Ots01q	Ots01	4.4
Ot055190_Ots01q	Ots01	4.4
Ot011518_Ots01q	Ots01	6.5
Ot011689_Ots01q	Ots01	6.5
Ot014352_Ots01q	Ots01	6.5
Ot015317_Ots01q	Ots01	6.5
Ot019486_Ots01q	Ots01	6.5
Ot022108_Ots01q	Ots01	6.5
Ot022221_Ots01q	Ots01	6.5
Ot022319_Ots01q	Ots01	6.5
Ot022414_Ots01q	Ots01	6.5
Ot024360_Ots01q	Ots01	6.5
Ot038960_Ots01q	Ots01	6.5
Ot044818_Ots01q	Ots01	6.5
Ot049572_Ots01q	Ots01	6.5
Ots_RAD3513-49	Ots01	6.5
Ot012819_Ots01q	Ots01	7.3
Ot054524_Ots01q	Ots01	8
Ot054389_Ots01q	Ots01	8.7
Ot003010_Ots01q	Ots01	17.5
Ot003695_Ots01q	Ots01	17.5
Ot005610_Ots01q	Ots01	17.5
Ot017328_Ots01q	Ots01	17.5
Ot035180_Ots01q	Ots01	17.5
Ot043700_Ots01q	Ots01	17.5
Ot043726_Ots01q	Ots01	17.5
Ot011319_Ots01q	Ots01	21.8
Ot018375_Ots01q	Ots01	21.8
Ot045647_Ots01q	Ots01	21.8
Ot047110_Ots01q	Ots01	21.8
Ot035457_Ots01q	Ots01	24
Ot037676_Ots01q	Ots01	24
Ot053282_Ots01q	Ots01	24
Ot001609_Ots01q	Ots01	26.2
Ot015349_Ots01q	Ots01	26.2
Ot034103_Ots01q	Ots01	26.2
Ot041588_Ots01q	Ots01	26.2
Ot044706_Ots01q	Ots01	26.2
Ot052056_Ots01q	Ots01	26.2
Ot017487_Ots01q	Ots01	28.4
Ot042587_Ots01q	Ots01	28.4
Ot024625_Ots01q	Ots01	30.6
Ot030843_Ots01q	Ots01	30.6
Ot033613_Ots01q	Ots01	30.6
Ot047184_Ots01q	Ots01	30.6
Ot002729_Ots01q	Ots01	32.7
Ot007519_Ots01q	Ots01	32.7
Ot015296_Ots01q	Ots01	32.7
Ot041648_Ots01q	Ots01	32.7
Ot046331_Ots01q	Ots01	32.7
Ot000382_Ots01q	Ots01	39.3
Ot000790_Ots01q	Ots01	39.3
Ot016921_Ots01q	Ots01	39.3
Ot030155_Ots01q	Ots01	39.3
Ot033404_Ots01q	Ots01	39.3
Ot037784_Ots01q	Ots01	39.3
Ot041218_Ots01q	Ots01	39.3
Ot045947_Ots01q	Ots01	39.3
Ot051354_Ots01q	Ots01	39.3
Ots_107806-821	Ots01	39.3
Ot003030_Ots01q	Ots01	41.5
Ot004924_Ots01q	Ots01	41.5
Ot009941_Ots01q	Ots01	41.5
Ot010860_Ots01q	Ots01	41.5
Ot014581_Ots01q	Ots01	41.5
Ot027323_Ots01q	Ots01	41.5
Ot034494_Ots01q	Ots01	45.8
Ot027734_Ots01q	Ots01	54.6
Ot008359_Ots01q	Ots01	61.2
Ot009078_Ots01q	Ots01	61.2
Ot017960_Ots01q	Ots01	61.2
Ot018629_Ots01q	Ots01	61.2
Ot027026_Ots01q	Ots01	61.2
Ot032372_Ots01q	Ots01	61.2
Ot043358_Ots01q	Ots01	61.2
Ot008126_Ots01c	Ots01	63.3
Ot008233_Ots01c	Ots01	63.3
Ot012082_Ots01c	Ots01	63.3
Ot014171D_Ots01c	Ots01	63.3
Ot017763_Ots01c	Ots01	63.3
Ot018697_Ots01c	Ots01	63.3
Ot000909_Ots01c	Ots01	65.5
Ot036959_Ots01c	Ots01	65.5
Ot000860_Ots01p	Ots01	67.7
Ot001743_Ots01p	Ots01	67.7
Ot003524_Ots01p	Ots01	67.7
Ot006384_Ots01p	Ots01	67.7
Ot020796_Ots01p	Ots01	67.7
Ot021684_Ots01p	Ots01	67.7
Ot028570_Ots01p	Ots01	67.7
Ot002685_Ots01p	Ots01	69.9
Ot011777_Ots01p	Ots01	69.9
Ot017189_Ots01p	Ots01	69.9
Ot036572_Ots01p	Ots01	69.9
Ot040090_Ots01p	Ots01	69.9
Ot023201_Ots01p	Ots01	76.4
Ot029384_Ots01p	Ots01	76.4
Ot002018_Ots01p	Ots01	83
Ot005569_Ots01p	Ots01	83
Ot015462_Ots01p	Ots01	83
Ot022327_Ots01p	Ots01	83
Ot026099_Ots01p	Ots01	83
Ot038007_Ots01p	Ots01	83
Ot035251_Ots01p	Ots01	86.3
Ot031320_Ots01p	Ots01	89.5
Ot045071_Ots01p	Ots01	89.5
Ot008758_Ots01p	Ots01	93.9
Ot014391_Ots01p	Ots01	93.9
Ot035959_Ots01p	Ots01	93.9
Ot038757_Ots01p	Ots01	93.9
Ot048535_Ots01p	Ots01	93.9
Ot000336_Ots01p	Ots01	102.7
Ot001766_Ots01p	Ots01	102.7
Ot003700_Ots01p	Ots01	102.7
Ot004134_Ots01p	Ots01	102.7
Ot007813_Ots01p	Ots01	102.7
Ot009791_Ots01p	Ots01	102.7
Ot012205_Ots01p	Ots01	102.7
Ot012443_Ots01p	Ots01	102.7
Ot016034_Ots01p	Ots01	102.7
Ot024504_Ots01p	Ots01	102.7
Ot039542_Ots01p	Ots01	102.7
Ot052725_Ots01p	Ots01	102.7
Ot023429_Ots01p	Ots01	104.8
Ot028488_Ots01p	Ots01	104.8
Ot011300_Ots01p	Ots01	107
Ot035091_Ots01p	Ots01	107
Ot046471_Ots01p	Ots01	107
Ot002510_Ots01p	Ots01	111.4
Ot013330_Ots01p	Ots01	111.4
Ot018685_Ots01p	Ots01	111.4
Ot019150_Ots01p	Ots01	111.4
Ot019299_Ots01p	Ots01	111.4
Ot020769_Ots01p	Ots01	111.4
Ot023837_Ots01p	Ots01	111.4
Ot026526_Ots01p	Ots01	111.4
Ot028491_Ots01p	Ots01	111.4
Ot038060_Ots01p	Ots01	111.4
Ot040730_Ots01p	Ots01	111.4
Ot055118_Ots01p	Ots01	111.4
Ots_myoD-364	Ots01	111.4
Ot000459_Ots01p	Ots01	113.6
Ot013128_Ots01p	Ots01	113.6
Ot014883_Ots01p	Ots01	113.6
Ot018180_Ots01p	Ots01	113.6
Ot019899_Ots01p	Ots01	113.6
Ot020486_Ots01p	Ots01	113.6
Ot021200_Ots01p	Ots01	113.6
Ot023544_Ots01p	Ots01	113.6
Ot024279_Ots01p	Ots01	113.6
Ot025627_Ots01p	Ots01	113.6
Ot026346_Ots01p	Ots01	113.6
Ot032325_Ots01p	Ots01	113.6
Ot032803_Ots01p	Ots01	113.6
Ot033963_Ots01p	Ots01	113.6
Ot036140_Ots01p	Ots01	113.6
Ot036743_Ots01p	Ots01	113.6
Ot047777_Ots01p	Ots01	113.6
Ot048783_Ots01p	Ots01	113.6
Ot051272_Ots01p	Ots01	113.6
Ot051315_Ots01p	Ots01	113.6
Ot053843_Ots01p	Ots01	113.6
Ot056348_Ots01p	Ots01	113.6
Ot007129D_Ots02q	Ots02	0
Ot017484D_Ots02q	Ots02	2.5
Ot032418D_Ots02q	Ots02	2.5
Ot051901D_Ots02q	Ots02	2.5
Ot055236D_Ots02q	Ots02	2.5
Ot060157D_Ots02q	Ots02	2.5
Ot060787D_Ots02q_Ots32q	Ots02	2.5
Ot060797D_Ots02q	Ots02	2.5
Ot003137D_Ots02q	Ots02	4.7
Ot014780D_Ots02q	Ots02	4.7
Ot023662D_Ots02q	Ots02	4.7
Ot028442D_Ots02q	Ots02	4.7
Ot037737D_Ots02q	Ots02	4.7
Ot059363D_Ots02q	Ots02	4.7
Ot059588D_Ots02q_Ots32q	Ots02	4.7
Ot060118D_Ots02q_Ots32q	Ots02	4.7
Ot060214D_Ots02q	Ots02	4.7
Ot060694D_Ots02q	Ots02	4.7
Ot057940D_Ots02q_Ots32q	Ots02	11.2
Ot060055D_Ots02q_Ots32q	Ots02	11.2
Ot007384D_Ots02q	Ots02	13.4
Ot017439D_Ots02q	Ots02	13.4
Ot036680D_Ots02q	Ots02	13.4
Ot060783D_Ots02q	Ots02	13.4
Ot041681D_Ots02q	Ots02	15.6
Ot060727D_Ots02q	Ots02	15.6
Ot060733D_Ots02q_Ots32q	Ots02	18.5
Ot046905D_Ots02q	Ots02	24.4
Ot032038D_Ots02q	Ots02	26.5
Ot045269_Ots02q	Ots02	28.7
Ot048964_Ots02q	Ots02	28.7
Ot041301_Ots02q	Ots02	30.9
Ot050893_Ots02q	Ots02	30.9
Ot010893_Ots02q	Ots02	35.3
Ot028730_Ots02q	Ots02	35.3
Ot029504_Ots02q	Ots02	35.3
Ot000407_Ots02q	Ots02	37.4
Ot004854_Ots02q	Ots02	37.4
Ot004990_Ots02q	Ots02	37.4
Ot015824_Ots02q	Ots02	37.4
Ot024723_Ots02q	Ots02	37.4
Ot037139_Ots02q	Ots02	37.4
Ot038289D_Ots02q	Ots02	37.4
Ot041781_Ots02q	Ots02	37.4
Ot046590_Ots02q	Ots02	37.4
Ot020377_Ots02q	Ots02	45.3
Ot005250_Ots02q	Ots02	53.1
Ot028123_Ots02q	Ots02	53.1
Ot037457_Ots02q	Ots02	53.1
Ot039286_Ots02q	Ots02	53.1
Ot043366_Ots02q	Ots02	53.1
Ot056181_Ots02q	Ots02	53.1
Ot006258_Ots02c	Ots02	55.3
Ot007228_Ots02c	Ots02	55.3
Ot007476_Ots02c	Ots02	55.3
Ot010740_Ots02c	Ots02	55.3
Ot017686_Ots02c	Ots02	55.3
Ot020123_Ots02c	Ots02	55.3
Ot022780_Ots02p	Ots02	55.3
Ot023700_Ots02c	Ots02	55.3
Ot027522_Ots02q	Ots02	55.3
Ot036871_Ots02c	Ots02	55.3
Ot051459_Ots02c	Ots02	55.3
Ot035533_Ots02p	Ots02	59.7
Ot041395_Ots02p	Ots02	59.7
Ot042208_Ots02p	Ots02	59.7
Ot048739_Ots02p	Ots02	64
Ot049991_Ots02p	Ots02	64
Ot002476_Ots02p	Ots02	68.4
Ot006402_Ots02p	Ots02	68.4
Ot042212_Ots02p	Ots02	68.4
Ot052966_Ots02p	Ots02	68.4
Ot041195_Ots02p	Ots02	70.5
Ot040272_Ots02p	Ots02	72.7
Ot044235_Ots02p	Ots02	72.7
Ot048914_Ots02p	Ots02	72.7
Ot009599_Ots02p	Ots02	81.5
Ot012919_Ots02p	Ots02	81.5
Ot021667_Ots02p	Ots02	81.5
Ot043584_Ots02p	Ots02	81.5
Ot027342_Ots02p	Ots02	83.7
Ot023842_Ots02p	Ots02	85.9
Ot026395_Ots02p	Ots02	85.9
Ot016895_Ots02p	Ots02	88
Ot000887_Ots02p	Ots02	94.6
Ot001602_Ots02p	Ots02	94.6
Ot004139_Ots02p	Ots02	94.6
Ot007841_Ots02p	Ots02	94.6
Ot008924_Ots02p	Ots02	94.6
Ot009319_Ots02p	Ots02	94.6
Ot013334_Ots02p	Ots02	94.6
Ot013391_Ots02p	Ots02	94.6
Ot017633_Ots02p	Ots02	94.6
Ot018434_Ots02p	Ots02	94.6
Ot022207_Ots02p	Ots02	94.6
Ot022907_Ots02p	Ots02	94.6
Ot026160_Ots02p	Ots02	94.6
Ot027112_Ots02p	Ots02	94.6
Ot034177_Ots02p	Ots02	94.6
Ot034299_Ots02p	Ots02	94.6
Ot039011_Ots02p	Ots02	94.6
Ot039612_Ots02p	Ots02	94.6
Ot044798_Ots02p	Ots02	94.6
Ot049417_Ots02p	Ots02	94.6
Ot050727_Ots02p	Ots02	94.6
Ot054848_Ots02p	Ots02	94.6
Ot056173_Ots02p	Ots02	94.6
Ot056223_Ots02p	Ots02	94.6
Ots_MHC2	Ots02	94.6
Ot015498_Ots02p	Ots02	96.8
Ot055907_Ots02p	Ots02	96.8
Ot001735_Ots02p	Ots02	101.1
Ot005406_Ots02p	Ots02	101.1
Ot006343_Ots02p	Ots02	101.1
Ot016257_Ots02p	Ots02	101.1
Ot024864_Ots02p	Ots02	101.1
Ot040808_Ots02p	Ots02	101.1
Ot041096_Ots02p	Ots02	101.1
Ot043445_Ots02p	Ots02	101.1
Ot048124_Ots02p	Ots02	101.1
Ot034641_Ots02p	Ots02	103.3
Ot010539_Ots02p	Ots02	105.5
Ot013162_Ots02p	Ots02	105.5
Ot016178_Ots02p	Ots02	105.5
Ot025031_Ots02p	Ots02	105.5
Ot027077_Ots02p	Ots02	105.5
Ot034157_Ots02p	Ots02	105.5
Ot035691_Ots02p	Ots02	105.5
Ot041223_Ots02p	Ots02	105.5
Ot042484_Ots02p	Ots02	105.5
Ot042599_Ots02p	Ots02	105.5
Ot054586_Ots02p	Ots02	105.5
Ot058815D_Ots02p	Ots02	105.5
Ot000042_Ots02p	Ots02	109.8
Ot015928_Ots02p	Ots02	109.8
Ot016987_Ots02p	Ots02	109.8
Ot021125_Ots02p	Ots02	109.8
Ot041338_Ots02p	Ots02	109.8
Ot042318_Ots02p	Ots02	109.8
Ot045102_Ots02p	Ots02	109.8
Ot045948_Ots02p	Ots02	109.8
Ot051322_Ots02p	Ots02	109.8
Ot056220_Ots02p	Ots02	109.8
Ots_RAD4486	Ots02	109.8
Ots_TCTA-58	Ots02	109.8
Ot004435_Ots02p	Ots02	112
Ot007221_Ots02p	Ots02	112
Ot010746_Ots02p	Ots02	112
Ot017241_Ots02p	Ots02	112
Ot029682_Ots02p	Ots02	112
Ot033776_Ots02p	Ots02	112
Ot045262_Ots02p	Ots02	112
Ot001853_Ots02p	Ots02	114.2
Ot009081_Ots02p	Ots02	114.2
Ot012305_Ots02p	Ots02	114.2
Ot013843_Ots02p	Ots02	114.2
Ot014671_Ots02p	Ots02	114.2
Ot020605_Ots02p	Ots02	114.2
Ot023784_Ots02p	Ots02	114.2
Ot030686_Ots02p	Ots02	114.2
Ot051968_Ots02p	Ots02	114.2
Ot056684_Ots02p	Ots02	114.2
Ot060049D_Ots03p	Ots03	0
Ot002229D_Ots03p	Ots03	2.2
Ot019298D_Ots03p	Ots03	2.2
Ot023941D_Ots03p	Ots03	2.2
Ot031429D_Ots03p	Ots03	2.2
Ot038263D_Ots03p	Ots03	2.2
Ot041865D_Ots03p	Ots03	2.2
Ot047696D_Ots03p_Ots23q	Ots03	2.2
Ot050061D_Ots03p	Ots03	2.2
Ot059932D_Ots03p_Ots23q	Ots03	2.2
Ot060166D_Ots03p	Ots03	2.2
Ot060203D_Ots03p	Ots03	2.2
Ot060208D_Ots03p	Ots03	2.2
Ot060692D_Ots03p	Ots03	2.2
Ot060791D_Ots03p_Ots23q	Ots03	2.2
Ot008803D_Ots03p_Ots23q	Ots03	4.4
Ot041685_Ots03p	Ots03	4.4
Ot054122_Ots03p	Ots03	4.4
Ot054815D_Ots03p	Ots03	4.4
Ot059841D_Ots03p_Ots23q	Ots03	4.4
Ot038380_Ots03p	Ots03	6.6
Ot060244D_Ots03p	Ots03	6.6
Ot000034_Ots03p	Ots03	8.8
Ot039875_Ots03p	Ots03	8.8
Ot001450_Ots03p	Ots03	13.1
Ot016051_Ots03p	Ots03	13.1
Ot017393_Ots03p	Ots03	13.1
Ot031662_Ots03p	Ots03	13.1
Ot012779_Ots03p	Ots03	15.3
Ot037058_Ots03p	Ots03	15.3
Ot017690_Ots03p	Ots03	17.5
Ot008227_Ots03p	Ots03	24
Ot025271_Ots03p	Ots03	24
Ot005015D_Ots03p	Ots03	26.2
Ot008091_Ots03p	Ots03	26.2
Ot019167_Ots03p	Ots03	26.2
Ot020975_Ots03p	Ots03	26.2
Ot038136_Ots03p	Ots03	26.2
Ots_102420-494	Ots03	26.2
Ot029509_Ots03p	Ots03	32.8
Ot035954_Ots03p	Ots03	32.8
Ot041883_Ots03p	Ots03	32.8
Ot044250_Ots03p	Ots03	32.8
Ot003095_Ots03p	Ots03	39.3
Ot019349_Ots03p	Ots03	44.8
Ot011872_Ots03p	Ots03	47.5
Ot051893_Ots03p	Ots03	50.2
Ot007030_Ots03p	Ots03	56.8
Ot040450_Ots03p	Ots03	56.8
Ot037017_Ots03p	Ots03	63.4
Ot054794_Ots03p	Ots03	63.4
Ot055475_Ots03p	Ots03	63.4
Ots_94857-232	Ots03	63.4
Ot001840_Ots03c	Ots03	65.5
Ot008180_Ots03c	Ots03	65.5
Ot018030_Ots03c	Ots03	65.5
Ot018408_Ots03c	Ots03	65.5
Ot020241_Ots03p	Ots03	65.5
Ot036454_Ots03c	Ots03	65.5
Ot048664_Ots03c	Ots03	65.5
Ot005677_Ots03c	Ots03	67.7
Ot008514_Ots03c	Ots03	67.7
Ot017618_Ots03c	Ots03	67.7
Ot018801_Ots03c	Ots03	67.7
Ot040379_Ots03c	Ots03	67.7
Ot049289_Ots03c	Ots03	67.7
Ot022144_Ots03c	Ots03	69.9
Ot004516_Ots03q	Ots03	74.2
Ot010869_Ots03q	Ots03	74.2
Ot034887_Ots03q	Ots03	74.2
Ot047028_Ots03q	Ots03	74.2
Ot039813_Ots03q	Ots03	83.1
Ot000431_Ots03q	Ots03	87.5
Ot001256_Ots03q	Ots03	89.6
Ot004952_Ots03q	Ots03	89.6
Ot007703_Ots03q	Ots03	89.6
Ot008432_Ots03q	Ots03	89.6
Ot009641_Ots03q	Ots03	89.6
Ot010337_Ots03q	Ots03	89.6
Ot015333_Ots03q	Ots03	89.6
Ot016127_Ots03q	Ots03	89.6
Ot020557_Ots03q	Ots03	89.6
Ot025517_Ots03q	Ots03	89.6
Ot028426_Ots03q	Ots03	89.6
Ot037086_Ots03q	Ots03	89.6
Ot048606_Ots03q	Ots03	89.6
Ot053542_Ots03q	Ots03	89.6
Ot054318_Ots03q	Ots03	89.6
Ots_118938-325	Ots03	89.6
Ot053073_Ots03q	Ots03	91.8
Ot009344_Ots03q	Ots03	94
Ot028054_Ots03q	Ots03	94
Ot043636_Ots03q	Ots03	94
Ot026178_Ots03q	Ots03	96.2
Ot053712_Ots03q	Ots03	96.2
Ot054541_Ots03q	Ots03	96.2
Ot003086_Ots03q	Ots03	98.4
Ot003937_Ots03q	Ots03	98.4
Ot009332_Ots03q	Ots03	98.4
Ot019070_Ots03q	Ots03	98.4
Ot029887_Ots03q	Ots03	98.4
Ot037076_Ots03q	Ots03	98.4
Ot041644_Ots03q	Ots03	98.4
Ot042596_Ots03q	Ots03	98.4
Ot003494_Ots03q	Ots03	104.9
Ot004060_Ots03q	Ots03	104.9
Ot005084_Ots03q	Ots03	104.9
Ot006337_Ots03q	Ots03	104.9
Ot009727_Ots03q	Ots03	104.9
Ot009919_Ots03q	Ots03	104.9
Ot011810_Ots03q	Ots03	104.9
Ot012318_Ots03q	Ots03	104.9
Ot012466_Ots03q	Ots03	104.9
Ot013834_Ots03q	Ots03	104.9
Ot022435_Ots03q	Ots03	104.9
Ot022444_Ots03q	Ots03	104.9
Ot024396_Ots03q	Ots03	104.9
Ot025738_Ots03q	Ots03	104.9
Ot026565_Ots03q	Ots03	104.9
Ot029542_Ots03q	Ots03	104.9
Ot032964_Ots03q	Ots03	104.9
Ot033552_Ots03q	Ots03	104.9
Ot034171_Ots03q	Ots03	104.9
Ot041876_Ots03q	Ots03	104.9
Ot047083_Ots03q	Ots03	104.9
Ot052414_Ots03q	Ots03	104.9
Ot054422_Ots03q	Ots03	104.9
Ot055916_Ots03q	Ots03	104.9
Ot010581_Ots03q	Ots03	107.1
Ot032545_Ots03q	Ots03	107.1
Ot044213_Ots03q	Ots03	107.1
Ot002287_Ots03q	Ots03	109.3
Ot004421_Ots03q	Ots03	109.3
Ot006906_Ots03q	Ots03	109.3
Ot011377_Ots03q	Ots03	109.3
Ot013943_Ots03q	Ots03	109.3
Ot014418_Ots03q	Ots03	109.3
Ot028725_Ots03q	Ots03	109.3
Ot037362_Ots03q	Ots03	109.3
Ot044721_Ots03q	Ots03	109.3
Ot049217_Ots03q	Ots03	109.3
Ot051072_Ots03q	Ots03	109.3
Ots_RAD7145	Ots03	109.3
Ot006957D_Ots04q_Ots12q	Ots04	0
Ot009460D_Ots04q_Ots12q	Ots04	0
Ot012302D_Ots04q	Ots04	0
Ot013828D_Ots04q	Ots04	0
Ot026156D_Ots04q	Ots04	0
Ot026168D_Ots04q	Ots04	0
Ot059529D_Ots04q_Ots12q	Ots04	0
Ot059872D_Ots04q_Ots12q	Ots04	0
Ot059934D_Ots04q	Ots04	0
Ot060035D_Ots04q_Ots12q	Ots04	0
Ot060121D_Ots04q_Ots12q	Ots04	0
Ot060191D_Ots04q	Ots04	0
Ot060197D_Ots04q	Ots04	0
Ot060667D_Ots04q	Ots04	0
Ot060729D_Ots04q	Ots04	0
Ot060738D_Ots04q_Ots12q	Ots04	0
Ot060744D_Ots04q_Ots12q	Ots04	0
Ot000249D_Ots04q	Ots04	2.2
Ot004335D_Ots04q_Ots12q	Ots04	2.2
Ot039944_Ots04q	Ots04	2.2
Ot049245_Ots04q	Ots04	2.2
Ot059897D_Ots04q_Ots12q	Ots04	2.2
Ot060039D_Ots04q	Ots04	2.2
Ot060061D_Ots04q	Ots04	2.2
Ot045554_Ots04q	Ots04	8.7
Ot060065D_Ots04q	Ots04	8.7
Ot060260D_Ots04q	Ots04	8.7
Ot012828_Ots04q	Ots04	13.1
Ot039857_Ots04q	Ots04	13.1
Ot045749_Ots04q	Ots04	13.1
Ot034968_Ots04q	Ots04	15.3
Ot042045_Ots04q	Ots04	15.3
Ot060060D_Ots04q	Ots04	15.3
Ots_RAD1507	Ots04	15.3
Ot041130_Ots04q	Ots04	17.4
Ot057841D_Ots04q	Ots04	17.4
Ot040016_Ots04q	Ots04	19.6
Ot000373_Ots04q	Ots04	26.2
Ot019565_Ots04q	Ots04	26.2
Ot044541_Ots04q	Ots04	26.2
Ot003302_Ots04q	Ots04	32.8
Ot032745_Ots04q	Ots04	32.8
Ot050757_Ots04q	Ots04	39.4
Ot003519_Ots04c	Ots04	48.2
Ot010921_Ots04c	Ots04	48.2
Ot032703_Ots04c	Ots04	48.2
Ot035400_Ots04c	Ots04	48.2
Ot042696_Ots04c	Ots04	48.2
Ot046798_Ots04c	Ots04	48.2
Ot048670_Ots04c	Ots04	48.2
Ot055512_Ots04c	Ots04	48.2
Ot010493_Ots04c	Ots04	52.5
Ot037547_Ots04c	Ots04	52.5
Ot001610_Ots04c	Ots04	59.1
Ot002103_Ots04c	Ots04	59.1
Ot002977_Ots04c	Ots04	59.1
Ot005003_Ots04c	Ots04	59.1
Ot011634_Ots04c	Ots04	59.1
Ot016981_Ots04c	Ots04	59.1
Ot025203_Ots04c	Ots04	59.1
Ot029561_Ots04c	Ots04	59.1
Ot040588_Ots04c	Ots04	59.1
Ot042808_Ots04c	Ots04	59.1
Ot043787_Ots04c	Ots04	59.1
Ot047709_Ots04c	Ots04	59.1
Ot048975_Ots04c	Ots04	59.1
Ot054427_Ots04c	Ots04	59.1
Ot056670_Ots04c	Ots04	59.1
Ots_96500-180	Ots04	59.1
Ot012270_Ots04c	Ots04	66.6
Ot034784_Ots04p	Ots04	73.3
Ot022110_Ots04p	Ots04	76.6
Ot026831_Ots04p	Ots04	76.6
Ot032742_Ots04p	Ots04	76.6
Ot039567_Ots04p	Ots04	76.6
Ot001794_Ots04p	Ots04	81
Ot013571_Ots04p	Ots04	81
Ot032525_Ots04p	Ots04	81
Ot033683_Ots04p	Ots04	81
Ot052423_Ots04p	Ots04	85.3
Ot049562_Ots04p	Ots04	87.5
Ot021900_Ots04p	Ots04	91.9
Ot000910_Ots04p	Ots04	94
Ot004790_Ots04p	Ots04	94
Ot012686_Ots04p	Ots04	94
Ot019401_Ots04p	Ots04	94
Ot032363_Ots04p	Ots04	94
Ot038323_Ots04p	Ots04	94
Ot004502_Ots04p	Ots04	98.4
Ot011292_Ots04p	Ots04	98.4
Ot020897_Ots04p	Ots04	98.4
Ot023817_Ots04p	Ots04	98.4
Ot042918_Ots04p	Ots04	98.4
Ot000156_Ots04p	Ots04	102.8
Ot000506_Ots04p	Ots04	102.8
Ot003246_Ots04p	Ots04	102.8
Ot004444_Ots04p	Ots04	102.8
Ot005392_Ots04p	Ots04	102.8
Ot006700_Ots04p	Ots04	102.8
Ot011315_Ots04p	Ots04	102.8
Ot017817_Ots04p	Ots04	102.8
Ot020922_Ots04p	Ots04	102.8
Ot022787_Ots04p	Ots04	102.8
Ot025171_Ots04p	Ots04	102.8
Ot026658_Ots04p	Ots04	102.8
Ot032023_Ots04p	Ots04	102.8
Ot032557_Ots04p	Ots04	102.8
Ot034322_Ots04p	Ots04	102.8
Ot048946_Ots04p	Ots04	102.8
Ot051649_Ots04p	Ots04	102.8
Ot053472_Ots04p	Ots04	102.8
Ot054731_Ots04p	Ots04	102.8
Ot003853_Ots04p	Ots04	104.9
Ot009404_Ots04p	Ots04	104.9
Ot017990_Ots04p	Ots04	104.9
Ot022117_Ots04p	Ots04	104.9
Ot032074_Ots04p	Ots04	104.9
Ot040204_Ots04p	Ots04	104.9
Ot040733_Ots04p	Ots04	104.9
Ot047825_Ots04p	Ots04	104.9
Ot055529_Ots04p	Ots04	104.9
Ot056191_Ots04p	Ots04	104.9
Ot001954_Ots04p	Ots04	107.1
Ot004052_Ots04p	Ots04	107.1
Ot007455_Ots04p	Ots04	107.1
Ot016610_Ots04p	Ots04	107.1
Ot028143D_Ots04p	Ots04	107.1
Ot034375_Ots04p	Ots04	107.1
Ot035614_Ots04p	Ots04	107.1
Ot037691_Ots04p	Ots04	107.1
Ot049343_Ots04p	Ots04	107.1
Ot050697_Ots04p	Ots04	107.1
Ot054134_Ots04p	Ots04	107.1
Ot054583_Ots04p	Ots04	107.1
Ot060814D_Ots04p	Ots04	107.1
Ot001324_Ots05p	Ots05	0
Ot003885_Ots05p	Ots05	0
Ot003962_Ots05p	Ots05	0
Ot006235_Ots05p	Ots05	0
Ot008518_Ots05p	Ots05	0
Ot017627_Ots05p	Ots05	0
Ot029191_Ots05p	Ots05	0
Ot030040_Ots05p	Ots05	0
Ot030430_Ots05p	Ots05	0
Ot031261_Ots05p	Ots05	0
Ot032228_Ots05p	Ots05	0
Ot035887_Ots05p	Ots05	0
Ot039974_Ots05p	Ots05	0
Ot046793_Ots05p	Ots05	0
Ot033080_Ots05p	Ots05	2.2
Ot041260_Ots05p	Ots05	2.2
Ot006430_Ots05p	Ots05	4.4
Ot008555_Ots05p	Ots05	4.4
Ot013757_Ots05p	Ots05	4.4
Ot014778_Ots05p	Ots05	4.4
Ot019007_Ots05p	Ots05	4.4
Ot021322_Ots05p	Ots05	4.4
Ot028358_Ots05p	Ots05	4.4
Ot029965_Ots05p	Ots05	4.4
Ot030127_Ots05p	Ots05	4.4
Ot031371_Ots05p	Ots05	4.4
Ot038758_Ots05p	Ots05	4.4
Ot041666_Ots05p	Ots05	4.4
Ot048938_Ots05p	Ots05	4.4
Ot007531_Ots05p	Ots05	6.5
Ot010616_Ots05p	Ots05	6.5
Ot010314_Ots05p	Ots05	8.7
Ot011811_Ots05p	Ots05	8.7
Ot016920_Ots05p	Ots05	8.7
Ot022253_Ots05p	Ots05	8.7
Ot024786_Ots05p	Ots05	8.7
Ot024900_Ots05p	Ots05	8.7
Ot028121_Ots05p	Ots05	8.7
Ot030608_Ots05p	Ots05	8.7
Ot042679_Ots05p	Ots05	8.7
Ot045754_Ots05p	Ots05	8.7
Ot047339_Ots05p	Ots05	8.7
Ot052872_Ots05p	Ots05	8.7
Ot014174_Ots05p	Ots05	10.9
Ot030262_Ots05p	Ots05	10.9
Ot044313_Ots05p	Ots05	10.9
Ot052980_Ots05p	Ots05	10.9
Ot054909_Ots05p	Ots05	10.9
Ot055024_Ots05p	Ots05	10.9
Ot003906_Ots05p	Ots05	13.1
Ot035189_Ots05p	Ots05	13.1
Ot047590_Ots05p	Ots05	13.1
Ot020174_Ots05p	Ots05	15.2
Ot037574_Ots05p	Ots05	15.2
Ot047569_Ots05p	Ots05	15.2
Ot023127_Ots05p	Ots05	21.8
Ot003850_Ots05p	Ots05	24
Ot021369_Ots05p	Ots05	24
Ot038175_Ots05p	Ots05	24
Ot001868_Ots05p	Ots05	28.3
Ot002218_Ots05p	Ots05	28.3
Ot006672_Ots05p	Ots05	28.3
Ot010873_Ots05p	Ots05	28.3
Ot036235_Ots05p	Ots05	28.3
Ot006297_Ots05p	Ots05	32.7
Ot006900_Ots05p	Ots05	32.7
Ot001425_Ots05p	Ots05	48.4
Ot023984_Ots05c	Ots05	52.8
Ot038499_Ots05q	Ots05	70.9
Ot016515_Ots05q	Ots05	73.1
Ot040127_Ots05q	Ots05	73.1
Ot047533_Ots05q	Ots05	73.1
Ot002702_Ots05q	Ots05	79.6
Ot004372_Ots05q	Ots05	79.6
Ot011856_Ots05q	Ots05	79.6
Ot016162_Ots05q	Ots05	79.6
Ot034267_Ots05q	Ots05	79.6
Ot042235_Ots05q	Ots05	79.6
Ot053239_Ots05q	Ots05	79.6
Ot007949_Ots05q	Ots05	84
Ot009548_Ots05q	Ots05	84
Ot009785_Ots05q	Ots05	84
Ot011676_Ots05q	Ots05	84
Ot012363_Ots05q	Ots05	84
Ot013501_Ots05q	Ots05	84
Ot014162_Ots05q	Ots05	84
Ot027647_Ots05q	Ots05	84
Ot038342_Ots05q	Ots05	84
Ot053483_Ots05q	Ots05	84
Ot054373_Ots05q	Ots05	84
Ots_CirpA	Ots05	84
Ot015730_Ots05q	Ots05	86.2
Ot046209_Ots05q	Ots05	86.2
Ot009817_Ots05q	Ots05	88.4
Ot010148_Ots05q	Ots05	88.4
Ot034577_Ots05q	Ots05	88.4
Ot003932_Ots05q	Ots05	94.9
Ot005603_Ots05q	Ots05	94.9
Ot040665_Ots05q	Ots05	94.9
Ot042448_Ots05q	Ots05	94.9
Ot046912_Ots05q	Ots05	97.1
Ot006389_Ots05q	Ots05	99.3
Ot015901_Ots05q	Ots05	99.3
Ots_RAD2856	Ots05	99.3
Ot007051_Ots05q	Ots05	103.6
Ot007737_Ots05q	Ots05	103.6
Ot015692_Ots05q	Ots05	103.6
Ot017236_Ots05q	Ots05	103.6
Ot018074_Ots05q	Ots05	103.6
Ot020009_Ots05q	Ots05	103.6
Ot022534_Ots05q	Ots05	103.6
Ot022664_Ots05q	Ots05	103.6
Ot023468_Ots05q	Ots05	103.6
Ot024563_Ots05q	Ots05	103.6
Ot028901_Ots05q	Ots05	103.6
Ot029748_Ots05q	Ots05	103.6
Ot039659_Ots05q	Ots05	103.6
Ot047165_Ots05q	Ots05	103.6
Ot055453_Ots05q	Ots05	103.6
Ots_RAD9480-51	Ots05	103.6
Ot000238_Ots05q	Ots05	108
Ot001022_Ots05q	Ots05	108
Ot001260_Ots05q	Ots05	108
Ot001711_Ots05q	Ots05	108
Ot003236_Ots05q	Ots05	108
Ot003762_Ots05q	Ots05	108
Ot005130_Ots05q	Ots05	108
Ot011741_Ots05q	Ots05	108
Ot011948_Ots05q	Ots05	108
Ot024312_Ots05q	Ots05	108
Ot024327_Ots05q	Ots05	108
Ot027071_Ots05q	Ots05	108
Ot028384_Ots05q	Ots05	108
Ot029999_Ots05q	Ots05	108
Ot038269_Ots05q	Ots05	108
Ot040998_Ots05q	Ots05	108
Ot041459_Ots05q	Ots05	108
Ot042076_Ots05q	Ots05	108
Ot042292_Ots05q	Ots05	108
Ot043399_Ots05q	Ots05	108
Ot047450_Ots05q	Ots05	108
Ot050519_Ots05q	Ots05	108
Ot050582_Ots05q	Ots05	108
Ot054780_Ots05q	Ots05	108
Ot055554_Ots05q	Ots05	108
Ots_u07-07.161	Ots05	108
Ot000212_Ots06q	Ots06	0
Ot002504D_Ots06q	Ots06	0
Ot003362D_Ots06q	Ots06	0
Ot017568_Ots06q	Ots06	0
Ot017654_Ots06q	Ots06	0
Ot021555D_Ots06q	Ots06	0
Ot030409D_Ots06q	Ots06	0
Ot040719_Ots06q	Ots06	0
Ot040924D_Ots01q_Ots06q	Ots06	0
Ot043139D_Ots06q	Ots06	0
Ot050342D_Ots06q	Ots06	0
Ot059380D_Ots01q_Ots06q	Ots06	0
Ot059456D_Ots01q_Ots06q	Ots06	0
Ot059570D_Ots01q_Ots06q	Ots06	0
Ot059819D_Ots06q	Ots06	0
Ot060131D_Ots06q	Ots06	0
Ot060245D_Ots06q	Ots06	0
Ot060711D_Ots06q	Ots06	0
Ot060728D_Ots01q_Ots06q	Ots06	0
Ot060745D_Ots01q_Ots06q	Ots06	0
Ot060775D_Ots01q_Ots06q	Ots06	0
Ots_105385-421	Ots06	0
Ot010931_Ots06q	Ots06	2.2
Ot013951_Ots06q	Ots06	2.2
Ot021722_Ots06q	Ots06	2.2
Ot030386_Ots06q	Ots06	2.2
Ot040824_Ots06q	Ots06	2.2
Ot047750_Ots06q	Ots06	2.2
Ot054426_Ots06q	Ots06	2.2
Ot003288_Ots06q	Ots06	6.5
Ot013684_Ots06q	Ots06	6.5
Ot017359_Ots06q	Ots06	6.5
Ot030413_Ots06q	Ots06	6.5
Ot046347_Ots06q	Ots06	6.5
Ot001404_Ots06q	Ots06	8.7
Ot008009D_Ots06q	Ots06	8.7
Ot009797_Ots06q	Ots06	8.7
Ot011675_Ots06q	Ots06	8.7
Ot017852_Ots06q	Ots06	8.7
Ot031773_Ots06q	Ots06	8.7
Ot035367_Ots06q	Ots06	8.7
Ot037729_Ots06q	Ots06	8.7
Ot002517_Ots06q	Ots06	13.1
Ot007226_Ots06q	Ots06	13.1
Ot014074_Ots06q	Ots06	13.1
Ot021896_Ots06q	Ots06	13.1
Ot023620_Ots06q	Ots06	13.1
Ot044101_Ots06q	Ots06	13.1
Ot005151_Ots06q	Ots06	15.2
Ot027746_Ots06q	Ots06	15.2
Ot043291_Ots06q	Ots06	15.2
Ot012074_Ots06q	Ots06	17.4
Ots_GDH-81x	Ots06	17.4
Ot009849_Ots06q	Ots06	19.6
Ot045177_Ots06q	Ots06	19.6
Ot032836_Ots06q	Ots06	30.7
Ot055965_Ots06q	Ots06	30.7
Ot014437_Ots06q	Ots06	35
Ot033979_Ots06q	Ots06	35
Ot014640_Ots06q	Ots06	43.8
Ot027345_Ots06q	Ots06	43.8
Ot049362_Ots06q	Ots06	43.8
Ot021194_Ots06q	Ots06	48.2
Ot000269_Ots06c	Ots06	56.9
Ot002251_Ots06c	Ots06	56.9
Ot002663_Ots06c	Ots06	56.9
Ot004022_Ots06c	Ots06	56.9
Ot004027_Ots06c	Ots06	56.9
Ot004983_Ots06c	Ots06	56.9
Ot005662_Ots06c	Ots06	56.9
Ot016827_Ots06c	Ots06	56.9
Ot024544_Ots06c	Ots06	56.9
Ot025263_Ots06c	Ots06	56.9
Ot047801_Ots06c	Ots06	56.9
Ot053875_Ots06c	Ots06	56.9
Ot054758_Ots06q	Ots06	56.9
Ots_u6-75	Ots06	56.9
Ot024957_Ots06c	Ots06	65.7
Ot028847_Ots06c	Ots06	65.7
Ot043647_Ots06c	Ots06	65.7
Ot024984_Ots06p	Ots06	70.1
Ot027003_Ots06p	Ots06	70.1
Ot042456_Ots06p	Ots06	70.1
Ot006327_Ots06p	Ots06	78.9
Ot028070_Ots06p	Ots06	78.9
Ot028431_Ots06p	Ots06	78.9
Ot032011_Ots06p	Ots06	78.9
Ot035078_Ots06p	Ots06	78.9
Ot038200_Ots06p	Ots06	78.9
Ot047078_Ots06p	Ots06	78.9
Ot055008_Ots06p	Ots06	78.9
Ot055175_Ots06p	Ots06	78.9
Ots_FGF6A	Ots06	78.9
Ot023420_Ots06p	Ots06	81.1
Ot027619_Ots06p	Ots06	81.1
Ot032157_Ots06p	Ots06	83.2
Ot027678_Ots06p	Ots06	87.6
Ot051584_Ots06p	Ots06	87.6
Ot025139_Ots06p	Ots06	89.8
Ot045809_Ots06p	Ots06	96.3
Ot029722_Ots06p	Ots06	98.5
Ot036016_Ots06p	Ots06	98.5
Ot043096_Ots06p	Ots06	98.5
Ot050081_Ots06p	Ots06	98.5
Ot032445_Ots06p	Ots06	100.7
Ot004283_Ots06p	Ots06	102.9
Ot010053_Ots06p	Ots06	102.9
Ot041204_Ots06p	Ots06	102.9
Ot007916_Ots06p	Ots06	107.2
Ot014412_Ots06p	Ots06	107.2
Ot044950_Ots06p	Ots06	107.2
Ot001530_Ots06p	Ots06	109.4
Ot009417_Ots06p	Ots06	109.4
Ot015946_Ots06p	Ots06	109.4
Ot022185_Ots06p	Ots06	109.4
Ot036981_Ots06p	Ots06	109.4
Ot041531_Ots06p	Ots06	109.4
Ot046184_Ots06p	Ots06	109.4
Ots_RAD9704	Ots06	109.4
Ot000097_Ots06p	Ots06	111.6
Ot000848_Ots06p	Ots06	111.6
Ot001846_Ots06p	Ots06	111.6
Ot002105_Ots06p	Ots06	111.6
Ot005652_Ots06p	Ots06	111.6
Ot005696_Ots06p	Ots06	111.6
Ot008012_Ots06p	Ots06	111.6
Ot011111_Ots06p	Ots06	111.6
Ot011337_Ots06p	Ots06	111.6
Ot015539_Ots06p	Ots06	111.6
Ot016847_Ots06p	Ots06	111.6
Ot018332_Ots06p	Ots06	111.6
Ot019484_Ots06p	Ots06	111.6
Ot024059_Ots06p	Ots06	111.6
Ot026458_Ots06p	Ots06	111.6
Ot026663_Ots06p	Ots06	111.6
Ot028032_Ots06p	Ots06	111.6
Ot029974_Ots06p	Ots06	111.6
Ot035126_Ots06p	Ots06	111.6
Ot038760_Ots06p	Ots06	111.6
Ot038806_Ots06p	Ots06	111.6
Ot046263_Ots06p	Ots06	111.6
Ot048866_Ots06p	Ots06	111.6
Ot056042_Ots06p	Ots06	111.6
Ot056052_Ots06p	Ots06	111.6
Ot060769D_Ots07p	Ots07	0
Ot003620_Ots07p	Ots07	2.2
Ot006647_Ots07p	Ots07	2.2
Ot007181_Ots07p	Ots07	2.2
Ot009823D_Ots07p	Ots07	2.2
Ot012379D_Ots07p	Ots07	2.2
Ot013104D_Ots07p	Ots07	2.2
Ot015873D_Ots07p	Ots07	2.2
Ot017860D_Ots07p	Ots07	2.2
Ot020845D_Ots07p	Ots07	2.2
Ot038386D_Ots07p	Ots07	2.2
Ot039501D_Ots07p	Ots07	2.2
Ot042939D_Ots07p	Ots07	2.2
Ot045762D_Ots07p	Ots07	2.2
Ot054451D_Ots07p	Ots07	2.2
Ot055812D_Ots07p	Ots07	2.2
Ot058173D_Ots07p	Ots07	2.2
Ot058569D_Ots14p_Ots07p	Ots07	2.2
Ot059451D_Ots14p_Ots07p	Ots07	2.2
Ot059794D_Ots14p_Ots07p	Ots07	2.2
Ot059834D_Ots14p_Ots07p	Ots07	2.2
Ot059862D_Ots14p_Ots07p	Ots07	2.2
Ot059863D_Ots14p_Ots07p	Ots07	2.2
Ot059924D_Ots14p_Ots07p	Ots07	2.2
Ot059983D_Ots14p_Ots07p	Ots07	2.2
Ot060084D_Ots14p_Ots07p	Ots07	2.2
Ot060758D_Ots07p	Ots07	2.2
Ot001405D_Ots07p	Ots07	4.4
Ot027464_Ots07p	Ots07	4.4
Ot013159_Ots07p	Ots07	6.5
Ot023019_Ots07p	Ots07	6.5
Ot054237_Ots07p	Ots07	6.5
Ots_128757-61	Ots07	6.5
Ot030210_Ots07p	Ots07	8.7
Ot009070_Ots07p	Ots07	13.1
Ot013078_Ots07p	Ots07	13.1
Ot018810_Ots07p	Ots07	13.1
Ot029867_Ots07p	Ots07	13.1
Ot037216_Ots07p	Ots07	13.1
Ot004571_Ots07p	Ots07	15.2
Ot012839_Ots07p	Ots07	15.2
Ot021827_Ots07p	Ots07	15.2
Ot042784_Ots07p	Ots07	15.2
Ot054650_Ots07p	Ots07	15.2
Ot060029D_Ots07p	Ots07	15.2
Ot055485_Ots07p	Ots07	19.6
Ot006858_Ots07p	Ots07	24
Ot039193_Ots07p	Ots07	24
Ot002467_Ots07p	Ots07	26.1
Ot017499_Ots07p	Ots07	26.1
Ot049386_Ots07p	Ots07	26.1
Ot017390_Ots07p	Ots07	28.3
Ot003618_Ots07c	Ots07	41.7
Ot007382_Ots07c	Ots07	41.7
Ot015370_Ots07c	Ots07	41.7
Ot036972_Ots07c	Ots07	41.7
Ot042665_Ots07c	Ots07	41.7
Ot043825_Ots07c	Ots07	41.7
Ot046015_Ots07c	Ots07	41.7
Ot050601_Ots07c	Ots07	41.7
Ot040439_Ots07q	Ots07	43.9
Ot052898_Ots07c	Ots07	43.9
Ot003554_Ots07q	Ots07	48.3
Ot013860_Ots07q	Ots07	48.3
Ot014345_Ots07q	Ots07	48.3
Ot035786_Ots07q	Ots07	48.3
Ot035864_Ots07q	Ots07	48.3
Ot036699_Ots07q	Ots07	48.3
Ot037324_Ots07q	Ots07	48.3
Ot055228_Ots07q	Ots07	48.3
Ots_131802-393	Ots07	48.3
Ot005463_Ots07q	Ots07	50.4
Ot018251_Ots07q	Ots07	50.4
Ot004589_Ots07q	Ots07	52.6
Ot009286_Ots07q	Ots07	52.6
Ot022789_Ots07q	Ots07	52.6
Ot033244_Ots07q	Ots07	52.6
Ot027103_Ots07q	Ots07	68.3
Ot001718_Ots07q	Ots07	84
Ot012400_Ots07q	Ots07	84
Ot014932_Ots07q	Ots07	84
Ot019407_Ots07q	Ots07	84
Ot019476_Ots07q	Ots07	84
Ot022001_Ots07q	Ots07	84
Ot031984_Ots07q	Ots07	84
Ot054425_Ots07q	Ots07	84
Ot055329_Ots07q	Ots07	84
Ots_RAD3752	Ots07	84
Ot000546_Ots07q	Ots07	90.6
Ot007838_Ots07q	Ots07	90.6
Ot010442_Ots07q	Ots07	90.6
Ot018095_Ots07q	Ots07	90.6
Ot022726_Ots07q	Ots07	90.6
Ot006143_Ots07q	Ots07	92.8
Ot006660_Ots07q	Ots07	92.8
Ot025777_Ots07q	Ots07	92.8
Ot027386_Ots07q	Ots07	92.8
Ot027611_Ots07q	Ots07	92.8
Ot001031_Ots07q	Ots07	94.9
Ot001102_Ots07q	Ots07	94.9
Ot004554_Ots07q	Ots07	94.9
Ot013299_Ots07q	Ots07	94.9
Ot015161_Ots07q	Ots07	94.9
Ot018392_Ots07q	Ots07	94.9
Ot032918_Ots07q	Ots07	94.9
Ot038216_Ots07q	Ots07	94.9
Ot052967_Ots07q	Ots07	94.9
Ot053081_Ots07q	Ots07	94.9
Ot043985_Ots07q	Ots07	97.1
Ot007507_Ots07q	Ots07	99.3
Ot009218_Ots07q	Ots07	99.3
Ot011724_Ots07q	Ots07	101.5
Ot020222_Ots07q	Ots07	101.5
Ot027106_Ots07q	Ots07	101.5
Ot034005_Ots07q	Ots07	101.5
Ot005231_Ots07q	Ots07	103.6
Ot013526_Ots07q	Ots07	103.6
Ot021529_Ots07q	Ots07	103.6
Ot025050_Ots07q	Ots07	103.6
Ot029277_Ots07q	Ots07	103.6
Ot030983_Ots07q	Ots07	103.6
Ot038856_Ots07q	Ots07	103.6
Ot053863_Ots07q	Ots07	103.6
Ots_105105-613	Ots07	103.6
Ot000063_Ots07q	Ots07	105.8
Ot001870_Ots07q	Ots07	105.8
Ot002657_Ots07q	Ots07	105.8
Ot003687_Ots07q	Ots07	105.8
Ot005461_Ots07q	Ots07	105.8
Ot009528_Ots07q	Ots07	105.8
Ot015837_Ots07q	Ots07	105.8
Ot019931_Ots07q	Ots07	105.8
Ot027748_Ots07q	Ots07	105.8
Ot034669_Ots07q	Ots07	105.8
Ot041725_Ots07q	Ots07	105.8
Ot046536_Ots07q	Ots07	105.8
Ot047294_Ots07q	Ots07	105.8
Ot050064_Ots07q	Ots07	105.8
Ot051629_Ots07q	Ots07	105.8
Ot054106_Ots07q	Ots07	105.8
Ot000421_Ots08q	Ots08	0
Ot001649_Ots08q	Ots08	0
Ot001878_Ots08q	Ots08	0
Ot004176_Ots08q	Ots08	0
Ot004344_Ots08q	Ots08	0
Ot005160_Ots08q	Ots08	0
Ot006688_Ots08q	Ots08	0
Ot007925_Ots08q	Ots08	0
Ot010684_Ots08q	Ots08	0
Ot011695_Ots08q	Ots08	0
Ot016099_Ots08q	Ots08	0
Ot019260_Ots08q	Ots08	0
Ot019634_Ots08q	Ots08	0
Ot020912_Ots08q	Ots08	0
Ot022387_Ots08q	Ots08	0
Ot026119_Ots08q	Ots08	0
Ot027316_Ots08q	Ots08	0
Ot034012_Ots08q	Ots08	0
Ot039351_Ots08q	Ots08	0
Ot042824_Ots08q	Ots08	0
Ot045096_Ots08q	Ots08	0
Ot048403_Ots08q	Ots08	0
Ot050712_Ots08q	Ots08	0
Ot051884_Ots08q	Ots08	0
Ot053429_Ots08q	Ots08	0
Ot055359_Ots08q	Ots08	0
Ot022135_Ots08q	Ots08	2.2
Ot022494_Ots08q	Ots08	6.6
Ots_103041-52	Ots08	6.6
Ot001226_Ots08q	Ots08	13.1
Ot017949_Ots08q	Ots08	13.1
Ot048272_Ots08q	Ots08	13.1
Ot054385_Ots08q	Ots08	13.1
Ot011701_Ots08q	Ots08	15.3
Ot020732_Ots08q	Ots08	15.3
Ot022625_Ots08q	Ots08	15.3
Ot033807_Ots08q	Ots08	15.3
Ot043146_Ots08q	Ots08	15.3
Ot004345_Ots08q	Ots08	17.5
Ot011502_Ots08q	Ots08	17.5
Ot014960_Ots08q	Ots08	17.5
Ot019398_Ots08q	Ots08	17.5
Ot033427_Ots08q	Ots08	17.5
Ot035834_Ots08q	Ots08	17.5
Ot037008_Ots08q	Ots08	17.5
Ot045137_Ots08q	Ots08	17.5
Ot047508_Ots08q	Ots08	17.5
Ot050108_Ots08q	Ots08	17.5
Ot027665_Ots08q	Ots08	21.8
Ot008003_Ots08q	Ots08	28.4
Ot013747_Ots08q	Ots08	30.6
Ot020525_Ots08q	Ots08	30.6
Ot020620_Ots08q	Ots08	30.6
Ot023438_Ots08q	Ots08	30.6
Ot053905_Ots08q	Ots08	30.6
Ot053749_Ots08q	Ots08	39.4
Ot034879D_Ots08q	Ots08	41.5
Ot036282_Ots08q	Ots08	41.5
Ot057759D_Ots08q	Ots08	41.5
Ot003087_Ots08c	Ots08	43.7
Ot028109_Ots08c	Ots08	43.7
Ot002041_Ots08c	Ots08	48.1
Ot002167_Ots08c	Ots08	48.1
Ot008425_Ots08c	Ots08	48.1
Ot034058_Ots08c	Ots08	48.1
Ot039015_Ots08c	Ots08	48.1
Ot042524_Ots08c	Ots08	48.1
Ot049836_Ots08c	Ots08	48.1
Ots_RAD10252	Ots08	48.1
Ot003064_Ots08p	Ots08	50.3
Ot017316_Ots08p	Ots08	50.3
Ot001716_Ots08p	Ots08	59
Ot003301_Ots08p	Ots08	59
Ot029296_Ots08p	Ots08	59
Ot039240_Ots08p	Ots08	59
Ot042109_Ots08p	Ots08	59
Ot028972_Ots08p	Ots08	79.7
Ot010867_Ots08p	Ots08	84.1
Ot025860_Ots08p	Ots08	86.3
Ot046717_Ots08p	Ots08	86.3
Ot058361D_Ots08p	Ots08	86.3
Ot035699_Ots08p	Ots08	88.4
Ot055805_Ots08p	Ots08	88.4
Ot004863_Ots08p	Ots08	90.6
Ot012709_Ots08p	Ots08	90.6
Ot023111_Ots08p	Ots08	90.6
Ots_ppie-245	Ots08	90.6
Ot026497_Ots08p	Ots08	92.8
Ot030180_Ots08p	Ots08	92.8
Ot037130_Ots08p	Ots08	92.8
Ot050815_Ots08p	Ots08	92.8
Ot011188_Ots08p	Ots08	99.4
Ot014750_Ots08p	Ots08	99.4
Ot016147_Ots08p	Ots08	99.4
Ot046743_Ots08p	Ots08	99.4
Ot055099_Ots08p	Ots08	99.4
Ot002865_Ots08p	Ots08	103.7
Ot009092_Ots08p	Ots08	103.7
Ot013116_Ots08p	Ots08	103.7
Ot025797_Ots08p	Ots08	103.7
Ot037993_Ots08p	Ots08	103.7
Ot000651_Ots08p	Ots08	105.9
Ot003464_Ots08p	Ots08	105.9
Ot016017_Ots08p	Ots08	105.9
Ot016533_Ots08p	Ots08	105.9
Ot022854_Ots08p	Ots08	105.9
Ot027262_Ots08p	Ots08	105.9
Ot027572_Ots08p	Ots08	105.9
Ot029175_Ots08p	Ots08	105.9
Ot034493_Ots08p	Ots08	105.9
Ot040793_Ots08p	Ots08	105.9
Ot045915_Ots08p	Ots08	105.9
Ot049073_Ots08p	Ots08	105.9
Ot004157_Ots08p	Ots08	108.1
Ot005881_Ots08p	Ots08	108.1
Ot011427_Ots08p	Ots08	108.1
Ot011759_Ots08p	Ots08	108.1
Ot013459_Ots08p	Ots08	108.1
Ot015538_Ots08p	Ots08	108.1
Ot017203_Ots08p	Ots08	108.1
Ot020466_Ots08p	Ots08	108.1
Ot021407_Ots08p	Ots08	108.1
Ot025635_Ots08p	Ots08	108.1
Ot026767_Ots08p	Ots08	108.1
Ot033469_Ots08p	Ots08	108.1
Ot039457_Ots08p	Ots08	108.1
Ot041326_Ots08p	Ots08	108.1
Ot041701_Ots08p	Ots08	108.1
Ot044454_Ots08p	Ots08	108.1
Ot045977_Ots08p	Ots08	108.1
Ot046764_Ots08p	Ots08	108.1
Ot046833_Ots08p	Ots08	108.1
Ot047300_Ots08p	Ots08	108.1
Ot048187_Ots08p	Ots08	108.1
Ot048902_Ots08p	Ots08	108.1
Ot051517_Ots08p	Ots08	108.1
Ot052554_Ots08p	Ots08	108.1
Ot052827_Ots08p	Ots08	108.1
Ot055674_Ots08p	Ots08	108.1
Ot000905_Ots09p	Ots09	0
Ot002856_Ots09p	Ots09	0
Ot005299_Ots09p	Ots09	0
Ot008541_Ots09p	Ots09	0
Ot009056_Ots09p	Ots09	0
Ot010476_Ots09p	Ots09	0
Ot010985_Ots09p	Ots09	0
Ot011407_Ots09p	Ots09	0
Ot012327_Ots09p	Ots09	0
Ot014384_Ots09p	Ots09	0
Ot018176_Ots09p	Ots09	0
Ot018712_Ots09p	Ots09	0
Ot020591_Ots09p	Ots09	0
Ot032334_Ots09p	Ots09	0
Ot034623_Ots09p	Ots09	0
Ot035883_Ots09p	Ots09	0
Ot039642_Ots09p	Ots09	0
Ot039870_Ots09p	Ots09	0
Ot044373_Ots09p	Ots09	0
Ot054893_Ots09p	Ots09	0
Ot055515_Ots09p	Ots09	0
Ot055993_Ots09p	Ots09	0
Ot047977_Ots09p	Ots09	2.2
Ot056142_Ots09p	Ots09	2.2
Ot007816_Ots09p	Ots09	4.4
Ot026051_Ots09p	Ots09	4.4
Ot029181_Ots09p	Ots09	4.4
Ot043821_Ots09p	Ots09	4.4
Ot044294_Ots09p	Ots09	4.4
Ot044503_Ots09p	Ots09	4.4
Ot048963_Ots09p	Ots09	4.4
Ot049624_Ots09p	Ots09	4.4
Ot013696_Ots09p	Ots09	6.5
Ot027586_Ots09p	Ots09	6.5
Ot039055_Ots09p	Ots09	13.1
Ot053571_Ots09p	Ots09	13.1
Ot041495_Ots09p	Ots09	15.3
Ot006769_Ots09p	Ots09	17.4
Ot009348_Ots09p	Ots09	17.4
Ot021937_Ots09p	Ots09	17.4
Ot042569_Ots09p	Ots09	17.4
Ot003577_Ots09p	Ots09	24
Ot053628_Ots09p	Ots09	24
Ot051726_Ots09p	Ots09	28.4
Ot010520_Ots09p	Ots09	32.7
Ot014289_Ots09p	Ots09	32.7
Ot015757_Ots09p	Ots09	32.7
Ot016484_Ots09p	Ots09	32.7
Ot028843_Ots09p	Ots09	32.7
Ot041974_Ots09p	Ots09	32.7
Ot046325_Ots09p	Ots09	32.7
Ot048516_Ots09p	Ots09	32.7
Ot036274_Ots09p	Ots09	34.9
Ot056695_Ots09p	Ots09	34.9
Ot001043_Ots09p	Ots09	37.1
Ot006706_Ots09p	Ots09	37.1
Ot009086_Ots09p	Ots09	37.1
Ot011616_Ots09p	Ots09	37.1
Ot018674_Ots09p	Ots09	37.1
Ot026388_Ots09p	Ots09	37.1
Ot042008_Ots09p	Ots09	37.1
Ot045770_Ots09p	Ots09	37.1
Ot001975_Ots09p	Ots09	39.2
Ot035869_Ots09p	Ots09	39.2
Ot041409_Ots09p	Ots09	39.2
Ot041733_Ots09p	Ots09	39.2
Ot046071_Ots09p	Ots09	39.2
Ot048969_Ots09p	Ots09	39.2
Ot050955_Ots09p	Ots09	39.2
Ot003688_Ots09p	Ots09	43.6
Ot003862_Ots09p	Ots09	43.6
Ot034055_Ots09p	Ots09	43.6
Ot035329_Ots09p	Ots09	43.6
Ot040821_Ots09p	Ots09	43.6
Ot040921_Ots09p	Ots09	43.6
Ot047946_Ots09p	Ots09	43.6
Ot050648_Ots09p	Ots09	43.6
Ot053615_Ots09p	Ots09	43.6
Ot009172_Ots09p	Ots09	52.4
Ot011072_Ots09p	Ots09	52.4
Ot041573_Ots09p	Ots09	52.4
Ot004180_Ots09p	Ots09	54.6
Ot010853_Ots09p	Ots09	56.7
Ot028211_Ots09p	Ots09	56.7
Ot034304_Ots09p	Ots09	56.7
Ot039000_Ots09p	Ots09	56.7
Ot017720_Ots09p	Ots09	61.1
Ot017868_Ots09p	Ots09	61.1
Ot027412_Ots09p	Ots09	61.1
Ot001559_Ots09c	Ots09	69.9
Ot020598_Ots09p	Ots09	69.9
Ot027456_Ots09c	Ots09	69.9
Ot034978_Ots09p	Ots09	69.9
Ot052632_Ots09c	Ots09	69.9
Ot055766_Ots09c	Ots09	69.9
Ots_hsp27b-150	Ots09	69.9
Ot014272_Ots09c	Ots09	72.1
Ot034401_Ots09c	Ots09	72.1
Ot037392_Ots09c	Ots09	72.1
Ot037969_Ots09c	Ots09	72.1
Ot039608_Ots09c	Ots09	72.1
Ot046344_Ots09c	Ots09	72.1
Ot012526_Ots09c	Ots09	74.2
Ot037446_Ots09c	Ots09	74.2
Ot034516_Ots09q	Ots09	90
Ot009911_Ots09q	Ots09	92.1
Ot017792_Ots09q	Ots09	92.1
Ot035741_Ots09q	Ots09	92.1
Ot037087_Ots09q	Ots09	92.1
Ot038220_Ots09q	Ots09	92.1
Ot039028_Ots09q	Ots09	92.1
Ot040068_Ots09q	Ots09	92.1
Ot006180_Ots09q	Ots09	94.3
Ot024178_Ots09q	Ots09	94.3
Ot041813_Ots09q	Ots09	94.3
Ot054646_Ots09q	Ots09	100.9
Ot019616_Ots09q	Ots09	103
Ot013732_Ots09q	Ots09	109.6
Ot001054_Ots09q	Ots09	114
Ot005411_Ots09q	Ots09	114
Ot007909_Ots09q	Ots09	114
Ot008109_Ots09q	Ots09	114
Ot013021D_Ots09q	Ots09	114
Ot025465_Ots09q	Ots09	114
Ot026089_Ots09q	Ots09	114
Ot029157_Ots09q	Ots09	114
Ot030626_Ots09q	Ots09	114
Ot036474_Ots09q	Ots09	114
Ot060107D_Ots09q	Ots09	114
Ots_FARSLA-220	Ots09	114
Ot006873_Ots09q	Ots09	116.2
Ot014006_Ots09q	Ots09	116.2
Ot025077D_Ots09q	Ots09	116.2
Ot020787D_Ots09q	Ots09	118.3
Ot032592D_Ots09q	Ots09	118.3
Ot040416D_Ots09q	Ots09	118.3
Ot041707_Ots09q	Ots09	118.3
Ot042372_Ots09q	Ots09	118.3
Ot048935D_Ots09q	Ots09	118.3
Ot054249D_Ots09q	Ots09	118.3
Ots_RAD26540	Ots09	118.3
Ot058304D_Ots09q	Ots09	119.4
Ot000581D_Ots09q	Ots09	120.5
Ot011563D_Ots09q	Ots09	120.5
Ot053132D_Ots09q	Ots09	120.5
Ot059969D_Ots09q_Ots27q	Ots09	120.5
Ot060772D_Ots09q	Ots09	120.5
Ot060809D_Ots09q	Ots09	120.5
Ot060808D_Ots09q	Ots09	122.7
Ot060276D_Ots09q	Ots09	128.5
Ot011311D_Ots09q	Ots09	131.4
Ot050896D_Ots09q	Ots09	131.4
Ot058721D_Ots09q_Ots27q	Ots09	131.4
Ot060005D_Ots09q_Ots27q	Ots09	132.5
Ot003608D_Ots09q	Ots09	133.6
Ot006937D_Ots09q	Ots09	133.6
Ot018295D_Ots09q	Ots09	133.6
Ot057275D_Ots09q	Ots09	133.6
Ot059900D_Ots09q_Ots27q	Ots09	133.6
Ot060818D_Ots09q	Ots09	133.6
Ot017500_Ots10q	Ots10	0
Ot030528_Ots10q	Ots10	0
Ot045792_Ots10q	Ots10	0
Ot047818_Ots10q	Ots10	0
Ot053262_Ots10q	Ots10	0
Ot055064_Ots10q	Ots10	0
Ot002243_Ots10q	Ots10	2.2
Ot010276D_Ots10q	Ots10	2.2
Ot011603_Ots10q	Ots10	2.2
Ot017388_Ots10q	Ots10	2.2
Ot018115_Ots10q	Ots10	2.2
Ot022136_Ots10q	Ots10	2.2
Ot022577_Ots10q	Ots10	2.2
Ot025818_Ots10q	Ots10	2.2
Ot032573_Ots10q	Ots10	2.2
Ot035326_Ots10q	Ots10	2.2
Ot036300_Ots10q	Ots10	2.2
Ot053047_Ots10q	Ots10	2.2
Ot002701_Ots10q	Ots10	8.7
Ot006371_Ots10q	Ots10	8.7
Ot022983_Ots10q	Ots10	8.7
Ot026567_Ots10q	Ots10	8.7
Ot023101_Ots10q	Ots10	10.9
Ot004739_Ots10q	Ots10	13.1
Ot009145_Ots10q	Ots10	13.1
Ot011637_Ots10q	Ots10	13.1
Ot012793_Ots10q	Ots10	13.1
Ot017665_Ots10q	Ots10	13.1
Ot022392_Ots10q	Ots10	13.1
Ot028179_Ots10q	Ots10	13.1
Ot032148_Ots10q	Ots10	13.1
Ot032150_Ots10q	Ots10	13.1
Ot034671_Ots10q	Ots10	13.1
Ot037661_Ots10q	Ots10	13.1
Ot041650_Ots10q	Ots10	13.1
Ot044886_Ots10q	Ots10	13.1
Ot045389_Ots10q	Ots10	13.1
Ot048422_Ots10q	Ots10	13.1
Ot052427_Ots10q	Ots10	13.1
Ot023442_Ots10q	Ots10	17.4
Ot048745_Ots10q	Ots10	17.4
Ot004016_Ots10q	Ots10	19.6
Ot005027_Ots10q	Ots10	19.6
Ot046491_Ots10q	Ots10	19.6
Ot003935_Ots10q	Ots10	24
Ot006379_Ots10q	Ots10	24
Ot012562_Ots10q	Ots10	24
Ot015859_Ots10q	Ots10	24
Ot020356_Ots10q	Ots10	24
Ot026289_Ots10q	Ots10	24
Ot030616_Ots10q	Ots10	24
Ot037062_Ots10q	Ots10	24
Ot041320_Ots10q	Ots10	24
Ot025008_Ots10q	Ots10	26.2
Ot012294_Ots10q	Ots10	28.3
Ot018678_Ots10q	Ots10	28.3
Ot027786_Ots10q	Ots10	28.3
Ot042200_Ots10q	Ots10	28.3
Ot055545_Ots10q	Ots10	28.3
Ot004218_Ots10c	Ots10	37.1
Ot006032_Ots10c	Ots10	37.1
Ot009598_Ots10c	Ots10	37.1
Ot011558_Ots10c	Ots10	37.1
Ot013907_Ots10q	Ots10	37.1
Ot020785_Ots10c	Ots10	37.1
Ot007134_Ots10c	Ots10	39.3
Ot015722_Ots10c	Ots10	39.3
Ot022081_Ots10c	Ots10	39.3
Ot030072_Ots10c	Ots10	39.3
Ot034318_Ots10c	Ots10	39.3
Ot039306_Ots10c	Ots10	39.3
Ot044279_Ots10c	Ots10	39.3
Ot050937_Ots10c	Ots10	39.3
Ot039385_Ots10p	Ots10	41.5
Ot038819_Ots10p	Ots10	43.7
Ot044025_Ots10p	Ots10	43.7
Ots_102414-395	Ots10	43.7
Ot015093_Ots10p	Ots10	45.8
Ot031888_Ots10p	Ots10	45.8
Ot022548_Ots10p	Ots10	54.6
Ot043795_Ots10p	Ots10	54.6
Ots_112820-284	Ots10	54.6
Ot032008_Ots10p	Ots10	61.2
Ot034432_Ots10p	Ots10	63.4
Ot034488_Ots10p	Ots10	63.4
Ot052954_Ots10p	Ots10	63.4
Ot013068_Ots10p	Ots10	65.5
Ot014405_Ots10p	Ots10	65.5
Ot053881_Ots10p	Ots10	65.5
Ot015953_Ots10p	Ots10	67.7
Ot021012_Ots10p	Ots10	67.7
Ot030131_Ots10p	Ots10	67.7
Ot043033_Ots10p	Ots10	67.7
Ot000568_Ots10p	Ots10	72.1
Ot051748_Ots10p	Ots10	72.1
Ot000708_Ots10p	Ots10	74.2
Ot005221_Ots10p	Ots10	74.3
Ot005623_Ots10p	Ots10	74.3
Ot006432_Ots10p	Ots10	74.3
Ot012794_Ots10p	Ots10	74.3
Ot019647_Ots10p	Ots10	74.3
Ot021553_Ots10p	Ots10	74.3
Ot026126_Ots10p	Ots10	74.3
Ot028128_Ots10p	Ots10	74.3
Ot030108_Ots10p	Ots10	74.3
Ot033219_Ots10p	Ots10	74.3
Ot036777_Ots10p	Ots10	74.3
Ot041554_Ots10p	Ots10	74.3
Ot060750D_Ots10p	Ots10	74.3
Ots_RAD1072	Ots10	74.3
Ot000934_Ots11q	Ots11	0
Ot001675_Ots11q	Ots11	0
Ot002067_Ots11q	Ots11	0
Ot004608_Ots11q	Ots11	0
Ot008495_Ots11q	Ots11	0
Ot008536_Ots11q	Ots11	0
Ot008744_Ots11q	Ots11	0
Ot009662_Ots11q	Ots11	0
Ot012332_Ots11q	Ots11	0
Ot012821_Ots11q	Ots11	0
Ot014222_Ots11q	Ots11	0
Ot019444_Ots11q	Ots11	0
Ot020670_Ots11q	Ots11	0
Ot021655_Ots11q	Ots11	0
Ot024713_Ots11q	Ots11	0
Ot025906_Ots11q	Ots11	0
Ot034663_Ots11q	Ots11	0
Ot036509_Ots11q	Ots11	0
Ot046759_Ots11q	Ots11	0
Ot049201_Ots11q	Ots11	0
Ot051750_Ots11q	Ots11	0
Ot052907_Ots11q	Ots11	0
Ots_RAD3737	Ots11	0
Ot011084_Ots11q	Ots11	2.2
Ot012644_Ots11q	Ots11	2.2
Ot013024_Ots11q	Ots11	2.2
Ot034264_Ots11q	Ots11	2.2
Ot044268_Ots11q	Ots11	2.2
Ot057996D_Ots11q	Ots11	2.2
Ot007845_Ots11q	Ots11	4.4
Ot023840_Ots11q	Ots11	4.4
Ot026137_Ots11q	Ots11	4.4
Ot032882_Ots11q	Ots11	4.4
Ot005930_Ots11q	Ots11	6.5
Ot008139_Ots11q	Ots11	6.5
Ot037992_Ots11q	Ots11	6.5
Ot053556_Ots11q	Ots11	6.5
Ot007510_Ots11q	Ots11	8.7
Ot014413_Ots11q	Ots11	8.7
Ot023821_Ots11q	Ots11	8.7
Ot032047_Ots11q	Ots11	8.7
Ot007355_Ots11q	Ots11	10.9
Ot012429_Ots11q	Ots11	10.9
Ot016252_Ots11q	Ots11	10.9
Ot022866_Ots11q	Ots11	10.9
Ot024423_Ots11q	Ots11	10.9
Ot025660_Ots11q	Ots11	10.9
Ot033111_Ots11q	Ots11	10.9
Ot033385_Ots11q	Ots11	10.9
Ot001122_Ots11q	Ots11	15.2
Ot015553_Ots11q	Ots11	15.2
Ot020072_Ots11q	Ots11	15.2
Ot020927_Ots11q	Ots11	15.2
Ot030875_Ots11q	Ots11	15.2
Ot033486_Ots11q	Ots11	15.2
Ot035062_Ots11q	Ots11	15.2
Ot049428_Ots11q	Ots11	15.2
Ot003012_Ots11q	Ots11	19.6
Ot008618_Ots11q	Ots11	19.6
Ot031641_Ots11q	Ots11	19.6
Ot033962_Ots11q	Ots11	19.6
Ot039017_Ots11q	Ots11	19.6
Ot041816_Ots11q	Ots11	19.6
Ot042033_Ots11q	Ots11	19.6
Ot001460_Ots11q	Ots11	21.8
Ot014195_Ots11q	Ots11	30.6
Ot024281_Ots11q	Ots11	30.6
Ot028090_Ots11q	Ots11	34.9
Ot030874_Ots11q	Ots11	34.9
Ot032893_Ots11q	Ots11	34.9
Ots_108735-302	Ots11	34.9
Ot000372_Ots11q	Ots11	41.5
Ot005108_Ots11q	Ots11	41.5
Ot023007_Ots11q	Ots11	41.5
Ot023119_Ots11q	Ots11	41.5
Ot023328_Ots11q	Ots11	41.5
Ot030269_Ots11q	Ots11	41.5
Ot039910_Ots11q	Ots11	41.5
Ot051538_Ots11q	Ots11	41.5
Ot002194_Ots11c	Ots11	43.7
Ot007484_Ots11c	Ots11	43.7
Ot011950_Ots11c	Ots11	43.7
Ot017417_Ots11c	Ots11	43.7
Ot026061_Ots11c	Ots11	43.7
Ot029172_Ots11c	Ots11	43.7
Ot034349_Ots11c	Ots11	43.7
Ot047012_Ots11c	Ots11	43.7
Ot047658_Ots11c	Ots11	43.7
Ot050357_Ots11c	Ots11	43.7
Ots_u07-57.120	Ots11	43.7
Ot008247_Ots11c	Ots11	45.8
Ot047061_Ots11p	Ots11	59.2
Ot001219_Ots11p	Ots11	63.5
Ot003145_Ots11p	Ots11	63.5
Ot012482_Ots11p	Ots11	63.5
Ot017706_Ots11p	Ots11	67.9
Ot008140_Ots11p	Ots11	70.1
Ot008263_Ots11p	Ots11	70.1
Ot010627_Ots11p	Ots11	70.1
Ot030153_Ots11p	Ots11	70.1
Ot039282_Ots11p	Ots11	70.1
Ot039447_Ots11p	Ots11	70.1
Ot044266_Ots11p	Ots11	70.1
Ot046828_Ots11p	Ots11	70.1
Ot054868_Ots11p	Ots11	70.1
Ot055891_Ots11p	Ots11	70.1
Ot004103_Ots11p	Ots11	81.1
Ots_u202-161	Ots11	81.1
Ot014977D_Ots11p_Ots34q	Ots11	87.7
Ot060151D_Ots11p	Ots11	87.7
Ot060680D_Ots11p	Ots11	87.7
Ot006244D_Ots11p	Ots11	92
Ot059254D_Ots11p	Ots11	92
Ot059966D_Ots11p	Ots11	96.4
Ot060810D_Ots11p	Ots11	96.4
Ot005204_Ots12p	Ots12	0
Ot011652_Ots12p	Ots12	0
Ot013877_Ots12p	Ots12	0
Ot019148_Ots12p	Ots12	0
Ot033365_Ots12p	Ots12	0
Ot038632_Ots12p	Ots12	0
Ot045720_Ots12p	Ots12	0
Ot051004_Ots12p	Ots12	0
Ot051031_Ots12p	Ots12	0
Ot060766D_Ots12p	Ots12	0
Ot012847_Ots12p	Ots12	2.2
Ot014069_Ots12p	Ots12	2.2
Ot029713_Ots12p	Ots12	2.2
Ot033169_Ots12p	Ots12	2.2
Ot047007_Ots12p	Ots12	2.2
Ot048599_Ots12p	Ots12	2.2
Ot002630_Ots12p	Ots12	8.7
Ot033047_Ots12p	Ots12	8.7
Ot007701_Ots12p	Ots12	10.9
Ot027211_Ots12p	Ots12	10.9
Ot039242_Ots12p	Ots12	10.9
Ot017910_Ots12p	Ots12	17.5
Ot018052_Ots12p	Ots12	17.5
Ot021869_Ots12p	Ots12	17.5
Ot024175_Ots12p	Ots12	17.5
Ot033756_Ots12p	Ots12	17.5
Ot039390_Ots12p	Ots12	17.5
Ot039724_Ots12p	Ots12	17.5
Ot002506_Ots12p	Ots12	19.6
Ot006622_Ots12p	Ots12	19.6
Ot007662_Ots12p	Ots12	19.6
Ot011260_Ots12p	Ots12	19.6
Ot014218_Ots12p	Ots12	19.6
Ot016406_Ots12p	Ots12	19.6
Ot028962_Ots12p	Ots12	19.6
Ot029648_Ots12p	Ots12	19.6
Ot032496_Ots12p	Ots12	19.6
Ot033105_Ots12p	Ots12	19.6
Ot034199_Ots12p	Ots12	19.6
Ot036095_Ots12p	Ots12	19.6
Ot043923_Ots12p	Ots12	19.6
Ot044350_Ots12p	Ots12	19.6
Ot044583_Ots12p	Ots12	19.6
Ot045724_Ots12p	Ots12	19.6
Ot053082_Ots12p	Ots12	19.6
Ot059461D_Ots12p	Ots12	19.6
Ot004803_Ots12p	Ots12	24
Ot014869_Ots12p	Ots12	24
Ot015563_Ots12p	Ots12	24
Ot002064_Ots12p	Ots12	26.2
Ot014882_Ots12p	Ots12	26.2
Ot015633_Ots12p	Ots12	26.2
Ot043974_Ots12p	Ots12	26.2
Ot054822_Ots12p	Ots12	26.2
Ots_cox1-241	Ots12	26.2
Ots_u07-49.290	Ots12	26.2
Ot038072_Ots12p	Ots12	28.4
Ot003541_Ots12p	Ots12	34.9
Ot042888_Ots12p	Ots12	34.9
Ot022367_Ots12p	Ots12	37.1
Ot044615_Ots12p	Ots12	37.1
Ots_ETIF1A	Ots12	37.1
Ot008110_Ots12p	Ots12	43.7
Ot029400_Ots12p	Ots12	43.7
Ot001319_Ots12p	Ots12	54.7
Ot006455_Ots12c	Ots12	61.3
Ot020950_Ots12c	Ots12	61.3
Ot045798_Ots12c	Ots12	61.3
Ot015857_Ots12c	Ots12	70.1
Ot017806_Ots12c	Ots12	70.1
Ot039340_Ots12c	Ots12	70.1
Ot039057_Ots12c	Ots12	74.4
Ot038037_Ots12q	Ots12	76.6
Ot033265_Ots12q	Ots12	80.9
Ot010430_Ots12q	Ots12	83.1
Ot034543_Ots12q	Ots12	83.1
Ot044497_Ots12q	Ots12	83.1
Ot007251_Ots12q	Ots12	85.3
Ot019446_Ots12q	Ots12	85.3
Ot035359_Ots12q	Ots12	85.3
Ot020060_Ots12q	Ots12	87.5
Ot005681_Ots12q	Ots12	98.5
Ot001058_Ots12q	Ots12	102.9
Ot009593_Ots12q	Ots12	102.9
Ot014688_Ots12q	Ots12	102.9
Ot033686_Ots12q	Ots12	102.9
Ots_RAD1609	Ots12	102.9
Ot040469_Ots12q	Ots12	105.1
Ot051238_Ots12q	Ots12	105.1
Ot054880_Ots12q	Ots12	105.1
Ot000857_Ots12q	Ots12	107.3
Ot004321_Ots12q	Ots12	107.3
Ot019754_Ots12q	Ots12	109.4
Ot051641_Ots12q	Ots12	109.4
Ot004622_Ots12q	Ots12	111.6
Ot016998_Ots12q	Ots12	111.6
Ot020813_Ots12q	Ots12	111.6
Ot025890_Ots12q	Ots12	111.6
Ot026401_Ots12q	Ots12	111.6
Ot038649_Ots12q	Ots12	111.6
Ot051429_Ots12q	Ots12	111.6
Ots_GCSH	Ots12	111.6
Ot047904_Ots12q	Ots12	118.2
Ot058365D_Ots12q	Ots12	118.2
Ot060702D_Ots12q	Ots12	118.2
Ot004335D_Ots04q_Ots12q	Ots12	120.3
Ot009808_Ots12q	Ots12	120.3
Ot017151_Ots12q	Ots12	120.3
Ot059897D_Ots04q_Ots12q	Ots12	120.3
Ot059945D_Ots12q	Ots12	120.3
Ot060206D_Ots12q	Ots12	120.3
Ot060757D_Ots12q	Ots12	120.3
Ot060782D_Ots12q	Ots12	120.3
Ots_129303b-54	Ots12	120.3
Ot006957D_Ots04q_Ots12q	Ots12	122.5
Ot010137D_Ots12q	Ots12	122.5
Ot010906D_Ots12q	Ots12	122.5
Ot020902D_Ots12q	Ots12	122.5
Ot024913D_Ots12q	Ots12	122.5
Ot035043D_Ots12q	Ots12	122.5
Ot059336D_Ots04q_Ots12q	Ots12	122.5
Ot059595D_Ots12q	Ots12	122.5
Ot059789D_Ots12q	Ots12	122.5
Ot059872D_Ots04q_Ots12q	Ots12	122.5
Ot059925D_Ots04q_Ots12q	Ots12	122.5
Ot060079D_Ots12q	Ots12	122.5
Ot060088D_Ots04q_Ots12q	Ots12	122.5
Ot060738D_Ots04q_Ots12q	Ots12	122.5
Ot060764D_Ots12q	Ots12	122.5
Ot060765D_Ots12q	Ots12	122.5
Ot055723D_Ots12q	Ots12	124.7
Ot030313D_Ots12q	Ots12	129.1
Ot001191_Ots13q	Ots13	0
Ot002374_Ots13q	Ots13	0
Ot004234_Ots13q	Ots13	0
Ot004788_Ots13q	Ots13	0
Ot006576_Ots13q	Ots13	0
Ot011918_Ots13q	Ots13	0
Ot011919_Ots13q	Ots13	0
Ot012481_Ots13q	Ots13	0
Ot013392_Ots13q	Ots13	0
Ot013780_Ots13q	Ots13	0
Ot016358_Ots13q	Ots13	0
Ot022622_Ots13q	Ots13	0
Ot024051_Ots13q	Ots13	0
Ot025709_Ots13q	Ots13	0
Ot028820_Ots13q	Ots13	0
Ot028907_Ots13q	Ots13	0
Ot030204_Ots13q	Ots13	0
Ot034714_Ots13q	Ots13	0
Ot036758_Ots13q	Ots13	0
Ot037333_Ots13q	Ots13	0
Ot059959D_Ots13q	Ots13	0
Ots_U2567-104	Ots13	0
Ot008389_Ots13q	Ots13	2.2
Ot014137_Ots13q	Ots13	2.2
Ot015567_Ots13q	Ots13	2.2
Ot032066_Ots13q	Ots13	2.2
Ot049310_Ots13q	Ots13	2.2
Ot007100_Ots13q	Ots13	17.9
Ot010270_Ots13q	Ots13	17.9
Ot027514_Ots13q	Ots13	17.9
Ot003329_Ots13q	Ots13	20.1
Ot022868_Ots13q	Ots13	20.1
Ot032450_Ots13q	Ots13	20.1
Ot006673_Ots13q	Ots13	24.4
Ot026970_Ots13q	Ots13	24.4
Ot027233_Ots13q	Ots13	24.4
Ot029741_Ots13q	Ots13	24.4
Ot031838_Ots13q	Ots13	24.4
Ot002075_Ots13q	Ots13	26.6
Ot011876_Ots13q	Ots13	26.6
Ot012622_Ots13q	Ots13	26.6
Ot019722_Ots13q	Ots13	26.6
Ot022832_Ots13q	Ots13	26.6
Ot045489_Ots13q	Ots13	26.6
Ot048083_Ots13q	Ots13	26.6
Ot052723_Ots13q	Ots13	26.6
Ot052903_Ots13q	Ots13	26.6
Ot053052_Ots13q	Ots13	26.6
Ot054738_Ots13q	Ots13	26.6
Ot037006_Ots13q	Ots13	35.4
Ot053329_Ots13q	Ots13	35.4
Ot013598_Ots13q	Ots13	39.7
Ot016424_Ots13q	Ots13	39.7
Ot042604_Ots13q	Ots13	39.7
Ot002948_Ots13q	Ots13	46.3
Ot003219_Ots13q	Ots13	46.3
Ot046727_Ots13q	Ots13	46.3
Ot049239_Ots13q	Ots13	46.3
Ot021114_Ots13q	Ots13	50.7
Ot039313_Ots13q	Ots13	50.7
Ot019318_Ots13q	Ots13	52.8
Ot034966_Ots13q	Ots13	52.8
Ot055181_Ots13q	Ots13	52.8
Ot001443D_Ots13c	Ots13	55
Ot013616_Ots13c	Ots13	55
Ot026163_Ots13c	Ots13	55
Ot042149_Ots13c	Ots13	55
Ot046710_Ots13c	Ots13	55
Ot030067_Ots13c	Ots13	59.4
Ot052517_Ots13c	Ots13	59.4
Ot001504_Ots13p	Ots13	61.6
Ot028979_Ots13p	Ots13	61.6
Ot046657_Ots13p	Ots13	72.6
Ots_mybp-85	Ots13	72.6
Ot007038_Ots13p	Ots13	81.4
Ot032713_Ots13p	Ots13	81.4
Ot033312_Ots13p	Ots13	81.4
Ot043652_Ots13p	Ots13	81.4
Ot017836_Ots13p	Ots13	83.6
Ot024464_Ots13p	Ots13	90.1
Ot041441_Ots13p	Ots13	90.1
Ot042441_Ots13p	Ots13	90.1
Ot052852_Ots13p	Ots13	90.1
Ots_TAPBP	Ots13	90.1
Ot035980_Ots13p	Ots13	98.9
Ot007787_Ots13p	Ots13	103.3
Ot030755_Ots13p	Ots13	103.3
Ot031324_Ots13p	Ots13	103.3
Ot035200_Ots13p	Ots13	103.3
Ot014465_Ots13p	Ots13	109.8
Ot030497_Ots13p	Ots13	109.8
Ot047640_Ots13p	Ots13	109.8
Ot056194_Ots13p	Ots13	109.8
Ot001077_Ots13p	Ots13	114.2
Ot007141_Ots13p	Ots13	116.4
Ot023931_Ots13p	Ots13	116.4
Ot029251_Ots13p	Ots13	116.4
Ot048388_Ots13p	Ots13	116.4
Ot056228_Ots13p	Ots13	116.4
Ot002025_Ots13p	Ots13	118.5
Ot003814_Ots13p	Ots13	118.5
Ot004230_Ots13p	Ots13	118.5
Ot045459_Ots13p	Ots13	118.5
Ot000485_Ots13p	Ots13	122.9
Ot005937_Ots13p	Ots13	122.9
Ot014792_Ots13p	Ots13	122.9
Ot018753_Ots13p	Ots13	122.9
Ot026394_Ots13p	Ots13	122.9
Ot033872_Ots13p	Ots13	122.9
Ot040676_Ots13p	Ots13	122.9
Ot052089_Ots13p	Ots13	122.9
Ot000091_Ots13p	Ots13	125.1
Ot001998_Ots13p	Ots13	125.1
Ot002686_Ots13p	Ots13	125.1
Ot017340_Ots13p	Ots13	125.1
Ot017544_Ots13p	Ots13	125.1
Ot019958_Ots13p	Ots13	125.1
Ot020339_Ots13p	Ots13	125.1
Ot022025_Ots13p	Ots13	125.1
Ot025323_Ots13p	Ots13	125.1
Ot028607_Ots13p	Ots13	125.1
Ot028966_Ots13p	Ots13	125.1
Ot030303_Ots13p	Ots13	125.1
Ot040910_Ots13p	Ots13	125.1
Ot041677_Ots13p	Ots13	125.1
Ot044874_Ots13p	Ots13	125.1
Ot045053_Ots13p	Ots13	125.1
Ot050831_Ots13p	Ots13	125.1
Ot051208_Ots13p	Ots13	125.1
Ots_brp16-64	Ots13	125.1
Ot003623_Ots14q	Ots14	0
Ot003691_Ots14q	Ots14	0
Ot004693_Ots14q	Ots14	0
Ot005630_Ots14q	Ots14	0
Ot005876_Ots14q	Ots14	0
Ot007189_Ots14q	Ots14	0
Ot009915_Ots14q	Ots14	0
Ot011182_Ots14q	Ots14	0
Ot011400_Ots14q	Ots14	0
Ot011506_Ots14q	Ots14	0
Ot013414_Ots14q	Ots14	0
Ot015298_Ots14q	Ots14	0
Ot017612_Ots14q	Ots14	0
Ot020961_Ots14q	Ots14	0
Ot021444_Ots14q	Ots14	0
Ot027210_Ots14q	Ots14	0
Ot027726_Ots14q	Ots14	0
Ot028174_Ots14q	Ots14	0
Ot029683_Ots14q	Ots14	0
Ot030166_Ots14q	Ots14	0
Ot032180D_Ots14q	Ots14	0
Ot032937_Ots14q	Ots14	0
Ot034080_Ots14q	Ots14	0
Ot034146_Ots14q	Ots14	0
Ot034487_Ots14q	Ots14	0
Ot035916_Ots14q	Ots14	0
Ot046971_Ots14q	Ots14	0
Ot049520_Ots14q	Ots14	0
Ot055684_Ots14q	Ots14	0
Ot059162D_Ots14q	Ots14	0
Ots_RAD11425	Ots14	0
Ot002910_Ots14q	Ots14	2.2
Ot019128_Ots14q	Ots14	2.2
Ot056206_Ots14q	Ots14	2.2
Ot017208_Ots14q	Ots14	8.7
Ot055108_Ots14q	Ots14	8.7
Ot004250_Ots14q	Ots14	13.1
Ot004995_Ots14q	Ots14	13.1
Ot009206_Ots14q	Ots14	13.1
Ot011597_Ots14q	Ots14	13.1
Ot012829_Ots14q	Ots14	13.1
Ot017082_Ots14q	Ots14	13.1
Ot020193_Ots14q	Ots14	13.1
Ot025070_Ots14q	Ots14	13.1
Ot025446_Ots14q	Ots14	13.1
Ot037206_Ots14q	Ots14	13.1
Ot038950_Ots14q	Ots14	13.1
Ot043904_Ots14q	Ots14	13.1
Ot049937_Ots14q	Ots14	13.1
Ot021670_Ots14q	Ots14	15.3
Ot032740_Ots14q	Ots14	15.3
Ots_RAD4369-50	Ots14	15.3
Ot052741_Ots14q	Ots14	17.5
Ot037542_Ots14q	Ots14	19.6
Ot012669_Ots14q	Ots14	24
Ot023615_Ots14q	Ots14	24
Ot031271_Ots14q	Ots14	24
Ot016710_Ots14q	Ots14	26.2
Ot023000_Ots14q	Ots14	30.6
Ot023820_Ots14q	Ots14	30.6
Ot060091D_Ots14q	Ots14	30.6
Ot053740_Ots14q	Ots14	32.7
Ot013766_Ots14q	Ots14	39.3
Ot046164_Ots14q	Ots14	39.3
Ot003893_Ots14q	Ots14	43.7
Ot017318_Ots14q	Ots14	43.7
Ot022586_Ots14c	Ots14	45.8
Ot031235_Ots14c	Ots14	45.8
Ot004057_Ots14c	Ots14	52.4
Ot013147_Ots14c	Ots14	52.4
Ot014590_Ots14c	Ots14	52.4
Ot025118_Ots14c	Ots14	52.4
Ot002027_Ots14c	Ots14	56.8
Ot007080_Ots14c	Ots14	56.8
Ot043702_Ots14c	Ots14	56.8
Ot043706_Ots14c	Ots14	56.8
Ot050328_Ots14c	Ots14	56.8
Ot055192_Ots14c	Ots14	56.8
Ot002495_Ots14c	Ots14	58.9
Ot017110_Ots14c	Ots14	58.9
Ot050647_Ots14c	Ots14	67.7
Ot017467_Ots14p	Ots14	74.3
Ot040613_Ots14p	Ots14	74.3
Ot049821_Ots14p	Ots14	74.3
Ot003586_Ots14p	Ots14	76.5
Ot006687_Ots14p	Ots14	76.5
Ot022694_Ots14p	Ots14	76.5
Ots_GPDH-338	Ots14	76.5
Ot000865_Ots14p	Ots14	80.8
Ot019056_Ots14p	Ots14	80.8
Ot017446_Ots14p	Ots14	83
Ot055439_Ots14p	Ots14	83
Ot009268_Ots14p	Ots14	94
Ot022596_Ots14p	Ots14	94
Ot026976_Ots14p	Ots14	94
Ot033337_Ots14p	Ots14	94
Ot043488_Ots14p	Ots14	94
Ot010548_Ots14p	Ots14	105.1
Ot019059_Ots14p	Ots14	105.1
Ot059924D_Ots14p_Ots07p	Ots14	105.1
Ot060089D_Ots14p_Ots07p	Ots14	105.1
Ot060665D_Ots14p	Ots14	109.5
Ot060823D_Ots14p	Ots14	109.5
Ot059863D_Ots14p_Ots07p	Ots14	111.6
Ot059891D_Ots14p_Ots07p	Ots14	111.6
Ot000776D_Ots14p	Ots14	113.8
Ot016176D_Ots14p	Ots14	113.8
Ot018531D_Ots14p	Ots14	113.8
Ot021784D_Ots14p	Ots14	113.8
Ot032386D_Ots14p	Ots14	113.8
Ot036317D_Ots14p	Ots14	113.8
Ot057561D_Ots14p_Ots07p	Ots14	113.8
Ot058569D_Ots14p_Ots07p	Ots14	113.8
Ot059451D_Ots14p_Ots07p	Ots14	113.8
Ot059794D_Ots14p_Ots07p	Ots14	113.8
Ot059862D_Ots14p_Ots07p	Ots14	113.8
Ot059901D_Ots14p	Ots14	113.8
Ot060092D_Ots14p	Ots14	113.8
Ot001128D_Ots15p	Ots15	0
Ot004743D_Ots15p	Ots15	0
Ot014127D_Ots15p	Ots15	0
Ot017095D_Ots15p	Ots15	0
Ot018020D_Ots15p_Ots17q	Ots15	0
Ot025796D_Ots15p	Ots15	0
Ot027792D_Ots15p	Ots15	0
Ot043162D_Ots15p_Ots17q	Ots15	0
Ot044031_Ots15p	Ots15	0
Ot050541D_Ots15p	Ots15	0
Ot050827D_Ots15p	Ots15	0
Ot058012D_Ots15p_Ots17q	Ots15	0
Ot058707D_Ots15p_Ots17q	Ots15	0
Ot059877D_Ots15p_Ots17q	Ots15	0
Ot059903D_Ots15p_Ots17q	Ots15	0
Ot059952D_Ots15p_Ots17q	Ots15	0
Ot060022D_Ots15p_Ots17q	Ots15	0
Ot060030D_Ots15p	Ots15	0
Ot060052D_Ots15p	Ots15	0
Ot060120D_Ots15p	Ots15	0
Ot060198D_Ots15p	Ots15	0
Ot060207D_Ots15p	Ots15	0
Ot060746D_Ots15p_Ots17q	Ots15	0
Ot060774D_Ots15p_Ots17q	Ots15	0
Ot060777D_Ots15p	Ots15	0
Ot060781D_Ots15p	Ots15	0
Ot060795D_Ots15p	Ots15	0
Ot018104_Ots15p	Ots15	6.6
Ot024678_Ots15p	Ots15	6.6
Ot022647_Ots15p	Ots15	10.9
Ot022957_Ots15p	Ots15	10.9
Ot053661_Ots15p	Ots15	10.9
Ot003779_Ots15p	Ots15	13.1
Ot006494_Ots15p	Ots15	13.1
Ot007441_Ots15p	Ots15	13.1
Ot015442_Ots15p	Ots15	13.1
Ot015766_Ots15p	Ots15	13.1
[truncated: 1,486 more rows]

## Sheet: S2.3 Map Haploid Fam B
Marker	Linkage group	Distance (cM)
Ot000098_Ots01p	Ots01	0
Ot000358_Ots01p	Ots01	0
Ot000825_Ots01p	Ots01	0
Ot010598_Ots01p	Ots01	0
Ot016214_Ots01p	Ots01	0
Ot026346_Ots01p	Ots01	0
Ot031184_Ots01p	Ots01	0
Ot032325_Ots01p	Ots01	0
Ot033456_Ots01p	Ots01	0
Ot033963_Ots01p	Ots01	0
Ot035908_Ots01p	Ots01	0
Ot037273_Ots01p	Ots01	0
Ot040238_Ots01p	Ots01	0
Ot041635_Ots01p	Ots01	0
Ot048239_Ots01p	Ots01	0
Ot051315_Ots01p	Ots01	0
Ot052674_Ots01p	Ots01	0
Ot055731_Ots01p	Ots01	0
Ot056394_Ots01p	Ots01	0
Ot002608_Ots01p	Ots01	2.1
Ot005631_Ots01p	Ots01	2.1
Ot006098_Ots01p	Ots01	2.1
Ot009437_Ots01p	Ots01	2.1
Ot009720_Ots01p	Ots01	2.1
Ot011300_Ots01p	Ots01	2.1
Ot017870_Ots01p	Ots01	2.1
Ot026526_Ots01p	Ots01	2.1
Ot027875_Ots01p	Ots01	2.1
Ot033381_Ots01p	Ots01	2.1
Ot046471_Ots01p	Ots01	2.1
Ot047579_Ots01p	Ots01	2.1
Ot054382_Ots01p	Ots01	2.1
Ots_u07-25.325	Ots01	2.1
Ot002153_Ots01p	Ots01	4.2
Ot006437_Ots01p	Ots01	4.2
Ot010184_Ots01p	Ots01	4.2
Ot019299_Ots01p	Ots01	4.2
Ot026225_Ots01p	Ots01	4.2
Ot028491_Ots01p	Ots01	4.2
Ot051272_Ots01p	Ots01	4.2
Ot001334_Ots01p	Ots01	8.4
Ot003700_Ots01p	Ots01	8.4
Ot007813_Ots01p	Ots01	8.4
Ot018907_Ots01p	Ots01	8.4
Ot033835_Ots01p	Ots01	8.4
Ot034398_Ots01p	Ots01	8.4
Ot046380_Ots01p	Ots01	8.4
Ot055666_Ots01p	Ots01	8.4
Ot032422_Ots01p	Ots01	16.9
Ot019975_Ots01p	Ots01	19
Ot001372_Ots01p	Ots01	21.1
Ot009642_Ots01p	Ots01	21.1
Ot031320_Ots01p	Ots01	21.1
Ot045071_Ots01p	Ots01	21.1
Ot013115_Ots01p	Ots01	23.2
Ot026099_Ots01p	Ots01	23.2
Ot036260_Ots01p	Ots01	23.2
Ot043871_Ots01p	Ots01	23.2
Ot002018_Ots01p	Ots01	27.4
Ot044247_Ots01p	Ots01	27.4
Ot045059_Ots01p	Ots01	27.4
Ot047388_Ots01p	Ots01	27.4
Ot006263_Ots01p	Ots01	29.5
Ot038032_Ots01p	Ots01	29.5
Ot023201_Ots01p	Ots01	31.6
Ot029384_Ots01p	Ots01	31.6
Ot053517_Ots01p	Ots01	31.6
Ot011777_Ots01p	Ots01	33.6
Ot028570_Ots01p	Ots01	33.6
Ot040090_Ots01p	Ots01	33.6
Ot002685_Ots01p	Ots01	46.4
Ot028589_Ots01p	Ots01	46.4
Ot036572_Ots01p	Ots01	46.4
Ot044331_Ots01p	Ots01	46.4
Ot009017_Ots01c	Ots01	48.5
Ot013910_Ots01c	Ots01	48.5
Ot021497_Ots01c	Ots01	48.5
Ot022241_Ots01c	Ots01	48.5
Ot024922_Ots01c	Ots01	48.5
Ot026637_Ots01c	Ots01	60.8
Ot041102_Ots01c	Ots01	60.8
Ot000683_Ots01q	Ots01	63.2
Ot032372_Ots01q	Ots01	65.6
Ot008044_Ots01q	Ots01	74.1
Ot008442_Ots01q	Ots01	74.1
Ot009078_Ots01q	Ots01	74.1
Ot018894_Ots01q	Ots01	74.1
Ot022543_Ots01q	Ots01	74.1
Ot022815_Ots01q	Ots01	74.1
Ot030882_Ots01q	Ots01	74.1
Ot010723_Ots01q	Ots01	78.2
Ot036056_Ots01q	Ots01	78.2
Ot049031_Ots01q	Ots01	78.2
Ot014581_Ots01q	Ots01	80.3
Ot027323_Ots01q	Ots01	80.3
Ot000382_Ots01q	Ots01	82.4
Ot004093_Ots01q	Ots01	82.4
Ot015073_Ots01q	Ots01	82.4
Ot017383_Ots01q	Ots01	82.4
Ot030155_Ots01q	Ots01	82.4
Ot034725_Ots01q	Ots01	82.4
Ot038639_Ots01q	Ots01	82.4
Ot041218_Ots01q	Ots01	82.4
Ot045947_Ots01q	Ots01	82.4
Ots_RAD3858	Ots01	82.4
Ot000790_Ots01q	Ots01	84.5
Ot006410_Ots01q	Ots01	86.6
Ot002729_Ots01q	Ots01	90.8
Ot007153_Ots01q	Ots01	90.8
Ot015296_Ots01q	Ots01	90.8
Ot015349_Ots01q	Ots01	90.8
Ot030310_Ots01q	Ots01	90.8
Ot030459_Ots01q	Ots01	90.8
Ot033388_Ots01q	Ots01	90.8
Ot035271_Ots01q	Ots01	90.8
Ot039802_Ots01q	Ots01	90.8
Ot040317_Ots01q	Ots01	90.8
Ot041648_Ots01q	Ots01	90.8
Ot048703_Ots01q	Ots01	90.8
Ot052269_Ots01q	Ots01	90.8
Ot024625_Ots01q	Ots01	92.9
Ot033613_Ots01q	Ots01	92.9
Ot042587_Ots01q	Ots01	92.9
Ot005457_Ots01q	Ots01	97.1
Ot006241_Ots01q	Ots01	97.1
Ot014495_Ots01q	Ots01	97.1
Ot053282_Ots01q	Ots01	97.1
Ot014271_Ots01q	Ots01	99.2
Ot054493_Ots01q	Ots01	101.3
Ot027433_Ots01q	Ots01	103.4
Ot017328_Ots01q	Ots01	107.6
Ot022221_Ots01q	Ots01	107.6
Ot025637_Ots01q	Ots01	107.6
Ot031848_Ots01q	Ots01	107.6
Ot041726_Ots01q	Ots01	107.6
Ot044465_Ots01q	Ots01	107.6
Ot015159_Ots01q	Ots01	111.7
Ot017451_Ots01q	Ots01	111.7
Ot050228_Ots01q	Ots01	111.7
Ot055675_Ots01q	Ots01	111.7
Ot012896_Ots01q	Ots01	121.7
Ot044191_Ots01q	Ots01	121.7
Ot033543_Ots01q	Ots01	124.1
Ot049191_Ots01q	Ots01	124.1
Ot003096_Ots01q	Ots01	126.5
Ot007065_Ots01q	Ots01	126.5
Ot024680_Ots01q	Ots01	126.5
Ot043529_Ots01q	Ots01	126.5
Ot044271_Ots01q	Ots01	126.5
Ot047324D_Ots01q	Ots01	126.5
Ot055190_Ots01q	Ots01	126.5
Ot059380D_Ots01q_Ots06q	Ots01	126.5
Ot011347D_Ots01q	Ots01	128.6
Ot045993D_Ots01q	Ots01	128.6
Ot023790_Ots02q	Ots02	0
Ot041301_Ots02q	Ots02	0
Ot048964_Ots02q	Ots02	0
Ot053877_Ots02q	Ots02	0
Ot056053_Ots02q	Ots02	0
Ot010893_Ots02q	Ots02	2.1
Ot015824_Ots02q	Ots02	2.1
Ot025570_Ots02q	Ots02	2.1
Ot028730_Ots02q	Ots02	2.1
Ot029504_Ots02q	Ots02	2.1
Ot029914_Ots02q	Ots02	2.1
Ot050893_Ots02q	Ots02	2.1
Ot051761_Ots02q	Ots02	2.1
Ot033674_Ots02q	Ots02	4.2
Ot046590_Ots02q	Ots02	4.2
Ot024163_Ots02q	Ots02	6.3
Ot002867_Ots02q	Ots02	8.4
Ot027546_Ots02q	Ots02	8.4
Ot000670_Ots02q	Ots02	10.5
Ot025412_Ots02q	Ots02	10.5
Ot029105_Ots02q	Ots02	10.5
Ot037457_Ots02q	Ots02	12.7
Ot044047_Ots02q	Ots02	12.7
Ot003293_Ots02q	Ots02	15
Ot018699_Ots02q	Ots02	15
Ot028123_Ots02q	Ots02	15
Ot035000_Ots02q	Ots02	15
Ot052756_Ots02q	Ots02	15
Ot054049_Ots02q	Ots02	15
Ot011090_Ots02q	Ots02	17.2
Ot017731_Ots02q	Ots02	17.2
Ot041166_Ots02q	Ots02	17.2
Ot007228_Ots02c	Ots02	19.4
Ot007476_Ots02c	Ots02	19.4
Ot020123_Ots02c	Ots02	19.4
Ot023700_Ots02c	Ots02	19.4
Ots_RAD4778	Ots02	19.4
Ot005152_Ots02p	Ots02	26.2
Ot005239_Ots02p	Ots02	26.2
Ot008053_Ots02p	Ots02	26.2
Ot008722_Ots02p	Ots02	26.2
Ot030773_Ots02p	Ots02	26.2
Ot039674_Ots02p	Ots02	26.2
Ot041395_Ots02p	Ots02	26.2
Ot042208_Ots02p	Ots02	26.2
Ot049219_Ots02p	Ots02	26.2
Ot052828_Ots02p	Ots02	28.5
Ot002476_Ots02p	Ots02	39.9
Ot031646_Ots02p	Ots02	39.9
Ot032891_Ots02p	Ots02	42.8
Ot048914_Ots02p	Ots02	48.4
Ot008312_Ots02p	Ots02	50.5
Ot021667_Ots02p	Ots02	52.7
Ot000786_Ots02p	Ots02	59
Ot029492_Ots02p	Ots02	59
Ot006449_Ots02p	Ots02	63.2
Ot023842_Ots02p	Ots02	63.2
Ot002751_Ots02p	Ots02	65.3
Ot005984_Ots02p	Ots02	65.3
Ot006414_Ots02p	Ots02	65.3
Ot008924_Ots02p	Ots02	65.3
Ot009319_Ots02p	Ots02	65.3
Ot009625_Ots02p	Ots02	65.3
Ot010094_Ots02p	Ots02	65.3
Ot013334_Ots02p	Ots02	65.3
Ot013474_Ots02p	Ots02	65.3
Ot014392_Ots02p	Ots02	65.3
Ot017633_Ots02p	Ots02	65.3
Ot018434_Ots02p	Ots02	65.3
Ot020379_Ots02p	Ots02	65.3
Ot027637_Ots02p	Ots02	65.3
Ot032678_Ots02p	Ots02	65.3
Ot034177_Ots02p	Ots02	65.3
Ot045829_Ots02p	Ots02	65.3
Ot050237_Ots02p	Ots02	65.3
Ot050722_Ots02p	Ots02	65.3
Ot052178_Ots02p	Ots02	65.3
Ot052683_Ots02p	Ots02	65.3
Ot056223_Ots02p	Ots02	65.3
Ots_MHC2	Ots02	65.3
Ots_RAD2687	Ots02	65.3
Ot000667_Ots02p	Ots02	67.4
Ot006343_Ots02p	Ots02	67.4
Ot018199_Ots02p	Ots02	67.4
Ot048124_Ots02p	Ots02	67.4
Ot010269_Ots02p	Ots02	69.5
Ot024864_Ots02p	Ots02	69.5
Ot026216_Ots02p	Ots02	69.5
Ot033972_Ots02p	Ots02	69.5
Ot036073_Ots02p	Ots02	69.5
Ot000042_Ots02p	Ots02	71.6
Ot010539_Ots02p	Ots02	71.6
Ot013162_Ots02p	Ots02	71.6
Ot015291_Ots02p	Ots02	71.6
Ot033616_Ots02p	Ots02	71.6
Ot035691_Ots02p	Ots02	71.6
Ot041317_Ots02p	Ots02	71.6
Ot042599_Ots02p	Ots02	71.6
Ot054586_Ots02p	Ots02	71.6
Ots_RAD6618-57	Ots02	71.6
Ot002570_Ots02p	Ots02	73.6
Ot007448_Ots02p	Ots02	73.6
Ot008886_Ots02p	Ots02	73.6
Ot010102_Ots02p	Ots02	73.6
Ot010746_Ots02p	Ots02	73.6
Ot010836_Ots02p	Ots02	73.6
Ot011791_Ots02p	Ots02	73.6
Ot012305_Ots02p	Ots02	73.6
Ot012934_Ots02p	Ots02	73.6
Ot013843_Ots02p	Ots02	73.6
Ot016845_Ots02p	Ots02	73.6
Ot016987_Ots02p	Ots02	73.6
Ot017698_Ots02p	Ots02	73.6
Ot020605_Ots02p	Ots02	73.6
Ot021125_Ots02p	Ots02	73.6
Ot025124_Ots02p	Ots02	73.6
Ot029682_Ots02p	Ots02	73.6
Ot031252_Ots02p	Ots02	73.6
Ot031683_Ots02p	Ots02	73.6
Ot033776_Ots02p	Ots02	73.6
Ot035634_Ots02p	Ots02	73.6
Ot042318_Ots02p	Ots02	73.6
Ot045262_Ots02p	Ots02	73.6
Ot045324_Ots02p	Ots02	73.6
Ot045605_Ots02p	Ots02	73.6
Ot051968_Ots02p	Ots02	73.6
Ots_RAD4486	Ots02	73.6
Ot043747_Ots02p	Ots02	73.7
Ot011527_Ots02p	Ots02	75.9
Ot059841D_Ots03p_Ots23q	Ots03	0
Ot051062D_Ots03p	Ots03	2.3
Ot059368D_Ots03p	Ots03	6.5
Ot060004D_Ots03p	Ots03	6.5
Ot011738D_Ots03p	Ots03	8.7
Ot013320D_Ots03p	Ots03	8.7
Ot019298D_Ots03p	Ots03	8.7
Ot027114_Ots03p	Ots03	8.7
Ot041685_Ots03p	Ots03	8.7
Ot044490D_Ots03p	Ots03	8.7
Ot057555D_Ots03p	Ots03	8.7
Ot059926D_Ots03p_Ots23q	Ots03	8.7
Ot059944D_Ots03p_Ots23q	Ots03	8.7
Ot059957D_Ots03p	Ots03	8.7
Ot059960D_Ots03p_Ots23q	Ots03	8.7
Ot059979D_Ots03p_Ots23q	Ots03	8.7
Ot060021D_Ots03p_Ots23q	Ots03	8.7
Ot060032D_Ots03p	Ots03	8.7
Ot060049D_Ots03p	Ots03	8.7
Ot060087D_Ots03p	Ots03	8.7
Ot060140D_Ots03p_Ots23q	Ots03	8.7
Ot060244D_Ots03p	Ots03	8.7
Ot060453D_Ots03p	Ots03	9.7
Ot010674_Ots03p	Ots03	10.8
Ot012834_Ots03p	Ots03	10.8
Ot001450_Ots03p	Ots03	12.9
Ot007196_Ots03p	Ots03	12.9
Ot015639_Ots03p	Ots03	12.9
Ot016051_Ots03p	Ots03	12.9
Ot037058_Ots03p	Ots03	12.9
Ot003457D_Ots03p	Ots03	15
Ot016319_Ots03p	Ots03	19.3
Ots_Phos	Ots03	19.3
Ot000688_Ots03p	Ots03	21.4
Ot041925_Ots03p	Ots03	21.4
Ot048185_Ots03p	Ots03	21.4
Ots_cgo24-22	Ots03	21.4
Ot022909_Ots03p	Ots03	25.6
Ot033746_Ots03p	Ots03	25.6
Ot000203_Ots03p	Ots03	34
Ot001394_Ots03p	Ots03	34
Ot004958_Ots03p	Ots03	34
Ot008091_Ots03p	Ots03	34
Ot009512D_Ots03p	Ots03	34
Ot017227_Ots03p	Ots03	34
Ot020975_Ots03p	Ots03	34
Ot025271_Ots03p	Ots03	34
Ot033653_Ots03p	Ots03	34
Ot038136_Ots03p	Ots03	34
Ot038242_Ots03p	Ots03	34
Ot055311_Ots03p	Ots03	34
Ot060164D_Ots03p	Ots03	34
Ots_102420-494	Ots03	34
Ot013013_Ots03p	Ots03	38.2
Ot018602_Ots03p	Ots03	40.3
Ot003095_Ots03p	Ots03	42.4
Ot007433_Ots03p	Ots03	42.4
Ot008941D_Ots03p	Ots03	42.4
Ot009194_Ots03p	Ots03	42.4
Ot009937_Ots03p	Ots03	42.4
Ot026070_Ots03p	Ots03	42.4
Ot051893_Ots03p	Ots03	46.6
Ot027365_Ots03p	Ots03	53
Ot054794_Ots03p	Ots03	53
Ots_94857-232	Ots03	53
Ot020241_Ots03p	Ots03	60.5
Ot001840_Ots03c	Ots03	68
Ot008180_Ots03c	Ots03	68
Ot036454_Ots03c	Ots03	68
Ot048664_Ots03c	Ots03	68
Ot002779_Ots03c	Ots03	70.1
Ot005677_Ots03c	Ots03	70.1
Ot009483_Ots03c	Ots03	70.1
Ot017677_Ots03c	Ots03	70.1
Ot018030_Ots03c	Ots03	70.1
Ot018236_Ots03c	Ots03	70.1
Ot026262_Ots03c	Ots03	70.1
Ot029491_Ots03c	Ots03	70.1
Ot042089_Ots03c	Ots03	70.1
Ot046976_Ots03c	Ots03	70.1
Ot015285_Ots03c	Ots03	72.2
Ot047079_Ots03c	Ots03	72.2
Ot000873_Ots03q	Ots03	74.3
Ot004516_Ots03q	Ots03	74.3
Ot038540_Ots03q	Ots03	74.3
Ot038589_Ots03q	Ots03	76.4
Ot016075_Ots03q	Ots03	78.5
Ot032794_Ots03q	Ots03	78.5
Ot039813_Ots03q	Ots03	81.1
Ot010337_Ots03q	Ots03	89
Ot054318_Ots03q	Ots03	89
Ots_118938-325	Ots03	89
Ot000973_Ots03q	Ots03	91.1
Ot001195_Ots03q	Ots03	91.1
Ot015333_Ots03q	Ots03	91.1
Ot017029_Ots03q	Ots03	91.1
Ot025517_Ots03q	Ots03	91.1
Ot031993_Ots03q	Ots03	91.1
Ot037086_Ots03q	Ots03	101.7
Ot045837_Ots03q	Ots03	101.7
Ot047798_Ots03q	Ots03	101.7
Ot031209_Ots03q	Ots03	103.8
Ot002475_Ots03q	Ots03	105.9
Ot026178_Ots03q	Ots03	105.9
Ot028054_Ots03q	Ots03	105.9
Ot031115_Ots03q	Ots03	105.9
Ot041930_Ots03q	Ots03	105.9
Ot053712_Ots03q	Ots03	105.9
Ot033664_Ots03q	Ots03	110.1
Ot026710_Ots03q	Ots03	112.2
Ot029887_Ots03q	Ots03	112.2
Ot037076_Ots03q	Ots03	112.2
Ot042596_Ots03q	Ots03	112.2
Ot006337_Ots03q	Ots03	114.3
Ot010418_Ots03q	Ots03	114.3
Ot015321_Ots03q	Ots03	114.3
Ot020025_Ots03q	Ots03	114.3
Ot060461D_Ots03q	Ots03	114.3
Ot002287_Ots03q	Ots03	116.3
Ot003494_Ots03q	Ots03	116.3
Ot003781_Ots03q	Ots03	116.3
Ot003953_Ots03q	Ots03	116.3
Ot004060_Ots03q	Ots03	116.3
Ot004421_Ots03q	Ots03	116.3
Ot006220_Ots03q	Ots03	116.3
Ot006906_Ots03q	Ots03	116.3
Ot008161_Ots03q	Ots03	116.3
Ot009735_Ots03q	Ots03	116.3
Ot012466_Ots03q	Ots03	116.3
Ot012665_Ots03q	Ots03	116.3
Ot014804_Ots03q	Ots03	116.3
Ot016180_Ots03q	Ots03	116.3
Ot016630_Ots03q	Ots03	116.3
Ot019422_Ots03q	Ots03	116.3
Ot021659_Ots03q	Ots03	116.3
Ot021817_Ots03q	Ots03	116.3
Ot022444_Ots03q	Ots03	116.3
Ot024396_Ots03q	Ots03	116.3
Ot025738_Ots03q	Ots03	116.3
Ot026565_Ots03q	Ots03	116.3
Ot026659_Ots03q	Ots03	116.3
Ot030426_Ots03q	Ots03	116.3
Ot032545_Ots03q	Ots03	116.3
Ot035013_Ots03q	Ots03	116.3
Ot038045_Ots03q	Ots03	116.3
Ot041290_Ots03q	Ots03	116.3
Ot041876_Ots03q	Ots03	116.3
Ot044213_Ots03q	Ots03	116.3
Ot044721_Ots03q	Ots03	116.3
Ot046358_Ots03q	Ots03	116.3
Ot047091_Ots03q	Ots03	116.3
Ot047831_Ots03q	Ots03	116.3
Ot048475_Ots03q	Ots03	116.3
Ot051072_Ots03q	Ots03	116.3
Ot052503_Ots03q	Ots03	116.3
Ot054422_Ots03q	Ots03	116.3
Ot055751_Ots03q	Ots03	116.3
Ots_128495b-45	Ots04	0
Ot060425D_Ots04q	Ots04	2.9
Ot035131D_Ots04q	Ots04	8.8
Ot030448D_Ots04q	Ots04	13.2
Ot059721D_Ots04q_Ots12q	Ots04	13.2
Ot060518D_Ots04q	Ots04	13.2
Ot009460D_Ots04q_Ots12q	Ots04	15.3
Ot010231D_Ots04q	Ots04	15.3
Ot013209D_Ots04q	Ots04	15.3
Ot023151D_Ots04q	Ots04	15.3
Ot029443D_Ots04q_Ots12q	Ots04	15.3
Ot058151D_Ots04q_Ots12q	Ots04	15.3
Ot058620D_Ots04q_Ots12q	Ots04	15.3
Ot059479D_Ots04q_Ots12q	Ots04	15.3
Ot059529D_Ots04q_Ots12q	Ots04	15.3
Ot059909D_Ots04q	Ots04	15.3
Ot060036D_Ots04q	Ots04	15.3
Ot060085D_Ots04q_Ots12q	Ots04	15.3
Ot060464D_Ots04q	Ots04	15.3
Ot060514D_Ots04q	Ots04	15.3
Ot060065D_Ots04q	Ots04	19.6
Ot004657_Ots04q	Ots04	28.2
Ot045703_Ots04q	Ots04	28.2
Ot047719_Ots04q	Ots04	28.2
Ot060060D_Ots04q	Ots04	28.2
Ot003093_Ots04q	Ots04	34.6
Ot011169_Ots04q	Ots04	34.6
Ot011387_Ots04q	Ots04	34.6
Ot027584_Ots04q	Ots04	34.6
Ot028472_Ots04q	Ots04	34.6
Ot041130_Ots04q	Ots04	34.6
Ot049795_Ots04q	Ots04	34.6
Ot057841D_Ots04q	Ots04	34.6
Ot058472D_Ots04q	Ots04	37.2
Ot059616D_Ots04q	Ots04	39.8
Ot060270D_Ots04q	Ots04	39.8
Ot000373_Ots04q	Ots04	45.1
Ot003302_Ots04q	Ots04	45.1
Ot019565_Ots04q	Ots04	45.1
Ot025496_Ots04q	Ots04	45.1
Ot028942_Ots04q	Ots04	45.1
Ot058617D_Ots04q	Ots04	45.1
Ot025578_Ots04q	Ots04	47.2
Ot044541_Ots04q	Ots04	47.2
Ot054593_Ots04q	Ots04	47.2
Ot050757_Ots04q	Ots04	53.5
Ot032703_Ots04c	Ots04	55.6
Ot034321_Ots04q	Ots04	55.6
Ot010493_Ots04c	Ots04	64
Ot028653_Ots04c	Ots04	64
Ot036479_Ots04c	Ots04	64
Ot037547_Ots04c	Ots04	64
Ot056670_Ots04c	Ots04	66.1
Ot012359_Ots04c	Ots04	68.3
Ot018707_Ots04c	Ots04	68.3
Ot001610_Ots04c	Ots04	70.3
Ot043787_Ots04c	Ots04	70.3
Ot005003_Ots04c	Ots04	72.4
Ot011634_Ots04c	Ots04	74.5
Ot035862_Ots04c	Ots04	74.5
Ot024954_Ots04p	Ots04	80.8
Ot032453_Ots04p	Ots04	80.8
Ot039777_Ots04p	Ots04	80.8
Ot044547_Ots04p	Ots04	80.8
Ot052686_Ots04p	Ots04	80.8
Ot004846_Ots04p	Ots04	82.9
Ot017794_Ots04p	Ots04	82.9
Ot022110_Ots04p	Ots04	82.9
Ot026474_Ots04p	Ots04	82.9
Ot026831_Ots04p	Ots04	82.9
Ot030038_Ots04p	Ots04	82.9
Ot032742_Ots04p	Ots04	82.9
Ot007991_Ots04p	Ots04	90.9
Ot052423_Ots04p	Ots04	93.5
Ot054810_Ots04p	Ots04	93.5
Ot003485_Ots04p	Ots04	104.1
Ot051984_Ots04p	Ots04	104.1
Ot004790_Ots04p	Ots04	110.4
Ot006148_Ots04p	Ots04	110.4
Ot019401_Ots04p	Ots04	110.4
Ot051923_Ots04p	Ots04	110.4
Ot060489D_Ots04p	Ots04	110.4
Ot004502_Ots04p	Ots04	112.5
Ot011292_Ots04p	Ots04	112.5
Ot019286_Ots04p	Ots04	112.5
Ot023764_Ots04p	Ots04	112.5
Ot023817_Ots04p	Ots04	112.5
Ot029967_Ots04p	Ots04	112.5
Ot031878_Ots04p	Ots04	112.5
Ot038851_Ots04p	Ots04	112.5
Ot041773_Ots04p	Ots04	112.5
Ot048334_Ots04p	Ots04	112.5
Ot051589_Ots04p	Ots04	112.5
Ot011315_Ots04p	Ots04	114.6
Ot026352_Ots04p	Ots04	114.6
Ot050039_Ots04p	Ots04	114.6
Ot000506_Ots04p	Ots04	118.7
Ot000631_Ots04p	Ots04	118.7
Ot004444_Ots04p	Ots04	118.7
Ot016033_Ots04p	Ots04	118.7
Ot039573_Ots04p	Ots04	118.7
Ots_unc119-59	Ots04	118.7
Ot017817_Ots04p	Ots04	120.8
Ot020922_Ots04p	Ots04	120.8
Ot025171_Ots04p	Ots04	120.8
Ot003361_Ots04p	Ots04	129.2
Ot004052_Ots04p	Ots04	129.2
Ot006700_Ots04p	Ots04	129.2
Ot008506_Ots04p	Ots04	129.2
Ot010833_Ots04p	Ots04	129.2
Ot011307_Ots04p	Ots04	129.2
Ot015483_Ots04p	Ots04	129.2
Ot016610_Ots04p	Ots04	129.2
Ot024591_Ots04p	Ots04	129.2
Ot031436_Ots04p	Ots04	129.2
Ot031799_Ots04p	Ots04	129.2
Ot032074_Ots04p	Ots04	129.2
Ot032106_Ots04p	Ots04	129.2
Ot032557_Ots04p	Ots04	129.2
Ot035038_Ots04p	Ots04	129.2
Ot035614_Ots04p	Ots04	129.2
Ot037177_Ots04p	Ots04	129.2
Ot037691_Ots04p	Ots04	129.2
Ot040849_Ots04p	Ots04	129.2
Ot042933_Ots04p	Ots04	129.2
Ot047825_Ots04p	Ots04	129.2
Ot050697_Ots04p	Ots04	129.2
Ot053472_Ots04p	Ots04	129.2
Ot055529_Ots04p	Ots04	129.2
Ot056191_Ots04p	Ots04	129.2
Ot038150_Ots04p	Ots04	131.3
Ot040770_Ots04p	Ots04	131.3
Ot048389_Ots04p	Ots04	131.3
Ot051649_Ots04p	Ots04	131.3
Ots_RAD3635	Ots04	131.3
Ot005851D_Ots04p	Ots04	135.9
Ot003962_Ots05p	Ots05	0
Ot006235_Ots05p	Ots05	0
Ot007056_Ots05p	Ots05	0
Ot010343_Ots05p	Ots05	0
Ot013347_Ots05p	Ots05	0
Ot014445_Ots05p	Ots05	0
Ot014717_Ots05p	Ots05	0
Ot015379_Ots05p	Ots05	0
Ot017903_Ots05p	Ots05	0
Ot021322_Ots05p	Ots05	0
Ot024914_Ots05p	Ots05	0
Ot028358_Ots05p	Ots05	0
Ot028654_Ots05p	Ots05	0
Ot029191_Ots05p	Ots05	0
Ot030040_Ots05p	Ots05	0
Ot032250_Ots05p	Ots05	0
Ot035887_Ots05p	Ots05	0
Ot038758_Ots05p	Ots05	0
Ot041260_Ots05p	Ots05	0
Ot043580_Ots05p	Ots05	0
Ot046793_Ots05p	Ots05	0
Ot047384_Ots05p	Ots05	0
Ots_HSP90B-100	Ots05	0
Ot016920_Ots05p	Ots05	7.9
Ot024786_Ots05p	Ots05	7.9
Ot034386_Ots05p	Ots05	7.9
Ot052872_Ots05p	Ots05	7.9
Ot001071_Ots05p	Ots05	10.5
Ot014174_Ots05p	Ots05	10.5
Ot028121_Ots05p	Ots05	10.5
Ot030262_Ots05p	Ots05	10.5
Ot035858_Ots05p	Ots05	10.5
Ot041188_Ots05p	Ots05	10.5
Ot052980_Ots05p	Ots05	12.6
Ot009605_Ots05p	Ots05	14.7
Ot018968_Ots05p	Ots05	14.7
Ot028780_Ots05p	Ots05	14.7
Ot035189_Ots05p	Ots05	14.7
Ot040593_Ots05p	Ots05	14.7
Ot044313_Ots05p	Ots05	14.7
Ot047395_Ots05p	Ots05	14.7
Ot047590_Ots05p	Ots05	14.7
Ot003850_Ots05p	Ots05	23.1
Ot009936_Ots05p	Ots05	23.1
Ot016677_Ots05p	Ots05	23.1
Ot018716_Ots05p	Ots05	23.1
Ot021369_Ots05p	Ots05	23.1
Ot024842_Ots05p	Ots05	23.1
Ot038175_Ots05p	Ots05	23.1
Ot041564_Ots05p	Ots05	23.1
Ot048828_Ots05p	Ots05	23.1
Ot023193_Ots05c	Ots05	47.3
Ot006598_Ots05c	Ots05	50
Ot023984_Ots05c	Ots05	50
Ot029147_Ots05c	Ots05	50
Ot044030_Ots05c	Ots05	50
Ot048107_Ots05c	Ots05	50
Ot049553_Ots05c	Ots05	50
Ot054714_Ots05c	Ots05	50
Ot001597_Ots05c	Ots05	52.1
Ot003806_Ots05q	Ots05	56.3
Ot004193_Ots05q	Ots05	56.3
Ot025950_Ots05q	Ots05	56.3
Ot036159_Ots05q	Ots05	56.3
Ot037654_Ots05q	Ots05	56.3
Ot038499_Ots05q	Ots05	56.3
Ot044626_Ots05q	Ots05	56.3
Ot002702_Ots05q	Ots05	58.4
Ot011856_Ots05q	Ots05	58.4
Ot042235_Ots05q	Ots05	58.4
Ot026097_Ots05q	Ots05	64.7
Ot013501_Ots05q	Ots05	68.9
Ot025626_Ots05q	Ots05	71
Ot038342_Ots05q	Ots05	71
Ot035115_Ots05q	Ots05	79.4
Ot040278_Ots05q	Ots05	79.4
Ot046209_Ots05q	Ots05	79.4
Ot000074_Ots05q	Ots05	81.9
Ot007867_Ots05q	Ots05	81.9
Ot010148_Ots05q	Ots05	81.9
Ot045127_Ots05q	Ots05	89.2
Ot005248_Ots05q	Ots05	94.1
Ot005603_Ots05q	Ots05	94.1
Ot006389_Ots05q	Ots05	94.1
Ot040665_Ots05q	Ots05	94.1
Ot053230_Ots05q	Ots05	94.1
Ot005276_Ots05q	Ots05	96.2
Ot015901_Ots05q	Ots05	96.2
Ot022534_Ots05q	Ots05	96.2
Ot029748_Ots05q	Ots05	96.2
Ot043302_Ots05q	Ots05	96.2
Ot052098_Ots05q	Ots05	96.2
Ot055453_Ots05q	Ots05	96.2
Ot056262_Ots05q	Ots05	96.2
Ots_RAD2856	Ots05	96.2
Ots_RAD9480-51	Ots05	96.2
Ots_SClkF2R2-135	Ots05	96.2
Ot021633_Ots05q	Ots05	100.4
Ot023596_Ots05q	Ots05	100.4
Ot052590_Ots05q	Ots05	100.4
Ot052800_Ots05q	Ots05	100.4
Ot054431_Ots05q	Ots05	100.4
Ot003243_Ots05q	Ots05	102.5
Ot022420_Ots05q	Ots05	102.5
Ot024560_Ots05q	Ots05	102.5
Ot025265_Ots05q	Ots05	102.5
Ot028384_Ots05q	Ots05	102.5
Ot030229_Ots05q	Ots05	102.5
Ots_u07-07.161	Ots05	102.5
Ot001022_Ots05q	Ots05	104.6
Ot003236_Ots05q	Ots05	104.6
Ot003946_Ots05q	Ots05	104.6
Ot010589_Ots05q	Ots05	104.6
Ot011948_Ots05q	Ots05	104.6
Ot015547_Ots05q	Ots05	104.6
Ot016718_Ots05q	Ots05	104.6
Ot022896_Ots05q	Ots05	104.6
Ot024777_Ots05q	Ots05	104.6
Ot025357_Ots05q	Ots05	104.6
Ot027608_Ots05q	Ots05	104.6
Ot035635_Ots05q	Ots05	104.6
Ot040998_Ots05q	Ots05	104.6
Ot043399_Ots05q	Ots05	104.6
Ots_109525-816	Ots05	104.6
Ot001062_Ots06p	Ots06	0
Ot001846_Ots06p	Ots06	0
Ot002225_Ots06p	Ots06	0
Ot003398_Ots06p	Ots06	0
Ot004262_Ots06p	Ots06	0
Ot005652_Ots06p	Ots06	0
Ot005696_Ots06p	Ots06	0
Ot010452_Ots06p	Ots06	0
Ot011111_Ots06p	Ots06	0
Ot011337_Ots06p	Ots06	0
Ot011551_Ots06p	Ots06	0
Ot015539_Ots06p	Ots06	0
Ot016323_Ots06p	Ots06	0
Ot017188_Ots06p	Ots06	0
Ot017397_Ots06p	Ots06	0
Ot018332_Ots06p	Ots06	0
Ot019484_Ots06p	Ots06	0
Ot021916_Ots06p	Ots06	0
Ot023551_Ots06p	Ots06	0
Ot023760_Ots06p	Ots06	0
Ot024502_Ots06p	Ots06	0
Ot026663_Ots06p	Ots06	0
Ot026738_Ots06p	Ots06	0
Ot030900_Ots06p	Ots06	0
Ot034040_Ots06p	Ots06	0
Ot036387_Ots06p	Ots06	0
Ot036765_Ots06p	Ots06	0
Ot037354_Ots06p	Ots06	0
Ot039876_Ots06p	Ots06	0
Ot040897_Ots06p	Ots06	0
Ot043169_Ots06p	Ots06	0
Ot046263_Ots06p	Ots06	0
Ot052192_Ots06p	Ots06	0
Ot053898_Ots06p	Ots06	0
Ot056350_Ots06p	Ots06	0
Ot036517_Ots06p	Ots06	4.2
Ot003602_Ots06p	Ots06	6.3
Ot004012_Ots06p	Ots06	6.3
Ot005954_Ots06p	Ots06	6.3
Ot014412_Ots06p	Ots06	6.3
Ot023585_Ots06p	Ots06	6.3
Ot051026_Ots06p	Ots06	6.3
Ot053109_Ots06p	Ots06	6.3
Ot001894_Ots06p	Ots06	8.4
Ot003289_Ots06p	Ots06	8.4
Ot010053_Ots06p	Ots06	8.4
Ot011747_Ots06p	Ots06	8.4
Ot026965_Ots06p	Ots06	8.4
Ot032445_Ots06p	Ots06	8.4
Ot036772_Ots06p	Ots06	8.4
Ot038267_Ots06p	Ots06	8.4
Ot051326_Ots06p	Ots06	8.4
Ot036016_Ots06p	Ots06	10.5
Ot041879_Ots06p	Ots06	10.5
Ot043096_Ots06p	Ots06	10.5
Ot043582_Ots06p	Ots06	10.5
Ot022822_Ots06p	Ots06	12.5
Ot023643_Ots06p	Ots06	12.5
Ot018702_Ots06p	Ots06	16.7
Ot023879_Ots06p	Ots06	16.7
Ot023980_Ots06p	Ots06	16.7
Ot030411_Ots06p	Ots06	16.7
Ot041189_Ots06p	Ots06	16.7
Ot051346_Ots06p	Ots06	16.7
Ot051887_Ots06p	Ots06	16.7
Ot027545_Ots06p	Ots06	18.8
Ot050880_Ots06p	Ots06	18.8
Ot053530_Ots06p	Ots06	18.8
Ot054338_Ots06p	Ots06	18.8
Ot032081_Ots06p	Ots06	20.9
Ot035078_Ots06p	Ots06	20.9
Ot036982_Ots06p	Ots06	20.9
Ot054035_Ots06p	Ots06	20.9
Ot056139_Ots06p	Ots06	20.9
Ots_94903-99	Ots06	20.9
Ot009933_Ots06p	Ots06	23
Ot027003_Ots06p	Ots06	29.3
Ot029131_Ots06p	Ots06	29.3
Ot037114_Ots06p	Ots06	29.3
Ot044119_Ots06p	Ots06	29.3
Ot044296_Ots06p	Ots06	29.3
Ot021772_Ots06c	Ots06	37.2
Ot037828_Ots06c	Ots06	37.2
Ot014685_Ots06c	Ots06	38.5
Ot000175_Ots06c	Ots06	39.8
Ot001978_Ots06c	Ots06	39.8
Ot004983_Ots06c	Ots06	39.8
Ot008591_Ots06c	Ots06	39.8
Ot010443_Ots06c	Ots06	39.8
Ot021359_Ots06c	Ots06	39.8
Ot048897_Ots06c	Ots06	39.8
Ot051482_Ots06c	Ots06	39.8
Ot053875_Ots06c	Ots06	39.8
Ot005662_Ots06c	Ots06	41.9
Ot026049_Ots06c	Ots06	41.9
Ot029270_Ots06c	Ots06	41.9
Ot043647_Ots06c	Ots06	41.9
Ot048244_Ots06c	Ots06	41.9
Ots_RAD9536	Ots06	41.9
Ot003759_Ots06q	Ots06	46.1
Ots_u6-75	Ots06	46.1
Ot021194_Ots06q	Ots06	52.4
Ot022366_Ots06q	Ots06	52.4
Ot054758_Ots06q	Ots06	52.4
Ot049362_Ots06q	Ots06	54.4
Ot029326_Ots06q	Ots06	56.5
Ot023699_Ots06q	Ots06	60.7
Ot014640_Ots06q	Ots06	62.8
Ot035010_Ots06q	Ots06	62.8
Ot027873_Ots06q	Ots06	69.1
Ot032776_Ots06q	Ots06	69.1
Ot047940_Ots06q	Ots06	69.1
Ot004984_Ots06q	Ots06	71.2
Ot009849_Ots06q	Ots06	71.2
Ot012074_Ots06q	Ots06	71.2
Ot018430_Ots06q	Ots06	71.2
Ot022864_Ots06q	Ots06	71.2
Ot037827_Ots06q	Ots06	71.2
Ot047975_Ots06q	Ots06	71.2
Ot053183_Ots06q	Ots06	71.2
Ots_GDH-81x	Ots06	71.2
Ot012255_Ots06q	Ots06	75.4
Ot014074_Ots06q	Ots06	75.4
Ot015899_Ots06q	Ots06	75.4
Ot016278_Ots06q	Ots06	75.4
Ot029518_Ots06q	Ots06	75.4
Ot043367_Ots06q	Ots06	75.4
Ot044101_Ots06q	Ots06	75.4
Ot050178_Ots06q	Ots06	75.4
Ot053289_Ots06q	Ots06	75.4
Ot001404_Ots06q	Ots06	79.6
Ot022405_Ots06q	Ots06	79.6
Ot031773_Ots06q	Ots06	79.6
Ot009797_Ots06q	Ots06	81.7
Ot011435_Ots06q	Ots06	81.7
Ot017852_Ots06q	Ots06	81.7
Ot035367_Ots06q	Ots06	81.7
Ot046250_Ots06q	Ots06	81.7
Ots_115987-325	Ots06	81.7
Ot008291_Ots06q	Ots06	85.8
Ot011064_Ots06q	Ots06	85.8
Ot013684_Ots06q	Ots06	85.8
Ot017359_Ots06q	Ots06	85.8
Ot043347_Ots06q	Ots06	85.8
Ots_105385-421	Ots06	85.8
Ot017654_Ots06q	Ots06	89.1
Ot004613D_Ots06q	Ots06	92.3
Ot006010_Ots06q	Ots06	92.3
Ot014220D_Ots06q	Ots06	92.3
Ot021378D_Ots06q	Ots06	92.3
Ot034825_Ots06q	Ots06	92.3
Ot040924D_Ots01q_Ots06q	Ots06	92.3
Ot059380D_Ots01q_Ots06q	Ots06	92.3
Ot059858D_Ots06q	Ots06	92.3
Ot060056D_Ots01q_Ots06q	Ots06	92.3
Ot060066D_Ots01q_Ots06q	Ots06	92.3
Ot060249D_Ots06q	Ots06	92.3
Ot060468D_Ots06q	Ots06	92.3
Ot060481D_Ots06q	Ots06	92.3
Ot060482D_Ots06q	Ots06	92.3
Ot060484D_Ots06q	Ots06	92.3
Ot060507D_Ots01q_Ots06q	Ots06	94.5
Ot002301_Ots07q	Ots07	0
Ot002657_Ots07q	Ots07	0
Ot005461_Ots07q	Ots07	0
Ot009528_Ots07q	Ots07	0
Ot011710_Ots07q	Ots07	0
Ot013652_Ots07q	Ots07	0
Ot015273_Ots07q	Ots07	0
Ot018125_Ots07q	Ots07	0
Ot021316_Ots07q	Ots07	0
Ot023492_Ots07q	Ots07	0
Ot024816_Ots07q	Ots07	0
Ot027800_Ots07q	Ots07	0
Ot031845_Ots07q	Ots07	0
Ot034669_Ots07q	Ots07	0
Ot036658_Ots07q	Ots07	0
Ot039099_Ots07q	Ots07	0
Ot041725_Ots07q	Ots07	0
Ot045140_Ots07q	Ots07	0
Ot046489_Ots07q	Ots07	0
Ot046536_Ots07q	Ots07	0
Ot049881_Ots07q	Ots07	0
Ot050064_Ots07q	Ots07	0
Ot052592_Ots07q	Ots07	0
Ot054106_Ots07q	Ots07	0
Ot056698_Ots07q	Ots07	0
Ot060609D_Ots07q	Ots07	0
Ot003507_Ots07q	Ots07	4.2
Ot004916_Ots07q	Ots07	4.2
Ot005231_Ots07q	Ots07	4.2
Ot013526_Ots07q	Ots07	4.2
Ot023452_Ots07q	Ots07	4.2
Ot038856_Ots07q	Ots07	4.2
Ot038917_Ots07q	Ots07	4.2
Ot043375_Ots07q	Ots07	4.2
Ots_105105-613	Ots07	4.2
Ot032624_Ots07q	Ots07	4.3
Ot053863_Ots07q	Ots07	6.3
Ot009218_Ots07q	Ots07	7.3
Ot024332_Ots07q	Ots07	7.7
Ot049632_Ots07q	Ots07	8.2
Ot001102_Ots07q	Ots07	8.4
Ot006197_Ots07q	Ots07	8.4
Ot010891_Ots07q	Ots07	8.4
Ot013707_Ots07q	Ots07	8.4
Ot015161_Ots07q	Ots07	8.4
Ot018392_Ots07q	Ots07	8.4
Ot022712_Ots07q	Ots07	8.4
Ot027386_Ots07q	Ots07	8.4
Ot039490_Ots07q	Ots07	8.4
Ot040615_Ots07q	Ots07	8.4
Ot052967_Ots07q	Ots07	8.4
Ot053081_Ots07q	Ots07	8.4
Ot053695_Ots07q	Ots07	9.4
Ot006143_Ots07q	Ots07	10.5
Ot006660_Ots07q	Ots07	10.5
Ot018525_Ots07q	Ots07	10.5
Ot022726_Ots07q	Ots07	10.5
Ot026243_Ots07q	Ots07	10.5
Ot034008_Ots07q	Ots07	10.5
Ot034104_Ots07q	Ots07	10.5
Ot001462_Ots07q	Ots07	14.6
Ot018095_Ots07q	Ots07	14.6
Ot019798_Ots07q	Ots07	14.6
Ot022001_Ots07q	Ots07	14.6
Ot035927_Ots07q	Ots07	14.6
Ot036242_Ots07q	Ots07	14.6
Ot055962_Ots07q	Ots07	14.6
Ot016854D_Ots07q	Ots07	16.7
Ot012400_Ots07q	Ots07	23
Ot038101_Ots07q	Ots07	23
Ot054425_Ots07q	Ots07	23
Ot035069_Ots07q	Ots07	25.1
Ot041444_Ots07q	Ots07	25.1
Ot044559_Ots07q	Ots07	25.1
Ot000539_Ots07q	Ots07	31.4
Ot009752_Ots07q	Ots07	31.4
Ot023516_Ots07q	Ots07	31.4
Ot049065_Ots07q	Ots07	31.4
Ot014907_Ots07q	Ots07	35.6
Ot022789_Ots07q	Ots07	35.6
Ot034621_Ots07q	Ots07	35.6
Ot009286_Ots07q	Ots07	37.7
Ot027103_Ots07q	Ots07	37.7
Ot042675_Ots07q	Ots07	37.7
Ot003554_Ots07q	Ots07	39.8
Ot005463_Ots07q	Ots07	39.8
Ot008027_Ots07q	Ots07	39.8
Ot014345_Ots07q	Ots07	39.8
Ot018251_Ots07q	Ots07	39.8
Ot035786_Ots07q	Ots07	39.8
Ot035864_Ots07q	Ots07	39.8
Ot013860_Ots07q	Ots07	48.3
Ot022121_Ots07q	Ots07	48.3
Ot037324_Ots07q	Ots07	48.3
Ot055228_Ots07q	Ots07	48.3
Ot000979_Ots07c	Ots07	56.7
Ot003618_Ots07c	Ots07	56.7
Ot015370_Ots07c	Ots07	56.7
Ot021851_Ots07c	Ots07	56.7
Ot036972_Ots07c	Ots07	56.7
Ot042665_Ots07c	Ots07	56.7
Ot050601_Ots07c	Ots07	56.7
Ot052898_Ots07c	Ots07	56.7
Ot011566_Ots07c	Ots07	61.7
Ot017390_Ots07p	Ots07	61.7
Ot006858_Ots07p	Ots07	71.7
Ot017499_Ots07p	Ots07	71.7
Ot039193_Ots07p	Ots07	71.7
Ot060029D_Ots07p	Ots07	80.2
Ot039304_Ots07p	Ots07	82.3
Ot042784_Ots07p	Ots07	82.3
Ot012877_Ots07p	Ots07	84.4
Ot018760_Ots07p	Ots07	84.4
Ot022203_Ots07p	Ots07	84.4
Ot023367_Ots07p	Ots07	84.4
Ot049969_Ots07p	Ots07	84.4
Ot013078_Ots07p	Ots07	88.6
Ot014169_Ots07p	Ots07	88.6
Ot014607_Ots07p	Ots07	88.6
Ot018810_Ots07p	Ots07	88.6
Ot025349_Ots07p	Ots07	88.6
Ot042367_Ots07p	Ots07	90.7
Ot019837_Ots07p	Ots07	94.9
Ot020510_Ots07p	Ots07	94.9
Ot029083_Ots07p	Ots07	94.9
Ot029820_Ots07p	Ots07	94.9
Ot034369_Ots07p	Ots07	94.9
Ot060599D_Ots07p	Ots07	94.9
Ots_mapKpr-151	Ots07	94.9
Ot060420D_Ots07p	Ots07	97.1
Ot039430_Ots07p	Ots07	111.9
Ot001405D_Ots07p	Ots07	114.7
Ot012843_Ots07p	Ots07	114.7
Ot027464_Ots07p	Ots07	114.7
Ot059427D_Ots14p_Ots07p	Ots07	114.7
Ot007181_Ots07p	Ots07	116.8
Ot007562_Ots07p	Ots07	116.8
Ot009823D_Ots07p	Ots07	116.8
Ot056198_Ots07p	Ots07	116.8
Ot058605D_Ots07p	Ots07	116.8
Ot059745D_Ots14p_Ots07p	Ots07	116.8
Ot060089D_Ots14p_Ots07p	Ots07	116.8
Ot060457D_Ots07p	Ots07	116.8
Ot059924D_Ots14p_Ots07p	Ots07	118.9
Ot004495D_Ots07p	Ots07	123.2
Ot028378D_Ots07p	Ots07	123.2
Ot057561D_Ots14p_Ots07p	Ots07	123.2
Ot058173D_Ots07p	Ots07	123.2
Ot059215D_Ots07p	Ots07	123.2
Ot059451D_Ots14p_Ots07p	Ots07	123.2
Ot006647_Ots07p	Ots07	125.4
Ot035305D_Ots07p	Ots07	125.4
Ot055812D_Ots07p	Ots07	125.4
Ot021862D_Ots07p	Ots07	127.8
Ot002497_Ots08p	Ots08	0
Ot004115_Ots08p	Ots08	0
Ot011420_Ots08p	Ots08	0
Ot011427_Ots08p	Ots08	0
Ot012797_Ots08p	Ots08	0
Ot015538_Ots08p	Ots08	0
Ot017203_Ots08p	Ots08	0
Ot017303_Ots08p	Ots08	0
Ot020876_Ots08p	Ots08	0
Ot021376_Ots08p	Ots08	0
Ot025635_Ots08p	Ots08	0
Ot026512_Ots08p	Ots08	0
Ot038436_Ots08p	Ots08	0
Ot048902_Ots08p	Ots08	0
Ot051517_Ots08p	Ots08	0
Ot055674_Ots08p	Ots08	0
Ot015813_Ots08p	Ots08	4.2
Ot026636_Ots08p	Ots08	4.2
Ot039457_Ots08p	Ots08	4.2
Ot044454_Ots08p	Ots08	4.2
Ot000651_Ots08p	Ots08	4.4
Ot009866_Ots08p	Ots08	4.7
Ot030352_Ots08p	Ots08	5
Ot046833_Ots08p	Ots08	5.2
Ot003595_Ots08p	Ots08	5.5
Ot015280_Ots08p	Ots08	5.7
Ot035242_Ots08p	Ots08	6
Ot001201_Ots08p	Ots08	6.3
Ot004361_Ots08p	Ots08	6.3
Ot004970_Ots08p	Ots08	6.3
Ot008734_Ots08p	Ots08	6.3
Ot010098_Ots08p	Ots08	6.3
Ot010266_Ots08p	Ots08	6.3
Ot016533_Ots08p	Ots08	6.3
Ot024310_Ots08p	Ots08	6.3
Ot027262_Ots08p	Ots08	6.3
Ot040793_Ots08p	Ots08	6.3
Ot044325_Ots08p	Ots08	6.3
Ot048849_Ots08p	Ots08	6.3
Ot049835_Ots08p	Ots08	6.3
Ot004249_Ots08p	Ots08	8.3
Ot008907_Ots08p	Ots08	8.3
Ot012859_Ots08p	Ots08	8.3
Ot013043_Ots08p	Ots08	8.3
Ot014491_Ots08p	Ots08	8.3
Ot022947_Ots08p	Ots08	8.3
Ot023230_Ots08p	Ots08	8.3
Ot036059_Ots08p	Ots08	8.3
Ot037993_Ots08p	Ots08	8.3
Ot044224_Ots08p	Ots08	8.3
Ot045074_Ots08p	Ots08	8.3
Ot046337_Ots08p	Ots08	8.3
Ot049687_Ots08p	Ots08	8.3
Ots_RAD15440	Ots08	8.3
Ot011188_Ots08p	Ots08	10.4
Ot013335_Ots08p	Ots08	10.4
Ot017048_Ots08p	Ots08	10.4
Ot035446_Ots08p	Ots08	10.4
Ot037130_Ots08p	Ots08	18.4
Ot015178_Ots08p	Ots08	21
Ot026497_Ots08p	Ots08	21
Ot033174_Ots08p	Ots08	21
Ot041447_Ots08p	Ots08	21
Ot051627_Ots08p	Ots08	21
Ot052188_Ots08p	Ots08	21
Ot052960_Ots08p	Ots08	21
Ot055805_Ots08p	Ots08	21
Ot028972_Ots08p	Ots08	38.4
Ot029296_Ots08p	Ots08	40.6
Ot039020_Ots08p	Ots08	40.6
Ot042109_Ots08p	Ots08	40.6
Ot023149_Ots08p	Ots08	51.2
Ot025688_Ots08p	Ots08	51.2
Ot034058_Ots08c	Ots08	51.2
Ot050843_Ots08p	Ots08	51.2
Ot002167_Ots08c	Ots08	55.4
Ot007262_Ots08c	Ots08	55.4
Ot009351_Ots08c	Ots08	55.4
Ot026324_Ots08c	Ots08	55.4
Ot029255_Ots08c	Ots08	55.4
Ot032322_Ots08c	Ots08	55.4
Ot042524_Ots08c	Ots08	55.4
Ot054433_Ots08c	Ots08	55.4
Ots_RAD10252	Ots08	55.4
Ot020525_Ots08q	Ots08	63.8
Ot021631_Ots08q	Ots08	63.8
Ot025665_Ots08q	Ots08	63.8
Ot029473_Ots08q	Ots08	63.8
Ot044856_Ots08q	Ots08	63.8
Ot007377_Ots08q	Ots08	65.9
Ot008003_Ots08q	Ots08	65.9
Ot020620_Ots08q	Ots08	65.9
Ot023438_Ots08q	Ots08	65.9
Ot032862_Ots08q	Ots08	65.9
Ot036259_Ots08q	Ots08	65.9
Ot049351_Ots08q	Ots08	65.9
Ot053905_Ots08q	Ots08	65.9
Ot027665_Ots08q	Ots08	72.2
Ot043802_Ots08q	Ots08	72.2
Ot047508_Ots08q	Ots08	72.2
Ot010992_Ots08q	Ots08	82.8
Ot019608_Ots08q	Ots08	82.8
Ot038156_Ots08q	Ots08	82.8
Ot040744_Ots08q	Ots08	82.8
Ot045137_Ots08q	Ots08	82.8
Ot001080_Ots08q	Ots08	92.5
Ot004346_Ots08q	Ots08	92.5
Ot018952_Ots08q	Ots08	92.5
Ot025260_Ots08q	Ots08	92.5
Ot033427_Ots08q	Ots08	92.5
Ot006897_Ots08q	Ots08	94.8
Ot033807_Ots08q	Ots08	94.8
Ot052496_Ots08q	Ots08	97.2
Ot017949_Ots08q	Ots08	99.6
Ot023034_Ots08q	Ots08	99.6
Ot032313_Ots08q	Ots08	99.6
Ot038722_Ots08q	Ots08	99.6
Ot048272_Ots08q	Ots08	99.6
Ot054385_Ots08q	Ots08	99.6
Ot000266_Ots08q	Ots08	103.8
Ot016373_Ots08q	Ots08	103.8
Ot022494_Ots08q	Ots08	103.8
Ot023403_Ots08q	Ots08	103.8
Ot025439_Ots08q	Ots08	103.8
Ot041718_Ots08q	Ots08	103.8
Ots_103041-52	Ots08	103.8
Ot017205_Ots08q	Ots08	105.9
Ot010357_Ots08q	Ots08	108
Ot021606_Ots08q	Ots08	108
Ot024855_Ots08q	Ots08	108
Ot032677_Ots08q	Ots08	108
Ot004376_Ots08q	Ots08	110.2
Ot007938_Ots08q	Ots08	110.2
Ot011585_Ots08q	Ots08	110.2
Ot019260_Ots08q	Ots08	110.2
Ot024123_Ots08q	Ots08	110.2
Ot034617_Ots08q	Ots08	110.2
Ot048403_Ots08q	Ots08	110.2
Ot049729_Ots08q	Ots08	110.2
Ot000421_Ots08q	Ots08	112.3
Ot010586_Ots08q	Ots08	112.3
Ot015215_Ots08q	Ots08	112.3
Ot018196_Ots08q	Ots08	112.3
Ot022135_Ots08q	Ots08	112.3
Ot022387_Ots08q	Ots08	112.3
Ot042629_Ots08q	Ots08	112.3
Ot044932_Ots08q	Ots08	112.3
Ot045096_Ots08q	Ots08	112.3
Ot054974_Ots08q	Ots08	112.3
Ot011563D_Ots09q	Ots09	0
Ot025807D_Ots09q	Ots09	4.7
Ot029803D_Ots09q	Ots09	4.7
Ot059693D_Ots09q	Ots09	9.1
Ot007325_Ots09q	Ots09	11.2
Ot015186D_Ots09q	Ots09	11.2
Ot018717D_Ots09q	Ots09	11.2
Ot034128D_Ots09q	Ots09	11.2
Ot036729D_Ots09q	Ots09	11.2
Ot042372_Ots09q	Ots09	11.2
Ot044888D_Ots09q	Ots09	11.2
Ot048518D_Ots09q	Ots09	11.2
Ot052812D_Ots09q	Ots09	11.2
Ot055434_Ots09q	Ots09	11.2
Ot058010D_Ots09q_Ots27q	Ots09	11.2
Ot058721D_Ots09q_Ots27q	Ots09	11.2
Ot059490D_Ots09q	Ots09	11.2
Ot059900D_Ots09q_Ots27q	Ots09	11.2
Ot060005D_Ots09q_Ots27q	Ots09	11.2
Ot060276D_Ots09q	Ots09	11.2
Ot060449D_Ots09q	Ots09	11.2
Ot060471D_Ots09q	Ots09	11.2
Ot060483D_Ots09q	Ots09	11.2
Ot053408D_Ots09q	Ots09	13.4
Ot026881D_Ots09q_Ots27q	Ots09	15.5
Ot040345D_Ots09q	Ots09	15.5
Ot008910D_Ots09q	Ots09	17.7
Ot008244_Ots09q	Ots09	21.9
Ot025077D_Ots09q	Ots09	21.9
Ot000730_Ots09q	Ots09	26.2
Ot007909_Ots09q	Ots09	26.2
Ot045149_Ots09q	Ots09	26.2
Ot048445_Ots09q	Ots09	26.2
Ot006080D_Ots09q	Ots09	34.6
Ot025314_Ots09q	Ots09	34.6
Ot036474_Ots09q	Ots09	34.6
Ot037380_Ots09q	Ots09	34.6
Ot046266_Ots09q	Ots09	34.6
Ot060107D_Ots09q	Ots09	34.6
Ot013732_Ots09q	Ots09	37.4
Ot032204_Ots09q	Ots09	37.4
Ot019616_Ots09q	Ots09	43
Ot054646_Ots09q	Ots09	43
Ot038373_Ots09q	Ots09	47.2
Ot047807_Ots09q	Ots09	51.4
Ot000398_Ots09q	Ots09	55.6
Ot002797_Ots09q	Ots09	55.6
Ot004367_Ots09q	Ots09	55.6
Ot051535_Ots09q	Ots09	57.7
Ot034316_Ots09q	Ots09	59.8
Ot038497_Ots09q	Ots09	59.8
Ot039028_Ots09q	Ots09	59.8
Ot040889_Ots09q	Ots09	59.8
Ot049950_Ots09q	Ots09	59.8
Ot053418_Ots09q	Ots09	59.8
Ot009911_Ots09q	Ots09	61.9
Ot017792_Ots09q	Ots09	61.9
Ot034516_Ots09q	Ots09	61.9
Ot043007_Ots09q	Ots09	61.9
Ot022979D_Ots09q	Ots09	68.2
Ot049214_Ots09q	Ots09	68.2
Ot007334_Ots09c	Ots09	72.4
Ot014272_Ots09c	Ots09	72.4
Ot017253_Ots09c	Ots09	72.4
Ot027456_Ots09c	Ots09	72.4
Ot039608_Ots09c	Ots09	72.4
Ot046344_Ots09c	Ots09	72.4
Ot050908_Ots09c	Ots09	72.4
Ot052632_Ots09c	Ots09	74.5
Ot001559_Ots09c	Ots09	76.6
Ot034978_Ots09p	Ots09	76.6
Ot014709_Ots09p	Ots09	78.7
Ot020598_Ots09p	Ots09	78.7
Ot028006_Ots09p	Ots09	78.7
Ot033060_Ots09p	Ots09	78.7
Ot011044_Ots09p	Ots09	80.8
Ot017720_Ots09p	Ots09	80.8
Ot017868_Ots09p	Ots09	80.8
Ot010853_Ots09p	Ots09	82.8
Ot019945_Ots09p	Ots09	82.8
Ot028211_Ots09p	Ots09	82.8
Ot039000_Ots09p	Ots09	82.8
Ot041128_Ots09p	Ots09	82.8
Ot031132_Ots09p	Ots09	84.9
Ot001366_Ots09p	Ots09	87
Ot004180_Ots09p	Ots09	87
Ot009172_Ots09p	Ots09	87
Ot016654_Ots09p	Ots09	87
Ot020350_Ots09p	Ots09	87
Ot056050_Ots09p	Ots09	87
Ot040921_Ots09p	Ots09	99.9
Ot046636_Ots09p	Ots09	99.9
Ot053615_Ots09p	Ots09	99.9
Ot004981_Ots09p	Ots09	108.3
Ot035329_Ots09p	Ots09	108.3
Ot036748_Ots09p	Ots09	108.3
Ot040898_Ots09p	Ots09	108.3
Ot050648_Ots09p	Ots09	108.3
Ot001975_Ots09p	Ots09	110.4
Ot025306_Ots09p	Ots09	110.4
Ots_hsc71-3'-488	Ots09	110.4
Ot011534_Ots09p	Ots09	114.6
Ot011616_Ots09p	Ots09	114.6
Ot045578_Ots09p	Ots09	114.6
Ot050343_Ots09p	Ots09	114.6
Ot002217_Ots09p	Ots09	116.7
Ot007314_Ots09p	Ots09	116.7
Ot009086_Ots09p	Ots09	116.7
Ot009495_Ots09p	Ots09	116.7
Ot010632_Ots09p	Ots09	116.7
Ot022984_Ots09p	Ots09	116.7
Ot023455_Ots09p	Ots09	116.7
Ot025754_Ots09p	Ots09	116.7
Ot045384_Ots09p	Ots09	116.7
Ot020227_Ots09p	Ots09	120.9
Ot008254_Ots09p	Ots09	125.1
Ot018218_Ots09p	Ots09	125.1
Ot028843_Ots09p	Ots09	125.1
Ot028975_Ots09p	Ots09	125.1
Ot039837_Ots09p	Ots09	125.1
Ot051726_Ots09p	Ots09	125.1
Ots_102457-132	Ots09	125.1
Ots_110201-363	Ots09	125.1
Ot042398D_Ots09p	Ots09	127.5
Ot007457_Ots09p	Ots09	134.7
Ot009348_Ots09p	Ots09	134.7
Ot013428_Ots09p	Ots09	134.7
Ot014448_Ots09p	Ots09	134.7
Ot034658_Ots09p	Ots09	134.7
Ot035396_Ots09p	Ots09	134.7
Ot021814_Ots09p	Ots09	141.9
Ot027586_Ots09p	Ots09	141.9
Ot028225_Ots09p	Ots09	141.9
Ot053571_Ots09p	Ots09	141.9
Ot056685_Ots09p	Ots09	141.9
Ot013696_Ots09p	Ots09	144
Ot014098_Ots09p	Ots09	144
Ot022812_Ots09p	Ots09	144
Ot036885_Ots09p	Ots09	144
Ot037407_Ots09p	Ots09	144
Ot044503_Ots09p	Ots09	144
Ot045548_Ots09p	Ots09	144
Ot048978_Ots09p	Ots09	144
Ot049926_Ots09p	Ots09	144
Ot005430_Ots09p	Ots09	146.1
Ot047977_Ots09p	Ots09	146.1
Ot000855_Ots09p	Ots09	150.3
Ot000905_Ots09p	Ots09	150.3
Ot003100_Ots09p	Ots09	150.3
Ot003877_Ots09p	Ots09	150.3
Ot004171_Ots09p	Ots09	150.3
Ot008541_Ots09p	Ots09	150.3
Ot009434_Ots09p	Ots09	150.3
Ot010476_Ots09p	Ots09	150.3
Ot010985_Ots09p	Ots09	150.3
Ot011411_Ots09p	Ots09	150.3
Ot016717_Ots09p	Ots09	150.3
Ot018176_Ots09p	Ots09	150.3
Ot020064_Ots09p	Ots09	150.3
Ot020591_Ots09p	Ots09	150.3
Ot021086_Ots09p	Ots09	150.3
Ot025853_Ots09p	Ots09	150.3
Ot025942_Ots09p	Ots09	150.3
Ot032189_Ots09p	Ots09	150.3
Ot032334_Ots09p	Ots09	150.3
Ot034623_Ots09p	Ots09	150.3
Ot035883_Ots09p	Ots09	150.3
Ot036868_Ots09p	Ots09	150.3
Ot055205_Ots09p	Ots09	150.3
Ot055515_Ots09p	Ots09	150.3
Ot056689_Ots09p	Ots09	150.3
Ot003770_Ots10q	Ots10	0
Ot004390_Ots10q	Ots10	0
Ot017388_Ots10q	Ots10	0
Ot017500_Ots10q	Ots10	0
Ot025316_Ots10q	Ots10	0
Ot025732_Ots10q	Ots10	0
Ot026925_Ots10q	Ots10	0
Ot028204_Ots10q	Ots10	0
Ot031033_Ots10q	Ots10	0
Ot038271_Ots10q	Ots10	0
Ot040520_Ots10q	Ots10	0
Ot046258_Ots10q	Ots10	0
Ot055064_Ots10q	Ots10	0
Ot005993_Ots10q	Ots10	2.1
Ot025776_Ots10q	Ots10	2.1
Ot026533_Ots10q	Ots10	2.1
Ot036300_Ots10q	Ots10	4.2
Ot043884_Ots10q	Ots10	4.2
Ot044741_Ots10q	Ots10	4.2
Ot048255_Ots10q	Ots10	6.3
Ot026882_Ots10q	Ots10	8.3
Ot002701_Ots10q	Ots10	10.4
Ot005212_Ots10q	Ots10	10.4
Ot006609_Ots10q	Ots10	10.4
Ot011177_Ots10q	Ots10	10.4
Ot022983_Ots10q	Ots10	10.4
Ot024657_Ots10q	Ots10	10.4
Ot024660_Ots10q	Ots10	10.4
Ot026567_Ots10q	Ots10	10.4
Ot028592_Ots10q	Ots10	10.4
Ot031484_Ots10q	Ots10	10.4
Ot047482_Ots10q	Ots10	10.4
Ot051400_Ots10q	Ots10	10.4
Ot054379_Ots10q	Ots10	10.4
Ots_110495-380	Ots10	10.4
Ot008642_Ots10q	Ots10	12.6
Ot005027_Ots10q	Ots10	25.4
Ot026825_Ots10q	Ots10	25.4
Ot032113_Ots10q	Ots10	25.4
Ot046491_Ots10q	Ots10	25.4
Ot052427_Ots10q	Ots10	25.4
Ot054004_Ots10q	Ots10	25.4
Ot050927_Ots10q	Ots10	38.2
Ot006379_Ots10q	Ots10	40.3
Ot008990_Ots10q	Ots10	40.3
Ot025008_Ots10q	Ots10	40.3
Ot027786_Ots10q	Ots10	40.3
Ot033348_Ots10q	Ots10	40.3
Ot038020_Ots10q	Ots10	40.3
Ot042311_Ots10q	Ots10	40.3
Ot051652_Ots10q	Ots10	40.3
Ot001737_Ots10q	Ots10	44.5
Ot008706_Ots10q	Ots10	44.5
Ot009771_Ots10q	Ots10	44.5
Ot009894_Ots10q	Ots10	44.5
Ot012077_Ots10q	Ots10	44.5
Ot012294_Ots10q	Ots10	44.5
Ot016818_Ots10q	Ots10	44.5
Ot018678_Ots10q	Ots10	44.5
Ot020785_Ots10c	Ots10	47.4
Ot003235_Ots10p	Ots10	53.3
Ot010639_Ots10p	Ots10	53.3
Ot015722_Ots10c	Ots10	53.3
Ot039385_Ots10p	Ots10	53.3
Ot042549_Ots10p	Ots10	53.3
Ot047340_Ots10p	Ots10	53.3
Ot051524_Ots10p	Ots10	53.3
Ots_108007-208	Ots10	53.3
Ot015093_Ots10p	Ots10	59.8
Ot034090_Ots10p	Ots10	62
Ot043795_Ots10p	Ots10	62
Ot051859_Ots10p	Ots10	62
Ot022548_Ots10p	Ots10	75.4
Ot039334_Ots10p	Ots10	77.6
Ot019488_Ots10p	Ots10	87.6
Ot041145_Ots10p	Ots10	87.6
Ot002811_Ots10p	Ots10	97.6
Ot015953_Ots10p	Ots10	97.6
Ot033730_Ots10p	Ots10	97.6
Ot042273_Ots10p	Ots10	97.6
Ot007978_Ots10p	Ots10	99.7
Ot017735_Ots10p	Ots10	99.7
Ot028823_Ots10p	Ots10	99.7
Ot038184_Ots10p	Ots10	99.7
Ot043047_Ots10p	Ots10	99.7
Ot052203_Ots10p	Ots10	106
Ot034245_Ots10p	Ots10	108
Ot041554_Ots10p	Ots10	108
Ot005623_Ots10p	Ots10	110.1
Ot017769_Ots10p	Ots10	110.1
Ot028128_Ots10p	Ots10	110.1
Ot030108_Ots10p	Ots10	110.1
Ot030938_Ots10p	Ots10	110.1
Ot032612_Ots10p	Ots10	110.1
Ot036647_Ots10p	Ots10	110.1
Ot041224_Ots10p	Ots10	110.1
Ot045159_Ots10p	Ots10	110.1
Ot050034_Ots10p	Ots10	110.1
Ots_RAD1072	Ots10	110.1
Ot001675_Ots11q	Ots11	0
Ot004608_Ots11q	Ots11	0
Ot008889_Ots11q	Ots11	0
Ot010541_Ots11q	Ots11	0
Ot012644_Ots11q	Ots11	0
Ot012821_Ots11q	Ots11	0
Ot013562_Ots11q	Ots11	0
Ot014222_Ots11q	Ots11	0
Ot019444_Ots11q	Ots11	0
Ot019995_Ots11q	Ots11	0
Ot020171_Ots11q	Ots11	0
Ot021655_Ots11q	Ots11	0
Ot026412_Ots11q	Ots11	0
Ot030106_Ots11q	Ots11	0
Ot034264_Ots11q	Ots11	0
Ot043380_Ots11q	Ots11	0
Ot048498_Ots11q	Ots11	0
Ot051750_Ots11q	Ots11	0
Ots_RAD3737	Ots11	0
Ot011084_Ots11q	Ots11	5
Ot026137_Ots11q	Ots11	5
Ot032882_Ots11q	Ots11	5
Ot042757_Ots11q	Ots11	5
Ot044126_Ots11q	Ots11	5
Ot047963_Ots11q	Ots11	5
Ot048570_Ots11q	Ots11	5
Ot001207_Ots11q	Ots11	7.5
Ot008139_Ots11q	Ots11	7.5
Ot013497_Ots11q	Ots11	7.5
Ot013949_Ots11q	Ots11	7.5
Ot032207_Ots11q	Ots11	7.5
Ot035315_Ots11q	Ots11	7.5
Ot037992_Ots11q	Ots11	7.5
Ot040441_Ots11q	Ots11	7.5
Ot007355_Ots11q	Ots11	12.5
Ot022226_Ots11q	Ots11	12.5
Ot024423_Ots11q	Ots11	12.5
Ot030704_Ots11q	Ots11	12.5
Ot034183_Ots11q	Ots11	12.5
Ot036158_Ots11q	Ots11	12.5
Ot038590_Ots11q	Ots11	12.5
Ot043699_Ots11q	Ots11	12.5
Ot035686_Ots11q	Ots11	16.7
Ot035742_Ots11q	Ots11	16.7
Ot008439_Ots11q	Ots11	23.1
Ot009571_Ots11q	Ots11	23.1
Ot008899_Ots11q	Ots11	25.2
Ot016562_Ots11q	Ots11	25.2
Ot049428_Ots11q	Ots11	25.2
Ot009732_Ots11q	Ots11	33.6
Ot020072_Ots11q	Ots11	33.6
Ot025593_Ots11q	Ots11	33.6
Ot031641_Ots11q	Ots11	33.6
Ot054386_Ots11q	Ots11	33.6
Ot027132_Ots11q	Ots11	35.7
Ot039017_Ots11q	Ots11	35.7
Ot045357_Ots11q	Ots11	35.7
Ot001460_Ots11q	Ots11	37.8
Ot006228_Ots11q	Ots11	37.8
Ot006837_Ots11q	Ots11	37.8
Ot008618_Ots11q	Ots11	37.8
Ot012278_Ots11q	Ots11	37.8
Ot031789_Ots11q	Ots11	37.8
Ot054353_Ots11q	Ots11	37.8
Ot030141_Ots11q	Ots11	39.9
Ot041816_Ots11q	Ots11	39.9
Ot028090_Ots11q	Ots11	44.1
Ot002083_Ots11q	Ots11	48.3
Ot014549_Ots11q	Ots11	48.3
Ot017311_Ots11q	Ots11	48.3
Ot030874_Ots11q	Ots11	48.3
Ot039910_Ots11q	Ots11	48.3
Ot037442_Ots11q	Ots11	50.4
Ot005425_Ots11c	Ots11	52.5
Ot012160_Ots11c	Ots11	52.5
Ot015158_Ots11c	Ots11	58.8
Ot020271_Ots11c	Ots11	58.8
Ot023968_Ots11c	Ots11	58.8
Ot026061_Ots11c	Ots11	58.8
Ot032265_Ots11c	Ots11	58.8
Ot050357_Ots11c	Ots11	58.8
Ot046406_Ots11p	Ots11	65.1
Ot047061_Ots11p	Ots11	65.1
Ot014294_Ots11p	Ots11	67.2
Ot027661_Ots11p	Ots11	67.2
Ot060473D_Ots11p	Ots11	73.6
Ot026007_Ots11p	Ots11	84.3
Ot033810_Ots11p	Ots11	86.7
Ot033955_Ots11p	Ots11	86.7
Ot051753_Ots11p	Ots11	86.7
Ot000834_Ots11p	Ots11	89
Ot008140_Ots11p	Ots11	89
Ot033631_Ots11p	Ots11	89
Ot039691_Ots11p	Ots11	89
Ot046431_Ots11p	Ots11	89
Ot004103_Ots11p	Ots11	93.8
Ots_u202-161	Ots11	93.8
Ot014977D_Ots11p_Ots34q	Ots11	98.6
Ot059253D_Ots11p	Ots11	98.6
Ot060151D_Ots11p	Ots11	103.5
Ot052789D_Ots11p_Ots34q	Ots11	106
Ot032607D_Ots11p	Ots11	116.4
Ot059414D_Ots11p_Ots34q	Ots11	116.4
Ot059618D_Ots11p	Ots11	116.4
Ot060527D_Ots11p	Ots11	116.4
Ot039634D_Ots11p	Ots11	120.7
Ot060512D_Ots11p	Ots11	120.7
Ot002362_Ots12p	Ots12	0
Ot003465_Ots12p	Ots12	0
Ot007814_Ots12p	Ots12	0
Ot010355_Ots12p	Ots12	0
Ot011383_Ots12p	Ots12	0
Ot013877_Ots12p	Ots12	0
Ot016290_Ots12p	Ots12	0
Ot016557_Ots12p	Ots12	0
Ot019148_Ots12p	Ots12	0
Ot019994_Ots12p	Ots12	0
Ot021136_Ots12p	Ots12	0
Ot021665_Ots12p	Ots12	0
Ot027962_Ots12p	Ots12	0
Ot035973_Ots12p	Ots12	0
Ot036142_Ots12p	Ots12	0
Ot037808_Ots12p	Ots12	0
Ot046851_Ots12p	Ots12	0
Ot047428_Ots12p	Ots12	0
Ot047712_Ots12p	Ots12	0
Ot049236_Ots12p	Ots12	0
Ot051867_Ots12p	Ots12	0
Ot059406D_Ots12p	Ots12	0
Ot002457_Ots12p	Ots12	2.1
Ot027351_Ots12p	Ots12	2.1
Ot002630_Ots12p	Ots12	4.2
Ot004174_Ots12p	Ots12	4.2
Ot004371_Ots12p	Ots12	4.2
Ot006917_Ots12p	Ots12	4.2
Ot018316_Ots12p	Ots12	4.2
Ot025115_Ots12p	Ots12	4.2
Ot026972_Ots12p	Ots12	4.2
Ot029713_Ots12p	Ots12	4.2
Ot034928_Ots12p	Ots12	4.2
Ot038458_Ots12p	Ots12	4.2
Ot044077_Ots12p	Ots12	4.2
Ot044486_Ots12p	Ots12	4.2
Ot045528_Ots12p	Ots12	4.2
Ot049086_Ots12p	Ots12	4.2
Ot053050_Ots12p	Ots12	4.2
Ot055463_Ots12p	Ots12	4.2
Ot000246_Ots12p	Ots12	10.5
Ot002506_Ots12p	Ots12	10.5
Ot007445_Ots12p	Ots12	10.5
Ot011260_Ots12p	Ots12	10.5
Ot013367_Ots12p	Ots12	10.5
Ot016406_Ots12p	Ots12	10.5
Ot028336_Ots12p	Ots12	10.5
Ot032496_Ots12p	Ots12	10.5
Ot036095_Ots12p	Ots12	10.5
Ot044583_Ots12p	Ots12	10.5
Ots_102867-609	Ots12	10.5
Ot027178D_Ots12p	Ots12	13.6
Ot005185_Ots12p	Ots12	23.2
Ot014218_Ots12p	Ots12	23.2
Ot049115_Ots12p	Ots12	23.2
Ot016783_Ots12p	Ots12	25.3
Ot019724_Ots12p	Ots12	25.3
Ot028917_Ots12p	Ots12	25.3
Ot037667_Ots12p	Ots12	27.4
Ot037985_Ots12p	Ots12	27.4
Ot038072_Ots12p	Ots12	31.6
Ot043974_Ots12p	Ots12	31.6
Ot054822_Ots12p	Ots12	31.6
Ots_u07-49.290	Ots12	31.6
Ot006724_Ots12p	Ots12	33.6
Ot009724_Ots12p	Ots12	33.6
Ot040829_Ots12p	Ots12	33.6
Ot010206_Ots12p	Ots12	35.7
Ot011946_Ots12p	Ots12	35.7
Ot029916_Ots12p	Ots12	35.7
Ot044615_Ots12p	Ots12	35.7
Ot060459D_Ots12p	Ots12	44.2
Ot022367_Ots12p	Ots12	46.3
Ot023599_Ots12p	Ots12	46.3
Ot030458_Ots12p	Ots12	46.3
Ot043439_Ots12p	Ots12	46.3
Ot049023_Ots12p	Ots12	46.3
Ot054818_Ots12p	Ots12	46.3
Ot007479_Ots12c	Ots12	61.4
Ot045627_Ots12c	Ots12	63.5
Ot056069_Ots12c	Ots12	65.7
Ot000021_Ots12q	Ots12	74.1
Ot000557_Ots12q	Ots12	74.1
Ot010430_Ots12q	Ots12	74.1
Ot044497_Ots12q	Ots12	74.1
Ot028463_Ots12q	Ots12	76.2
Ot035359_Ots12q	Ots12	76.2
Ot007251_Ots12q	Ots12	82.6
Ot020538_Ots12q	Ots12	82.6
Ot001058_Ots12q	Ots12	86.8
Ot014688_Ots12q	Ots12	86.8
Ot020957_Ots12q	Ots12	86.8
Ot054538_Ots12q	Ots12	86.8
Ot040469_Ots12q	Ots12	91
Ot040543_Ots12q	Ots12	91
Ot051172_Ots12q	Ots12	91
Ot009950_Ots12q	Ots12	95.2
Ot019754_Ots12q	Ots12	95.2
Ot001486_Ots12q	Ots12	97.3
Ot010717_Ots12q	Ots12	97.3
Ot017664_Ots12q	Ots12	97.3
Ot019323_Ots12q	Ots12	97.3
Ot020813_Ots12q	Ots12	97.3
Ot020844_Ots12q	Ots12	97.3
Ot028298_Ots12q	Ots12	97.3
Ot051905_Ots12q	Ots12	97.3
Ots_96899-357	Ots12	97.3
Ot004335D_Ots04q_Ots12q	Ots12	109.6
Ot060115D_Ots12q	Ots12	112.5
Ot027791_Ots12q	Ots12	114.6
Ot047904_Ots12q	Ots12	114.6
Ot048269_Ots12q	Ots12	114.6
Ot058151D_Ots04q_Ots12q	Ots12	114.6
Ot059945D_Ots12q	Ots12	114.6
Ot060026D_Ots12q	Ots12	114.6
Ots_129303b-54	Ots12	114.6
Ots_RAD7695	Ots12	114.6
Ot000226D_Ots12q	Ots12	116.8
Ot009460D_Ots04q_Ots12q	Ots12	116.8
Ot019310D_Ots12q	Ots12	116.8
Ot021416D_Ots12q	Ots12	116.8
Ot029443D_Ots04q_Ots12q	Ots12	116.8
Ot045029D_Ots12q	Ots12	116.8
Ot058620D_Ots04q_Ots12q	Ots12	116.8
Ot059479D_Ots04q_Ots12q	Ots12	116.8
Ot059872D_Ots04q_Ots12q	Ots12	116.8
Ot060088D_Ots04q_Ots12q	Ots12	116.8
Ot060497D_Ots12q	Ots12	116.8
Ot060079D_Ots12q	Ots12	121
Ot025183D_Ots12q	Ots12	127.4
Ot004939D_Ots12q	Ots12	129.6
Ot022201D_Ots12q	Ots12	129.6
Ot044440D_Ots12q	Ots12	129.6
Ot000091_Ots13p	Ots13	0
Ot002686_Ots13p	Ots13	0
Ot005071_Ots13p	Ots13	0
Ot010482_Ots13p	Ots13	0
Ot010587_Ots13p	Ots13	0
Ot010930_Ots13p	Ots13	0
Ot011358_Ots13p	Ots13	0
Ot012323_Ots13p	Ots13	0
Ot013682_Ots13p	Ots13	0
Ot015076_Ots13p	Ots13	0
Ot018327_Ots13p	Ots13	0
Ot019958_Ots13p	Ots13	0
Ot021938_Ots13p	Ots13	0
Ot023107_Ots13p	Ots13	0
Ot024612_Ots13p	Ots13	0
Ot028607_Ots13p	Ots13	0
Ot028966_Ots13p	Ots13	0
Ot036895_Ots13p	Ots13	0
Ot040910_Ots13p	Ots13	0
Ot041677_Ots13p	Ots13	0
Ot044345_Ots13p	Ots13	0
Ot044823_Ots13p	Ots13	0
Ot050831_Ots13p	Ots13	0
Ot052336_Ots13p	Ots13	0
Ots_brp16-64	Ots13	0
Ot000485_Ots13p	Ots13	4.2
Ot004156_Ots13p	Ots13	4.2
Ot014792_Ots13p	Ots13	4.2
Ot029670_Ots13p	Ots13	4.2
Ot052089_Ots13p	Ots13	4.2
Ots_106419b-618	Ots13	4.2
Ot012647_Ots13p	Ots13	6.3
Ot033650_Ots13p	Ots13	6.3
Ot033872_Ots13p	Ots13	6.3
Ot026306_Ots13p	Ots13	8.4
Ot030675_Ots13p	Ots13	8.4
Ot007267_Ots13p	Ots13	10.4
Ot048388_Ots13p	Ots13	10.4
Ot002383_Ots13p	Ots13	12.5
Ot007141_Ots13p	Ots13	12.5
Ot013803_Ots13p	Ots13	12.5
Ot020212_Ots13p	Ots13	12.5
Ot023931_Ots13p	Ots13	12.5
Ot029251_Ots13p	Ots13	12.5
Ot034088_Ots13p	Ots13	12.5
Ot034545_Ots13p	Ots13	12.5
Ot035029_Ots13p	Ots13	12.5
Ot040753_Ots13p	Ots13	12.5
Ot056228_Ots13p	Ots13	12.5
Ot014465_Ots13p	Ots13	16.7
Ot032933_Ots13p	Ots13	16.7
Ot035200_Ots13p	Ots13	18.8
Ot041838_Ots13p	Ots13	18.8
Ot056194_Ots13p	Ots13	18.8
Ot030755_Ots13p	Ots13	22.1
Ot042441_Ots13p	Ots13	30.6
Ot007038_Ots13p	Ots13	38
Ot020184_Ots13p	Ots13	38
Ot024972_Ots13p	Ots13	38
Ot051044_Ots13p	Ots13	38
Ot023488_Ots13p	Ots13	48.6
Ot041603_Ots13p	Ots13	48.6
Ot055917_Ots13p	Ots13	48.6
Ots_mybp-85	Ots13	54.9
Ot032713_Ots13p	Ots13	60
Ot033621D_Ots13p	Ots13	67.7
Ot005588_Ots13p	Ots13	69.7
Ot003426_Ots13c	Ots13	69.8
Ot005316_Ots13c	Ots13	69.8
Ot008625_Ots13c	Ots13	69.8
Ot014504_Ots13c	Ots13	69.8
Ot017211_Ots13p	Ots13	69.8
Ot030490_Ots13c	Ots13	69.8
Ot034597_Ots13p	Ots13	69.8
Ot039313_Ots13q	Ots13	69.8
Ot040702_Ots13c	Ots13	69.8
Ot041209_Ots13c	Ots13	69.8
Ot048276_Ots13c	Ots13	69.8
Ot049908_Ots13c	Ots13	69.8
Ot003219_Ots13q	Ots13	71.9
Ot016889_Ots13q	Ots13	71.9
Ot025587_Ots13q	Ots13	71.9
Ot055181_Ots13q	Ots13	71.9
Ot008502_Ots13q	Ots13	76.1
Ot041179_Ots13q	Ots13	76.1
Ot002948_Ots13q	Ots13	78.2
Ot009778_Ots13q	Ots13	78.2
Ot041936_Ots13q	Ots13	78.2
Ot043724_Ots13q	Ots13	78.2
Ot046727_Ots13q	Ots13	78.2
Ot049239_Ots13q	Ots13	78.2
Ot053307_Ots13q	Ots13	78.2
Ot042604_Ots13q	Ots13	80.5
Ot018620_Ots13q	Ots13	85.1
Ots_hnRNPL-533	Ots13	97
Ot033951_Ots13q	Ots13	100.5
Ot034601_Ots13q	Ots13	100.5
Ot049346_Ots13q	Ots13	100.5
Ot002075_Ots13q	Ots13	103.6
Ot007963_Ots13q	Ots13	103.6
Ot017826_Ots13q	Ots13	103.6
Ot037538_Ots13q	Ots13	103.6
Ot040104_Ots13q	Ots13	103.6
Ot045489_Ots13q	Ots13	103.6
Ot053052_Ots13q	Ots13	103.6
Ot006673_Ots13q	Ots13	107.8
Ot008128_Ots13q	Ots13	107.8
Ot008802_Ots13q	Ots13	107.8
Ot009787_Ots13q	Ots13	107.8
Ot016613_Ots13q	Ots13	107.8
Ot027233_Ots13q	Ots13	107.8
Ot003303_Ots13q	Ots13	109.9
Ot003329_Ots13q	Ots13	109.9
Ot004706_Ots13q	Ots13	109.9
Ot010270_Ots13q	Ots13	109.9
Ot017326_Ots13q	Ots13	109.9
Ot023344_Ots13q	Ots13	109.9
Ot027514_Ots13q	Ots13	109.9
Ot032450_Ots13q	Ots13	109.9
Ot037593_Ots13q	Ots13	109.9
Ot045960_Ots13q	Ots13	109.9
Ot053345_Ots13q	Ots13	109.9
Ot014137_Ots13q	Ots13	112
Ot001617_Ots13q	Ots13	114.1
Ot034643_Ots13q	Ots13	114.1
Ot043220_Ots13q	Ots13	114.1
Ot044009_Ots13q	Ots13	114.1
Ot007420_Ots13q	Ots13	116.3
Ot013780_Ots13q	Ots13	116.3
Ot016358_Ots13q	Ots13	116.3
Ot022622_Ots13q	Ots13	116.3
Ot028820_Ots13q	Ots13	116.3
Ot036758_Ots13q	Ots13	116.3
Ot037333_Ots13q	Ots13	116.3
Ot041485_Ots13q	Ots13	116.3
Ot042656_Ots13q	Ots13	116.3
Ot054629_Ots13q	Ots13	116.3
Ots_U2567-104	Ots13	116.3
Ot032180D_Ots14q	Ots14	0
Ot000193_Ots14q	Ots14	2.6
Ot003623_Ots14q	Ots14	2.6
Ot003678_Ots14q	Ots14	2.6
Ot004693_Ots14q	Ots14	2.6
Ot007189_Ots14q	Ots14	2.6
Ot009915_Ots14q	Ots14	2.6
Ot011182_Ots14q	Ots14	2.6
Ot011506_Ots14q	Ots14	2.6
Ot013414_Ots14q	Ots14	2.6
Ot016494_Ots14q	Ots14	2.6
Ot020961_Ots14q	Ots14	2.6
Ot025562_Ots14q	Ots14	2.6
Ot028308_Ots14q	Ots14	2.6
Ot032937_Ots14q	Ots14	2.6
Ot034080_Ots14q	Ots14	2.6
Ot034146_Ots14q	Ots14	2.6
Ot034164_Ots14q	Ots14	2.6
Ot034487_Ots14q	Ots14	2.6
Ot035916_Ots14q	Ots14	2.6
Ot049520_Ots14q	Ots14	2.6
Ot053528_Ots14q	Ots14	2.6
Ot055684_Ots14q	Ots14	2.6
Ots_RAD11425	Ots14	2.6
Ot003691_Ots14q	Ots14	4.7
Ot013217_Ots14q	Ots14	4.7
Ot019052_Ots14q	Ots14	4.7
Ot040641_Ots14q	Ots14	6.7
Ot019128_Ots14q	Ots14	8.8
Ot028474_Ots14q	Ots14	8.8
Ot033015_Ots14q	Ots14	8.8
Ot049745_Ots14q	Ots14	8.8
Ot053392_Ots14q	Ots14	8.8
Ot002770_Ots14q	Ots14	10.9
Ot009206_Ots14q	Ots14	10.9
Ot014287_Ots14q	Ots14	10.9
Ot025070_Ots14q	Ots14	10.9
Ot025446_Ots14q	Ots14	10.9
Ot036461_Ots14q	Ots14	10.9
Ot037206_Ots14q	Ots14	10.9
Ot046100_Ots14q	Ots14	10.9
Ot046415_Ots14q	Ots14	10.9
Ot002552_Ots14q	Ots14	13
Ot003174_Ots14q	Ots14	13
Ot013909_Ots14q	Ots14	13
Ot020193_Ots14q	Ots14	13
Ot038910_Ots14q	Ots14	13
Ot038950_Ots14q	Ots14	13
Ot039668_Ots14q	Ots14	13
Ot042701_Ots14q	Ots14	13
Ot048380_Ots14q	Ots14	13
Ot049478_Ots14q	Ots14	13
Ot014759_Ots14q	Ots14	13.1
Ot001738_Ots14q	Ots14	13.4
Ot041820_Ots14q	Ots14	13.9
Ot007321_Ots14q	Ots14	14.7
Ot019489_Ots14q	Ots14	15.1
Ot047075_Ots14q	Ots14	15.1
Ot049937_Ots14q	Ots14	15.1
Ot052741_Ots14q	Ots14	15.1
Ot023615_Ots14q	Ots14	29.8
Ot028544_Ots14q	Ots14	29.8
Ot012669_Ots14q	Ots14	34.5
Ot008855_Ots14q	Ots14	40.9
Ot018891_Ots14q	Ots14	40.9
Ot031026_Ots14q	Ots14	40.9
Ot046164_Ots14q	Ots14	40.9
Ot017791_Ots14q	Ots14	45.1
Ot042435_Ots14q	Ots14	45.1
Ot047542_Ots14q	Ots14	45.1
Ot003893_Ots14q	Ots14	47.2
Ot017318_Ots14q	Ots14	47.2
Ot000225_Ots14c	Ots14	49.3
Ot001494_Ots14c	Ots14	49.3
Ot019687_Ots14c	Ots14	49.3
Ot022730_Ots14c	Ots14	49.3
Ot043702_Ots14c	Ots14	49.3
Ot043706_Ots14c	Ots14	49.3
Ot048696_Ots14c	Ots14	49.3
Ots_U5049-250	Ots14	49.3
Ot002495_Ots14c	Ots14	51.4
Ot011970_Ots14c	Ots14	51.4
Ot032110_Ots14c	Ots14	51.4
Ot050328_Ots14c	Ots14	51.4
Ot050468_Ots14c	Ots14	51.4
Ot055192_Ots14c	Ots14	51.4
Ot027706_Ots14c	Ots14	54.2
Ot000473_Ots14p	Ots14	59.8
Ot017542_Ots14p	Ots14	59.8
Ot039241_Ots14p	Ots14	59.8
Ot040613_Ots14p	Ots14	59.8
Ot028516_Ots14p	Ots14	70.5
Ot036244_Ots14p	Ots14	70.5
Ot006687_Ots14p	Ots14	72.6
Ot034036_Ots14p	Ots14	72.6
Ot022694_Ots14p	Ots14	74.7
Ot039799_Ots14p	Ots14	76.8
Ot045388_Ots14p	Ots14	76.8
Ot014800_Ots14p	Ots14	83.1
Ot055439_Ots14p	Ots14	83.1
Ot005950_Ots14p	Ots14	85.3
Ot007766_Ots14p	Ots14	85.3
Ot009268_Ots14p	Ots14	85.3
Ot011161_Ots14p	Ots14	85.3
Ot019692_Ots14p	Ots14	85.3
Ot022165_Ots14p	Ots14	85.3
Ot022596_Ots14p	Ots14	85.3
Ot029577_Ots14p	Ots14	85.3
Ot049944_Ots14p	Ots14	85.3
Ot050634_Ots14p	Ots14	88
Ot059427D_Ots14p_Ots07p	Ots14	88
Ot059161D_Ots14p	Ots14	99.6
Ot059745D_Ots14p_Ots07p	Ots14	99.6
Ot060495D_Ots14p	Ots14	99.6
Ot020802D_Ots14p	Ots14	108.5
Ot059834D_Ots14p_Ots07p	Ots14	111.1
Ot040619D_Ots14p	Ots14	113.2
Ot059451D_Ots14p_Ots07p	Ots14	113.2
Ot059861D_Ots14p	Ots14	113.2
Ot059924D_Ots14p_Ots07p	Ots14	113.2
Ot060168D_Ots14p	Ots14	113.2
Ot060538D_Ots14p	Ots14	113.2
Ot060084D_Ots14p_Ots07p	Ots14	115.4
Ot059481D_Ots14p	Ots14	119.7
Ot016176D_Ots14p	Ots14	122.2
Ot016782D_Ots15p	Ots15	0
Ot014105D_Ots15p	Ots15	7.2
Ot038148D_Ots15p	Ots15	7.2
Ot055560D_Ots15p	Ots15	7.2
Ot059903D_Ots15p_Ots17q	Ots15	7.2
Ot038084_Ots15p	Ots15	11.5
Ot053661_Ots15p	Ots15	11.5
Ot022957_Ots15p	Ots15	13.6
Ot047852_Ots15p	Ots15	13.6
Ot006048_Ots15p	Ots15	15.7
Ot007187_Ots15p	Ots15	15.7
Ot010477_Ots15p	Ots15	15.7
Ot024345_Ots15p	Ots15	15.7
Ots_104063-132	Ots15	15.7
Ot015442_Ots15p	Ots15	17.8
Ot007441_Ots15p	Ots15	20
Ot017778_Ots15p	Ots15	20
Ot025965_Ots15p	Ots15	20
Ot044034_Ots15p	Ots15	20
Ots_NFYB-147	Ots15	20
Ot002887_Ots15p	Ots15	24.2
Ot015766_Ots15p	Ots15	24.2
Ot022978_Ots15p	Ots15	24.2
Ot053283_Ots15p	Ots15	24.2
Ot010256_Ots15p	Ots15	26.2
Ot019755_Ots15p	Ots15	26.2
Ot019773_Ots15p	Ots15	26.2
Ot029099_Ots15p	Ots15	26.2
Ot051553_Ots15p	Ots15	26.2
Ot009274_Ots15p	Ots15	30.4
Ot046786_Ots15p	Ots15	30.4
Ot009309_Ots15p	Ots15	32.5
Ot018313_Ots15p	Ots15	32.5
Ot007512_Ots15p	Ots15	34.6
Ot010159_Ots15p	Ots15	34.6
Ot022938_Ots15p	Ots15	34.6
Ot029240_Ots15p	Ots15	34.6
Ot035912_Ots15p	Ots15	34.6
Ot050116_Ots15p	Ots15	34.6
Ot008461_Ots15p	Ots15	38.8
Ot038935_Ots15p	Ots15	45.2
Ots_vatf-251	Ots15	45.2
Ot006944_Ots15c	Ots15	51.5
Ot041887_Ots15c	Ots15	51.5
Ot052680_Ots15c	Ots15	51.5
Ot014178_Ots15q	Ots15	59.9
Ot028309_Ots15q	Ots15	59.9
Ot044002_Ots15q	Ots15	59.9
Ot029622_Ots15q	Ots15	66.2
Ot043028_Ots15q	Ots15	66.2
Ot048156_Ots15q	Ots15	66.2
Ot008702_Ots15q	Ots15	79
Ot013540_Ots15q	Ots15	79
Ot027583_Ots15q	Ots15	79
Ot000497_Ots15q	Ots15	87.4
Ot006524_Ots15q	Ots15	87.4
Ot013246_Ots15q	Ots15	87.4
Ot032274_Ots15q	Ots15	87.4
Ot045746_Ots15q	Ots15	87.4
Ot004511_Ots15q	Ots15	89.5
Ot008890_Ots15q	Ots15	89.5
[truncated: 1,292 more rows]

## Sheet: S2.4 Map Haploid Fam C
Marker	Linkage group	Distance (cM)
Ot059456D_Ots01q_Ots06q	Ots01	0
Ot060767D_Ots01q	Ots01	1.6
Ot060891D_Ots01q	Ots01	6
Ot060754D_Ots01q	Ots01	6
Ot060872D_Ots01q	Ots01	8.9
Ot060066D_Ots01q_Ots06q	Ots01	13.2
Ot060728D_Ots01q_Ots06q	Ots01	13.2
Ot060523D_Ots01q	Ots01	15.3
Ot060056D_Ots01q_Ots06q	Ots01	17.4
Ot060507D_Ots01q_Ots06q	Ots01	17.4
Ot060889D_Ots01q	Ots01	17.4
Ot059380D_Ots01q_Ots06q	Ots01	18.9
Ot031090_Ots01q	Ots01	18.9
Ot060775D_Ots01q_Ots06q	Ots01	21.7
Ot060779D_Ots01q	Ots01	23.9
Ot024680_Ots01q	Ots01	26
Ot015648_Ots01q	Ots01	26
Ot051805_Ots01q	Ots01	26
Ot013886_Ots01q	Ots01	26
Ot013748_Ots01q	Ots01	26
Ot033397_Ots01q	Ots01	26
Ot003096_Ots01q	Ots01	26
Ot043529_Ots01q	Ots01	26
Ot007065_Ots01q	Ots01	26
Ot049191_Ots01q	Ots01	26
Ot012896_Ots01q	Ots01	26
Ot044191_Ots01q	Ots01	26
Ot050228_Ots01q	Ots01	26
Ot026920_Ots01q	Ots01	26
Ot030998_Ots01q	Ots01	26
Ot006817_Ots01q	Ots01	26
Ot059570D_Ots01q_Ots06q	Ots01	26
Ot059611D_Ots01q	Ots01	26
Ot023518_Ots01q	Ots01	27.5
Ot023247_Ots01q	Ots01	27.5
Ot008272_Ots01q	Ots01	27.5
Ot011020_Ots01q	Ots01	27.5
Ot032644_Ots01q	Ots01	27.5
Ot022108_Ots01q	Ots01	27.5
Ot024360_Ots01q	Ots01	27.5
Ot020141_Ots01q	Ots01	27.5
Ot052926_Ots01q	Ots01	27.5
Ot022221_Ots01q	Ots01	27.5
Ot022414_Ots01q	Ots01	27.5
Ot036534_Ots01q	Ots01	31.3
Ot008799_Ots01q	Ots01	33.2
Ot024997_Ots01q	Ots01	33.2
Ot021653_Ots01q	Ots01	33.2
Ot054389_Ots01q	Ots01	33.2
Ot028262_Ots01q	Ots01	33.2
Ot016237_Ots01q	Ots01	33.2
Ot003010_Ots01q	Ots01	35.4
Ot016158_Ots01q	Ots01	35.4
Ot025637_Ots01q	Ots01	35.4
Ot005610_Ots01q	Ots01	35.4
Ot047022_Ots01q	Ots01	37.5
Ot027433_Ots01q	Ots01	37.5
Ot026596_Ots01q	Ots01	37.5
Ot043726_Ots01q	Ots01	37.5
Ot035600_Ots01q	Ots01	37.5
Ot009888_Ots01q	Ots01	37.5
Ot005457_Ots01q	Ots01	46.2
Ot006241_Ots01q	Ots01	46.2
Ot008896_Ots01q	Ots01	46.2
Ot030806_Ots01q	Ots01	46.2
Ot035457_Ots01q	Ots01	49
Ot053282_Ots01q	Ots01	49
Ot053722_Ots01q	Ots01	49
Ot034103_Ots01q	Ots01	53.3
Ot042587_Ots01q	Ots01	53.3
Ot033605_Ots01q	Ots01	56.2
Ot029268_Ots01q	Ots01	56.2
Ot002729_Ots01q	Ots01	56.2
Ot033388_Ots01q	Ots01	57.7
Ot041648_Ots01q	Ots01	59.1
Ot047938_Ots01q	Ots01	59.1
Ot019147_Ots01q	Ots01	62.4
Ot021089_Ots01q	Ots01	62.4
Ot038639_Ots01q	Ots01	69.2
Ot032205_Ots01q	Ots01	69.2
Ot027639_Ots01q	Ots01	69.2
Ot011596_Ots01q	Ots01	69.2
Ot002151_Ots01q	Ots01	69.2
Ot016921_Ots01q	Ots01	69.2
Ot015073_Ots01q	Ots01	69.2
Ot035889_Ots01q	Ots01	69.2
Ot000790_Ots01q	Ots01	69.2
Ot010860_Ots01q	Ots01	70.6
Ot009941_Ots01q	Ots01	70.6
Ot041218_Ots01q	Ots01	70.6
Ot010132_Ots01q	Ots01	70.6
Ot014581_Ots01q	Ots01	73.5
Ot027323_Ots01q	Ots01	73.5
Ot049031_Ots01q	Ots01	73.5
Ot021612_Ots01q	Ots01	73.5
Ot010723_Ots01q	Ots01	76.8
Ot036056_Ots01q	Ots01	76.8
Ot024689_Ots01q	Ots01	76.8
Ot008442_Ots01q	Ots01	83.4
Ot030882_Ots01q	Ots01	83.4
Ot016761_Ots01q	Ots01	85
Ot053439_Ots01q	Ots01	85
Ot027026_Ots01q	Ots01	85
Ot018629_Ots01q	Ots01	85
Ot029010_Ots01q	Ots01	85
Ot043358_Ots01q	Ots01	85
Ot026637_Ots01c	Ots01	85
Ot017763_Ots01c	Ots01	85
Ot005391_Ots01c	Ots01	85
Ot012082_Ots01c	Ots01	85
Ot008233_Ots01c	Ots01	85
Ot009017_Ots01c	Ots01	85
Ot020796_Ots01p	Ots01	85
Ot055984_Ots01p	Ots01	86.5
Ot028589_Ots01p	Ots01	86.5
Ot026269_Ots01p	Ots01	86.5
Ot036572_Ots01p	Ots01	86.5
Ot002818_Ots01p	Ots01	86.5
Ot034205_Ots01p	Ots01	86.5
Ot008190_Ots01p	Ots01	87.9
Ot011777_Ots01p	Ots01	89.3
Ot000513_Ots01p	Ots01	89.3
Ot017189_Ots01p	Ots01	90.8
Ot045883_Ots01p	Ots01	99.5
Ot044247_Ots01p	Ots01	99.5
Ot038032_Ots01p	Ots01	99.5
Ot006263_Ots01p	Ots01	99.5
Ot045059_Ots01p	Ots01	99.5
Ot034690_Ots01p	Ots01	102.3
Ot052885_Ots01p	Ots01	102.3
Ot008975_Ots01p	Ots01	102.3
Ot035251_Ots01p	Ots01	102.3
Ot036260_Ots01p	Ots01	102.3
Ot045071_Ots01p	Ots01	102.3
Ot031320_Ots01p	Ots01	102.3
Ot019975_Ots01p	Ots01	102.3
Ot018562_Ots01p	Ots01	102.3
Ot029959_Ots01p	Ots01	102.3
Ot045153_Ots01p	Ots01	106.6
Ot032422_Ots01p	Ots01	106.6
Ot038757_Ots01p	Ots01	106.6
Ot016762_Ots01p	Ots01	106.6
Ot008082_Ots01p	Ots01	106.6
Ot002849_Ots01p	Ots01	111
Ot037620_Ots01p	Ots01	111
Ot027021_Ots01p	Ots01	111
Ot034398_Ots01p	Ots01	111
Ot011745_Ots01p	Ots01	111
Ot051650_Ots01p	Ots01	115.3
Ot026350_Ots01p	Ots01	115.3
Ot031985_Ots01p	Ots01	115.3
Ot004134_Ots01p	Ots01	115.3
Ot034359_Ots01p	Ots01	115.3
Ot001766_Ots01p	Ots01	115.3
Ot013586_Ots01p	Ots01	116.7
Ot028488_Ots01p	Ots01	119.6
Ot005625_Ots01p	Ots01	119.6
Ot011300_Ots01p	Ots01	121
Ot035091_Ots01p	Ots01	121
Ot043014_Ots01p	Ots01	121
Ot016647_Ots01p	Ots01	121
Ot009720_Ots01p	Ots01	121
Ot041794_Ots01p	Ots01	121
Ot020769_Ots01p	Ots01	124.8
Ot002608_Ots01p	Ots01	124.8
Ot011402_Ots01p	Ots01	124.8
Ot028491_Ots01p	Ots01	124.8
Ot033381_Ots01p	Ots01	124.8
Ot027875_Ots01p	Ots01	124.8
Ot010885_Ots01p	Ots01	124.8
Ot038420_Ots01p	Ots01	126.7
Ot030505_Ots01p	Ots01	126.7
Ot060416D_Ots01p	Ots01	126.7
Ot037273_Ots01p	Ots01	126.7
Ot014883_Ots01p	Ots01	126.7
Ot031539_Ots01p	Ots01	126.7
Ot020360_Ots01p	Ots01	126.7
Ot019899_Ots01p	Ots01	126.7
Ot005631_Ots01p	Ots01	126.7
Ot013128_Ots01p	Ots01	126.7
Ot014775_Ots01p	Ots01	126.7
Ot040238_Ots01p	Ots01	126.7
Ot033456_Ots01p	Ots01	126.7
Ot000098_Ots01p	Ots01	126.7
Ot051315_Ots01p	Ots01	126.7
Ot018821_Ots01p	Ots01	126.7
Ot051272_Ots01p	Ots01	126.7
Ot041338_Ots02p	Ots02	0
Ot000042_Ots02p	Ots02	0
Ot023784_Ots02p	Ots02	0
Ot031252_Ots02p	Ots02	0
Ot029682_Ots02p	Ots02	0
Ot010746_Ots02p	Ots02	0
Ot051968_Ots02p	Ots02	0
Ot012218_Ots02p	Ots02	0
Ot022736_Ots02p	Ots02	0
Ot034770_Ots02p	Ots02	0
Ot031225_Ots02p	Ots02	0
Ot011527_Ots02p	Ots02	0
Ot025124_Ots02p	Ots02	0
Ot030078_Ots02p	Ots02	0
Ot013843_Ots02p	Ots02	0
Ot009081_Ots02p	Ots02	0
Ot023289_Ots02p	Ots02	0
Ot031683_Ots02p	Ots02	0
Ot024209_Ots02p	Ots02	0
Ot024260_Ots02p	Ots02	0
Ot033616_Ots02p	Ots02	3.4
Ot040534_Ots02p	Ots02	3.4
Ot034157_Ots02p	Ots02	5.2
Ot059852D_Ots02p	Ots02	5.2
Ot019496_Ots02p	Ots02	6.9
Ot022889_Ots02p	Ots02	8.6
Ot042599_Ots02p	Ots02	8.6
Ot024864_Ots02p	Ots02	10
Ot047802_Ots02p	Ots02	10
Ot040808_Ots02p	Ots02	11.5
Ot043445_Ots02p	Ots02	11.5
Ot014760_Ots02p	Ots02	11.5
Ot013752_Ots02p	Ots02	11.5
Ot010579_Ots02p	Ots02	11.5
Ot040967_Ots02p	Ots02	11.5
Ot027112_Ots02p	Ots02	14.3
Ot015498_Ots02p	Ots02	14.3
Ot042617_Ots02p	Ots02	14.3
Ot004746_Ots02p	Ots02	14.3
Ot046374_Ots02p	Ots02	14.3
Ot027637_Ots02p	Ots02	18.6
Ot034177_Ots02p	Ots02	18.6
Ot004139_Ots02p	Ots02	18.6
Ot000528_Ots02p	Ots02	18.6
Ot050284_Ots02p	Ots02	18.6
Ot009319_Ots02p	Ots02	18.6
Ot020379_Ots02p	Ots02	18.6
Ot018604_Ots02p	Ots02	18.6
Ot000887_Ots02p	Ots02	18.6
Ot034853_Ots02p	Ots02	18.6
Ot017633_Ots02p	Ots02	18.6
Ot022207_Ots02p	Ots02	18.6
Ot012939_Ots02p	Ots02	18.6
Ot001602_Ots02p	Ots02	18.6
Ot000047_Ots02p	Ots02	18.6
Ot013334_Ots02p	Ots02	18.6
Ot044798_Ots02p	Ots02	18.6
Ot034299_Ots02p	Ots02	18.6
Ot006414_Ots02p	Ots02	18.6
Ot037466_Ots02p	Ots02	18.6
Ot000297_Ots02p	Ots02	18.6
Ot009983_Ots02p	Ots02	18.6
Ot007119_Ots02p	Ots02	18.6
Ot056223_Ots02p	Ots02	18.6
Ot050722_Ots02p	Ots02	18.6
Ot016895_Ots02p	Ots02	20.1
Ot053220_Ots02p	Ots02	20.1
Ot017403_Ots02p	Ots02	20.1
Ot010094_Ots02p	Ots02	20.1
Ot023842_Ots02p	Ots02	24
Ot021113_Ots02p	Ots02	27.9
Ot039545_Ots02p	Ots02	27.9
Ot000786_Ots02p	Ots02	27.9
Ot027342_Ots02p	Ots02	29.5
Ot052274_Ots02p	Ots02	31.4
Ot006984_Ots02p	Ots02	31.4
Ot025034_Ots02p	Ots02	31.4
Ot060723D_Ots02p	Ots02	38
Ot032891_Ots02p	Ots02	51.5
Ot002476_Ots02p	Ots02	53.4
Ot028120_Ots02p	Ots02	53.4
Ot052966_Ots02p	Ots02	55
Ot031646_Ots02p	Ots02	56.5
Ot052828_Ots02p	Ots02	59.6
Ot046322_Ots02p	Ots02	61.1
Ot035533_Ots02p	Ots02	61.1
Ot037682_Ots02p	Ots02	61.1
Ot030773_Ots02p	Ots02	61.1
Ot022780_Ots02p	Ots02	61.1
Ot008053_Ots02p	Ots02	61.1
Ot005152_Ots02p	Ots02	61.1
Ot039674_Ots02p	Ots02	61.1
Ot049219_Ots02p	Ots02	61.1
Ot017673_Ots02q	Ots02	62.5
Ot049298_Ots02q	Ots02	62.5
Ot030846_Ots02q	Ots02	62.5
Ot017731_Ots02q	Ots02	62.5
Ot024653_Ots02q	Ots02	62.5
Ot005250_Ots02q	Ots02	62.5
Ot056181_Ots02q	Ots02	62.5
Ot056675_Ots02q	Ots02	62.5
Ot005904_Ots02q	Ots02	62.5
Ot047313_Ots02q	Ots02	62.5
Ot003293_Ots02q	Ots02	62.5
Ot054049_Ots02q	Ots02	62.5
Ot048166_Ots02q	Ots02	62.5
Ot027522_Ots02q	Ots02	62.5
Ot041166_Ots02q	Ots02	62.5
Ot020123_Ots02c	Ots02	62.5
Ot023700_Ots02c	Ots02	62.5
Ot060790D_Ots02q	Ots02	62.5
Ot006892_Ots02q	Ots02	64
Ot024723_Ots02q	Ots02	65.4
Ot020377_Ots02q	Ots02	65.4
Ot002867_Ots02q	Ots02	65.4
Ot027546_Ots02q	Ots02	65.4
Ot012733_Ots02q	Ots02	65.4
Ot022890_Ots02q	Ots02	65.4
Ot025412_Ots02q	Ots02	65.4
Ot000670_Ots02q	Ots02	65.4
Ot002407_Ots02q	Ots02	68.3
Ot011817_Ots02q	Ots02	68.3
Ot004854_Ots02q	Ots02	71.5
Ot025570_Ots02q	Ots02	73.1
Ot028730_Ots02q	Ots02	74.7
Ot029914_Ots02q	Ots02	80.5
Ot023790_Ots02q	Ots02	84.3
Ot041301_Ots02q	Ots02	84.3
Ot050893_Ots02q	Ots02	84.3
Ot029504_Ots02q	Ots02	84.3
Ot042460_Ots02q	Ots02	98.8
Ot000807_Ots02q	Ots02	98.8
Ot000069_Ots02q	Ots02	103.5
Ot060812D_Ots02q_Ots32q	Ots02	103.5
Ot060727D_Ots02q	Ots02	110.7
Ot059899D_Ots02q_Ots32q	Ots02	115
Ot060414D_Ots02q	Ots02	120.2
Ot060034D_Ots02q_Ots32q	Ots02	123.7
Ot060892D_Ots02q	Ots02	126.5
Ot060572D_Ots02q	Ots02	126.5
Ot059588D_Ots02q_Ots32q	Ots02	128
Ot060024D_Ots02q_Ots32q	Ots02	129.4
Ot060906D_Ots02q	Ots02	130.8
Ot060018D_Ots02q_Ots32q	Ots02	130.8
Ot059988D_Ots02q_Ots32q	Ots02	130.8
Ot060634D_Ots02q_Ots32q	Ots02	136.6
Ot060506D_Ots02q_Ots32q	Ots02	141
Ot060093D_Ots02q_Ots32q	Ots02	142.5
Ot060858D_Ots03p	Ots03	0
Ot059987D_Ots03p	Ots03	1.4
Ot059944D_Ots03p_Ots23q	Ots03	1.4
Ot060854D_Ots03p	Ots03	4.3
Ot060090D_Ots03p	Ots03	5.7
Ot060049D_Ots03p	Ots03	7.2
Ot059841D_Ots03p_Ots23q	Ots03	7.2
Ot038380_Ots03p	Ots03	8.8
Ot060900D_Ots03p	Ots03	8.8
Ot046659_Ots03p	Ots03	8.8
Ot055580_Ots03p	Ots03	17.3
Ot043658_Ots03p	Ots03	17.3
Ot041925_Ots03p	Ots03	18.7
Ot042151_Ots03p	Ots03	23.6
Ot000947_Ots03p	Ots03	26
Ot011825_Ots03p	Ots03	26
Ot016153_Ots03p	Ots03	26
Ot007164_Ots03p	Ots03	26
Ot040393_Ots03p	Ots03	26
Ot060570D_Ots03p	Ots03	26
Ot008227_Ots03p	Ots03	30.3
Ot019167_Ots03p	Ots03	31.7
Ot000321_Ots03p	Ots03	31.7
Ot051502_Ots03p	Ots03	31.7
Ot001394_Ots03p	Ots03	33.2
Ot029681_Ots03p	Ots03	36
Ot055311_Ots03p	Ots03	36
Ot025573_Ots03p	Ots03	36
Ot038136_Ots03p	Ots03	36
Ot047943_Ots03p	Ots03	36
Ot006481_Ots03p	Ots03	43.3
Ot018201_Ots03p	Ots03	49.1
Ot009937_Ots03p	Ots03	49.1
Ot020246_Ots03p	Ots03	50.6
Ot003095_Ots03p	Ots03	50.6
Ot039967_Ots03p	Ots03	52
Ot007090_Ots03p	Ots03	59.2
Ot036454_Ots03c	Ots03	60.7
Ot013358_Ots03c	Ots03	60.7
Ot018030_Ots03c	Ots03	60.7
Ot046976_Ots03c	Ots03	60.7
Ot022144_Ots03c	Ots03	60.7
Ot012254_Ots03c	Ots03	60.7
Ot000873_Ots03q	Ots03	66.4
Ot004516_Ots03q	Ots03	66.4
Ot052693_Ots03q	Ots03	69.3
Ot032794_Ots03q	Ots03	69.3
Ot010869_Ots03q	Ots03	69.3
Ot014598_Ots03q	Ots03	69.3
Ot047028_Ots03q	Ots03	69.3
Ot034887_Ots03q	Ots03	69.3
Ot034324_Ots03q	Ots03	69.3
Ot051522_Ots03q	Ots03	77.4
Ot039813_Ots03q	Ots03	81.7
Ot038049_Ots03q	Ots03	83.8
Ot010337_Ots03q	Ots03	83.8
Ot012438_Ots03q	Ots03	83.8
Ot009641_Ots03q	Ots03	85.3
Ot006689_Ots03q	Ots03	85.3
Ot008432_Ots03q	Ots03	85.3
Ot016159_Ots03q	Ots03	91.1
Ot045837_Ots03q	Ots03	98.4
Ot031209_Ots03q	Ots03	98.4
Ot046978_Ots03q	Ots03	98.4
Ot037086_Ots03q	Ots03	98.4
Ot043983_Ots03q	Ots03	100.5
Ot060461D_Ots03q	Ots03	102.7
Ot009332_Ots03q	Ots03	102.7
Ot026710_Ots03q	Ots03	103.4
Ot041930_Ots03q	Ots03	104.1
Ot029738_Ots03q	Ots03	104.1
Ot019170_Ots03q	Ots03	104.1
Ot037076_Ots03q	Ots03	104.1
Ot017715_Ots03q	Ots03	104.1
Ot003364_Ots03q	Ots03	104.1
Ot015321_Ots03q	Ots03	104.1
Ot003937_Ots03q	Ots03	108.9
Ot047083_Ots03q	Ots03	111.3
Ot025854_Ots03q	Ots03	111.3
Ot032964_Ots03q	Ots03	111.3
Ot035158_Ots03q	Ots03	111.3
Ot026565_Ots03q	Ots03	113.4
Ot003494_Ots03q	Ots03	113.4
Ot005084_Ots03q	Ots03	115.6
Ot001355_Ots03q	Ots03	115.6
Ot033552_Ots03q	Ots03	115.6
Ot009727_Ots03q	Ots03	115.6
Ot055916_Ots03q	Ots03	115.6
Ot022444_Ots03q	Ots03	115.6
Ot044721_Ots03q	Ots03	115.6
Ot054422_Ots03q	Ots03	115.6
Ot052503_Ots03q	Ots03	115.6
Ot019438_Ots03q	Ots03	115.6
Ot032676_Ots03q	Ots03	115.6
Ot032545_Ots03q	Ots03	115.6
Ot044213_Ots03q	Ots03	115.6
Ot008161_Ots03q	Ots03	115.6
Ot051072_Ots03q	Ots03	115.6
Ot016630_Ots03q	Ots03	115.6
Ot005538_Ots03q	Ots03	115.6
Ot013797_Ots03q	Ots03	115.6
Ot048475_Ots03q	Ots03	115.6
Ot034171_Ots03q	Ots03	115.6
Ot031069_Ots03q	Ots03	115.6
Ot041104_Ots03q	Ots03	115.6
Ot031916_Ots03q	Ots03	115.6
Ot026659_Ots03q	Ots03	115.6
Ot003953_Ots03q	Ots03	115.6
Ot056024_Ots03q	Ots03	115.6
Ot037362_Ots03q	Ots03	115.6
Ot049217_Ots03q	Ots03	115.6
Ot005155_Ots03q	Ots03	115.6
Ot013925_Ots03q	Ots03	115.6
Ot011810_Ots03q	Ots03	115.6
Ot006906_Ots03q	Ots03	115.6
Ot060569D_Ots03q	Ots03	117
Ot060924D_Ots04q	Ots04	0
Ot060748D_Ots04q	Ots04	9.7
Ot060422D_Ots04q	Ots04	12.6
Ot059529D_Ots04q_Ots12q	Ots04	12.6
Ot060720D_Ots04q	Ots04	16
Ot059609D_Ots04q	Ots04	19.5
Ot059479D_Ots04q_Ots12q	Ots04	21.2
Ot060729D_Ots04q	Ots04	21.2
Ot060562D_Ots04q	Ots04	22.7
Ot059336D_Ots04q_Ots12q	Ots04	24.1
Ot060088D_Ots04q_Ots12q	Ots04	24.1
Ot060036D_Ots04q	Ots04	24.1
Ot059925D_Ots04q_Ots12q	Ots04	25.5
Ot060571D_Ots04q	Ots04	27
Ot060882D_Ots04q	Ots04	28.4
Ot060464D_Ots04q	Ots04	29.8
Ot060878D_Ots04q	Ots04	31.2
Ot060514D_Ots04q	Ots04	31.2
Ot060742D_Ots04q	Ots04	32.7
Ot008872_Ots04q	Ots04	32.7
Ot060033D_Ots04q	Ots04	38.4
Ot060260D_Ots04q	Ots04	43.8
Ot060887D_Ots04q	Ots04	45.7
Ot053508_Ots04q	Ots04	49.7
Ot060060D_Ots04q	Ots04	53.6
Ot045019_Ots04q	Ots04	53.6
Ot045703_Ots04q	Ots04	53.6
Ot004657_Ots04q	Ots04	53.6
Ot011169_Ots04q	Ots04	56.2
Ot003093_Ots04q	Ots04	56.2
Ot049795_Ots04q	Ots04	60.2
Ot028942_Ots04q	Ots04	60.2
Ot040016_Ots04q	Ots04	60.2
Ot023666_Ots04q	Ots04	60.2
Ot000373_Ots04q	Ots04	64.3
Ot053326_Ots04q	Ots04	64.3
Ot044541_Ots04q	Ots04	64.3
Ot044582_Ots04q	Ots04	64.3
Ot025496_Ots04q	Ots04	64.3
Ot019279_Ots04q	Ots04	64.3
Ot019565_Ots04q	Ots04	64.3
Ot050757_Ots04q	Ots04	85.5
Ot000048_Ots04q	Ots04	85.5
Ot054264_Ots04c	Ots04	88.4
Ot001826_Ots04c	Ots04	88.4
Ot041364_Ots04c	Ots04	88.4
Ot046798_Ots04c	Ots04	89.9
Ot028653_Ots04c	Ots04	89.9
Ot056670_Ots04c	Ots04	91.3
Ot013846_Ots04c	Ots04	91.3
Ot002889_Ots04c	Ots04	91.3
Ot039228_Ots04c	Ots04	91.3
Ot016981_Ots04c	Ots04	91.3
Ot042262_Ots04c	Ots04	91.3
Ot001610_Ots04c	Ots04	91.3
Ot033876_Ots04c	Ots04	91.3
Ot010921_Ots04c	Ots04	91.3
Ot043787_Ots04c	Ots04	91.3
Ot007461_Ots04c	Ots04	91.4
Ot042808_Ots04c	Ots04	91.7
Ot007013_Ots04c	Ots04	92.8
Ot024954_Ots04p	Ots04	94.3
Ot023163_Ots04p	Ots04	94.3
Ot052686_Ots04p	Ots04	95.8
Ot039567_Ots04p	Ots04	97.3
Ot026831_Ots04p	Ots04	100.5
Ot032742_Ots04p	Ots04	100.5
Ot011443_Ots04p	Ots04	100.5
Ot007991_Ots04p	Ots04	112.3
Ot003716_Ots04p	Ots04	112.3
Ot052423_Ots04p	Ots04	115.3
Ot049562_Ots04p	Ots04	115.3
Ot001503_Ots04p	Ots04	115.3
Ot038323_Ots04p	Ots04	118.7
Ot023817_Ots04p	Ots04	122
Ot019401_Ots04p	Ots04	122
Ot015069_Ots04p	Ots04	128.7
Ot052047_Ots04p	Ots04	128.7
Ot011292_Ots04p	Ots04	128.7
Ot004502_Ots04p	Ots04	128.7
Ot051589_Ots04p	Ots04	128.7
Ot029967_Ots04p	Ots04	128.7
Ot037683_Ots04p	Ots04	128.7
Ot024446_Ots04p	Ots04	131.7
Ot005392_Ots04p	Ots04	131.7
Ot055729_Ots04p	Ots04	131.7
Ot006148_Ots04p	Ots04	131.7
Ot001982_Ots04p	Ots04	131.7
Ot008643_Ots04p	Ots04	131.7
Ot022787_Ots04p	Ots04	131.7
Ot022052_Ots04p	Ots04	131.7
Ot011945_Ots04p	Ots04	131.7
Ot045260_Ots04p	Ots04	131.7
Ot020922_Ots04p	Ots04	131.7
Ot048946_Ots04p	Ots04	131.7
Ot026352_Ots04p	Ots04	131.7
Ot024822_Ots04p	Ots04	131.7
Ot000631_Ots04p	Ots04	131.7
Ot052897_Ots04p	Ots04	133.1
Ot051648_Ots04p	Ots04	133.1
Ot015449_Ots04p	Ots04	133.1
Ot040770_Ots04p	Ots04	133.1
Ot009404_Ots04p	Ots04	134.5
Ot017990_Ots04p	Ots04	134.5
Ot044763_Ots04p	Ots04	134.5
Ot011307_Ots04p	Ots04	134.5
Ot054134_Ots04p	Ots04	134.5
Ot022362_Ots04p	Ots04	134.5
Ot042614_Ots04p	Ots04	134.5
Ot034375_Ots04p	Ots04	134.5
Ot035614_Ots04p	Ots04	134.5
Ot032106_Ots04p	Ots04	134.5
Ot006700_Ots04p	Ots04	134.5
Ot055529_Ots04p	Ots04	134.5
Ot050909_Ots04p	Ots04	134.5
Ot037082_Ots04p	Ots04	134.5
Ot007455_Ots04p	Ots04	134.5
Ot022117_Ots04p	Ots04	134.5
Ot053611_Ots04p	Ots04	134.5
Ot050697_Ots04p	Ots04	134.5
Ot006818_Ots04p	Ots04	134.5
Ot034762_Ots04p	Ots04	134.5
Ot031799_Ots04p	Ots04	134.5
Ot029929_Ots04p	Ots04	134.5
Ot024356_Ots04p	Ots04	134.5
Ot044125_Ots04p	Ots04	134.5
Ot052506_Ots04p	Ots04	134.5
Ot032023_Ots04p	Ots04	134.5
Ot009563_Ots04p	Ots04	134.5
Ot015483_Ots04p	Ots04	134.5
Ot060803D_Ots05q	Ots05	0
Ot027608_Ots05q	Ots05	7.6
Ot055554_Ots05q	Ots05	9.1
Ot028384_Ots05q	Ots05	9.1
Ot018896_Ots05q	Ots05	9.1
Ot044676_Ots05q	Ots05	9.1
Ot010589_Ots05q	Ots05	9.1
Ot051563_Ots05q	Ots05	9.1
Ot005921_Ots05q	Ots05	9.1
Ot024327_Ots05q	Ots05	9.1
Ot026322_Ots05q	Ots05	9.1
Ot024777_Ots05q	Ots05	9.1
Ot049983_Ots05q	Ots05	9.1
Ot004058_Ots05q	Ots05	9.1
Ot027025_Ots05q	Ots05	9.1
Ot042768_Ots05q	Ots05	9.1
Ot024652_Ots05q	Ots05	9.1
Ot005130_Ots05q	Ots05	9.1
Ot045083_Ots05q	Ots05	9.1
Ot002355_Ots05q	Ots05	9.1
Ot050519_Ots05q	Ots05	9.1
Ot007121_Ots05q	Ots05	9.1
Ot054780_Ots05q	Ots05	9.1
Ot040998_Ots05q	Ots05	9.1
Ot051028_Ots05q	Ots05	9.1
Ot011948_Ots05q	Ots05	9.1
Ot028901_Ots05q	Ots05	10.6
Ot023596_Ots05q	Ots05	10.6
Ot025265_Ots05q	Ots05	10.6
Ot055586_Ots05q	Ots05	10.6
Ot006849_Ots05q	Ots05	10.6
Ot000532_Ots05q	Ots05	10.6
Ot000537_Ots05q	Ots05	10.6
Ot034122_Ots05q	Ots05	10.6
Ot052800_Ots05q	Ots05	10.6
Ot006223_Ots05q	Ots05	10.6
Ot054431_Ots05q	Ots05	10.6
Ot029999_Ots05q	Ots05	10.6
Ot003243_Ots05q	Ots05	10.6
Ot038269_Ots05q	Ots05	10.6
Ot056262_Ots05q	Ots05	13.4
Ot024605_Ots05q	Ots05	13.4
Ot015692_Ots05q	Ots05	20.7
Ot022255_Ots05q	Ots05	20.7
Ot018074_Ots05q	Ots05	22.1
Ot051813_Ots05q	Ots05	22.1
Ot020009_Ots05q	Ots05	22.1
Ot022534_Ots05q	Ots05	22.1
Ot042448_Ots05q	Ots05	23.5
Ot038629_Ots05q	Ots05	23.5
Ot055453_Ots05q	Ots05	23.5
Ot016430_Ots05q	Ots05	23.5
Ot024563_Ots05q	Ots05	23.5
Ot015901_Ots05q	Ots05	23.5
Ot029748_Ots05q	Ots05	23.5
Ot026853_Ots05q	Ots05	25
Ot040056_Ots05q	Ots05	33.3
Ot034726_Ots05q	Ots05	33.3
Ot007867_Ots05q	Ots05	36.6
Ot011676_Ots05q	Ots05	38
Ot019140_Ots05q	Ots05	38
Ot046209_Ots05q	Ots05	38
Ot054373_Ots05q	Ots05	40.9
Ot038342_Ots05q	Ots05	42.3
Ot030547_Ots05q	Ots05	42.3
Ot026865_Ots05q	Ots05	42.3
Ot027647_Ots05q	Ots05	42.3
Ot012363_Ots05q	Ots05	43.8
Ot013501_Ots05q	Ots05	45.7
Ot026097_Ots05q	Ots05	49.6
Ot050486_Ots05q	Ots05	49.6
Ot039091_Ots05q	Ots05	49.6
Ot007651_Ots05q	Ots05	49.6
Ot008999_Ots05q	Ots05	51.7
Ot019869_Ots05q	Ots05	51.7
Ot050579_Ots05q	Ots05	51.7
Ot014162_Ots05q	Ots05	51.7
Ot004372_Ots05q	Ots05	51.7
Ot036606_Ots05q	Ots05	51.7
Ot047533_Ots05q	Ots05	53.9
Ot004193_Ots05q	Ots05	53.9
Ot016074_Ots05q	Ots05	53.9
Ot003806_Ots05q	Ots05	53.9
Ot013717_Ots05c	Ots05	55.3
Ot001597_Ots05c	Ots05	55.3
Ot015986_Ots05c	Ots05	58.2
Ot048927_Ots05c	Ots05	58.2
Ot029147_Ots05c	Ots05	59.6
Ot001809_Ots05c	Ots05	59.6
Ot044670_Ots05c	Ots05	59.6
Ot023193_Ots05c	Ots05	59.6
Ot001425_Ots05p	Ots05	61.4
Ot000796_Ots05p	Ots05	66.8
Ot010993_Ots05p	Ots05	66.8
Ot026736_Ots05p	Ots05	66.8
Ot006900_Ots05p	Ots05	66.8
Ot055470_Ots05p	Ots05	66.8
Ot006297_Ots05p	Ots05	66.8
Ot012914_Ots05p	Ots05	66.8
Ot036235_Ots05p	Ots05	68.7
Ot024842_Ots05p	Ots05	73.3
Ot012426_Ots05p	Ots05	73.3
Ot013592_Ots05p	Ots05	78.4
Ot022061_Ots05p	Ots05	78.4
Ot047445_Ots05p	Ots05	78.4
Ot059489D_Ots05p	Ots05	78.4
Ot009936_Ots05p	Ots05	78.4
Ot028780_Ots05p	Ots05	81.2
Ot047395_Ots05p	Ots05	81.2
Ot018968_Ots05p	Ots05	81.2
Ot052980_Ots05p	Ots05	91.4
Ot006320_Ots05p	Ots05	91.4
Ot047590_Ots05p	Ots05	91.4
Ot007713_Ots05p	Ots05	91.4
Ot025581_Ots05p	Ots05	91.4
Ot035189_Ots05p	Ots05	91.4
Ot014174_Ots05p	Ots05	93.4
Ot055024_Ots05p	Ots05	93.4
Ot009605_Ots05p	Ots05	93.4
Ot016920_Ots05p	Ots05	96.6
Ot039264_Ots05p	Ots05	96.6
Ot022901_Ots05p	Ots05	96.6
Ot054909_Ots05p	Ots05	96.6
Ot018535_Ots05p	Ots05	98.6
Ot014717_Ots05p	Ots05	98.6
Ot003540_Ots05p	Ots05	98.6
Ot024786_Ots05p	Ots05	98.6
Ot042759_Ots05p	Ots05	98.6
Ot030608_Ots05p	Ots05	98.6
Ot031261_Ots05p	Ots05	101.4
Ot017903_Ots05p	Ots05	101.4
Ot043580_Ots05p	Ots05	101.4
Ot014445_Ots05p	Ots05	101.4
Ot014373_Ots05p	Ots05	101.4
Ot024807_Ots05p	Ots05	101.4
Ot008555_Ots05p	Ots05	101.4
Ot021322_Ots05p	Ots05	101.4
Ot046793_Ots05p	Ots05	101.4
Ot048938_Ots05p	Ots05	101.4
Ot001324_Ots05p	Ots05	101.4
Ot052476_Ots05p	Ots05	101.4
Ot027058_Ots05p	Ots05	101.4
Ot031548_Ots05p	Ots05	101.4
Ot053675_Ots05p	Ots05	101.4
Ot028654_Ots05p	Ots05	101.4
Ot010420_Ots05p	Ots05	101.4
Ot029191_Ots05p	Ots05	101.4
Ot007056_Ots05p	Ots05	101.4
Ot028358_Ots05p	Ots05	101.4
Ot038758_Ots05p	Ots05	101.4
Ot040586_Ots06p	Ots06	0
Ot059547D_Ots06p	Ots06	3.7
Ot000848_Ots06p	Ots06	5.2
Ot021726_Ots06p	Ots06	5.2
Ot046263_Ots06p	Ots06	5.2
Ot002514_Ots06p	Ots06	5.2
Ot023346_Ots06p	Ots06	5.2
Ot037354_Ots06p	Ots06	5.2
Ot007543_Ots06p	Ots06	5.2
Ot006233_Ots06p	Ots06	5.2
Ot001846_Ots06p	Ots06	5.2
Ot037917_Ots06p	Ots06	5.2
Ot001109_Ots06p	Ots06	5.2
Ot004262_Ots06p	Ots06	5.2
Ot051826_Ots06p	Ots06	5.2
Ot005652_Ots06p	Ots06	5.2
Ot008519_Ots06p	Ots06	5.2
Ot049834_Ots06p	Ots06	5.2
Ot047902_Ots06p	Ots06	5.2
Ot033467_Ots06p	Ots06	5.2
Ot009956_Ots06p	Ots06	5.2
Ot004163_Ots06p	Ots06	5.2
Ot027756_Ots06p	Ots06	5.2
Ot043169_Ots06p	Ots06	5.2
Ot036765_Ots06p	Ots06	5.2
Ot023760_Ots06p	Ots06	5.2
Ot050860_Ots06p	Ots06	5.2
Ot042769_Ots06p	Ots06	5.2
Ot011551_Ots06p	Ots06	5.2
Ot019484_Ots06p	Ots06	5.2
Ot023812_Ots06p	Ots06	5.2
Ot034912_Ots06p	Ots06	5.2
Ot024502_Ots06p	Ots06	5.2
Ot017397_Ots06p	Ots06	5.2
Ot022632_Ots06p	Ots06	5.2
Ot007890_Ots06p	Ots06	5.2
Ot042210_Ots06p	Ots06	5.2
Ot011976_Ots06p	Ots06	5.2
Ot040983_Ots06p	Ots06	5.2
Ot004642_Ots06p	Ots06	5.2
Ot005696_Ots06p	Ots06	5.2
Ot016847_Ots06p	Ots06	5.2
Ot015946_Ots06p	Ots06	6.6
Ot009417_Ots06p	Ots06	6.6
Ot041531_Ots06p	Ots06	6.6
Ot060409D_Ots06p	Ots06	6.6
Ot021922_Ots06p	Ots06	6.6
Ot036517_Ots06p	Ots06	6.6
Ot036981_Ots06p	Ots06	6.6
Ot046184_Ots06p	Ots06	6.6
Ot044949_Ots06p	Ots06	6.6
Ot054636_Ots06p	Ots06	6.6
Ot001530_Ots06p	Ots06	6.6
Ot052655_Ots06p	Ots06	6.6
Ot053112_Ots06p	Ots06	6.6
Ot005954_Ots06p	Ots06	13.2
Ot047814_Ots06p	Ots06	14.9
Ot047295_Ots06p	Ots06	14.9
Ot007916_Ots06p	Ots06	14.9
Ot038259_Ots06p	Ots06	18.1
Ot020725_Ots06p	Ots06	19.2
Ot026965_Ots06p	Ots06	19.5
Ot014899_Ots06p	Ots06	19.6
Ot010053_Ots06p	Ots06	19.6
Ot009554_Ots06p	Ots06	19.6
Ot033680_Ots06p	Ots06	21
Ot033462_Ots06p	Ots06	21
Ot003454_Ots06p	Ots06	22.4
Ot024454_Ots06p	Ots06	22.4
Ot004283_Ots06p	Ots06	22.4
Ot032445_Ots06p	Ots06	22.4
Ot016698_Ots06p	Ots06	25.3
Ot021210_Ots06p	Ots06	25.3
Ot008218_Ots06p	Ots06	25.3
Ot023643_Ots06p	Ots06	28.2
Ot018468_Ots06p	Ots06	28.2
Ot046552_Ots06p	Ots06	29.6
Ot028939_Ots06p	Ots06	29.6
Ot012866_Ots06p	Ots06	29.6
Ot051584_Ots06p	Ots06	29.6
Ot018855_Ots06p	Ots06	29.6
Ot056139_Ots06p	Ots06	31
Ot030411_Ots06p	Ots06	31
Ot002922_Ots06p	Ots06	31
Ot053203_Ots06p	Ots06	31
Ot032081_Ots06p	Ots06	31
Ot019414_Ots06p	Ots06	31
Ot051887_Ots06p	Ots06	31
Ot018702_Ots06p	Ots06	31
Ot030913_Ots06p	Ots06	31
Ot036160_Ots06p	Ots06	31
Ot023879_Ots06p	Ots06	31
Ot041189_Ots06p	Ots06	31
Ot027702_Ots06p	Ots06	38.2
Ot028070_Ots06p	Ots06	38.2
Ot055008_Ots06p	Ots06	39.7
Ot032011_Ots06p	Ots06	39.7
Ot035078_Ots06p	Ots06	39.7
Ot048972_Ots06p	Ots06	41.1
Ot044119_Ots06p	Ots06	41.1
Ot002136_Ots06p	Ots06	41.1
Ot032380_Ots06p	Ots06	41.1
Ot048381_Ots06p	Ots06	42.5
Ot018096_Ots06p	Ots06	42.5
Ot028431_Ots06p	Ots06	42.5
Ot007558_Ots06p	Ots06	45.4
Ot001424_Ots06p	Ots06	45.4
Ot027003_Ots06p	Ots06	46.8
Ot042456_Ots06p	Ots06	46.8
Ot029131_Ots06p	Ots06	46.8
Ot018187_Ots06p	Ots06	46.8
Ot053280_Ots06p	Ots06	46.8
Ot036214_Ots06p	Ots06	46.8
Ot029270_Ots06c	Ots06	48.7
Ot005261_Ots06c	Ots06	52.6
Ot004718_Ots06c	Ots06	53.6
Ot048244_Ots06c	Ots06	53.8
Ot026049_Ots06c	Ots06	53.8
Ot004022_Ots06c	Ots06	53.9
Ot002251_Ots06c	Ots06	53.9
Ot043647_Ots06c	Ots06	53.9
Ot055304_Ots06c	Ots06	54
Ot000269_Ots06c	Ots06	55.4
Ot002789_Ots06c	Ots06	55.4
Ot053875_Ots06c	Ots06	55.4
Ot047801_Ots06c	Ots06	55.4
Ot041789_Ots06c	Ots06	55.4
Ot004027_Ots06c	Ots06	55.4
Ot000395_Ots06q	Ots06	57.6
Ot008208_Ots06q	Ots06	59.8
Ot034793_Ots06q	Ots06	59.8
Ot022366_Ots06q	Ots06	59.8
Ot039172_Ots06q	Ots06	59.8
Ot000524_Ots06q	Ots06	62.6
Ot027345_Ots06q	Ots06	64.1
Ot010182_Ots06q	Ots06	64.3
Ot011911_Ots06q	Ots06	64.8
Ot022189_Ots06q	Ots06	65.3
Ot042192_Ots06q	Ots06	65.5
Ot007711_Ots06q	Ots06	65.5
Ot010611_Ots06q	Ots06	65.5
Ot005051_Ots06q	Ots06	65.5
Ot047940_Ots06q	Ots06	65.5
Ot037827_Ots06q	Ots06	68.4
Ot018430_Ots06q	Ots06	68.4
Ot012171_Ots06q	Ots06	68.4
Ot004984_Ots06q	Ots06	68.4
Ot014074_Ots06q	Ots06	75.6
Ot021896_Ots06q	Ots06	75.6
Ot044101_Ots06q	Ots06	75.6
Ot025188_Ots06q	Ots06	75.6
Ot007254_Ots06q	Ots06	75.6
Ot038059_Ots06q	Ots06	75.6
Ot023667_Ots06q	Ots06	75.6
Ot022864_Ots06q	Ots06	75.6
Ot022405_Ots06q	Ots06	78.4
Ot004784_Ots06q	Ots06	82.8
Ot017159_Ots06q	Ots06	82.8
Ot046250_Ots06q	Ots06	85.6
Ot007478_Ots06q	Ots06	85.6
Ot041959_Ots06q	Ots06	85.6
Ot052370_Ots06q	Ots06	85.6
Ot045804_Ots06q	Ots06	85.6
Ot009797_Ots06q	Ots06	85.6
Ot017359_Ots06q	Ots06	89.9
Ot012963_Ots06q	Ots06	89.9
Ot018054_Ots06q	Ots06	89.9
Ot019871_Ots06q	Ots06	97.2
Ot013951_Ots06q	Ots06	97.2
Ot015314_Ots06q	Ots06	97.2
Ot045816_Ots06q	Ots06	97.2
Ot008291_Ots06q	Ots06	97.2
Ot024303_Ots06q	Ots06	97.2
Ot013435_Ots06q	Ots06	97.2
Ot000212_Ots06q	Ots06	100
Ot017654_Ots06q	Ots06	100
Ot011064_Ots06q	Ots06	100
Ot034825_Ots06q	Ots06	101.5
Ot032080_Ots06q	Ots06	101.5
Ot048009_Ots06q	Ots06	101.5
Ot018929_Ots06q	Ots06	101.5
Ot028461_Ots06q	Ots06	101.5
Ot022219_Ots06q	Ots06	104.3
Ot059570D_Ots01q_Ots06q	Ots06	105.8
Ot060792D_Ots01q_Ots06q	Ots06	105.8
Ot060111D_Ots06q	Ots06	110.1
Ot059380D_Ots01q_Ots06q	Ots06	112.9
Ot060745D_Ots01q_Ots06q	Ots06	115.8
Ot060773D_Ots06q	Ots06	121.6
Ot059456D_Ots01q_Ots06q	Ots06	124.5
Ot059484D_Ots06q	Ots06	124.5
Ot060131D_Ots06q	Ots06	126.5
Ot059819D_Ots06q	Ots06	129.4
Ot060439D_Ots06q	Ots06	133.6
Ot060467D_Ots07p	Ots07	0
Ot059863D_Ots14p_Ots07p	Ots07	3
Ot060452D_Ots07p	Ots07	4.5
Ot060429D_Ots14p_Ots07p	Ots07	7.4
Ot060916D_Ots07p	Ots07	9.5
Ot060845D_Ots14p_Ots07p	Ots07	11.7
Ot060888D_Ots07p	Ots07	14.5
Ot059891D_Ots14p_Ots07p	Ots07	16
Ot059216D_Ots14p_Ots07p	Ots07	19.8
Ot060089D_Ots14p_Ots07p	Ots07	21.7
Ot060904D_Ots07p	Ots07	21.7
Ot027464_Ots07p	Ots07	21.7
Ot060084D_Ots14p_Ots07p	Ots07	21.7
Ot060479D_Ots07p	Ots07	21.7
Ot060545D_Ots07p	Ots07	21.7
Ot044155_Ots07p	Ots07	23.8
Ot006294_Ots07p	Ots07	23.8
Ot033252_Ots07p	Ots07	26.5
Ot008256_Ots07p	Ots07	26.5
Ot060420D_Ots07p	Ots07	30.2
Ot003140_Ots07p	Ots07	30.2
Ot009295_Ots07p	Ots07	34.2
Ot015642_Ots07p	Ots07	34.2
Ot030006_Ots07p	Ots07	37.5
Ot013078_Ots07p	Ots07	46.1
Ot018810_Ots07p	Ots07	46.1
Ot009070_Ots07p	Ots07	51.2
Ot022203_Ots07p	Ots07	51.2
Ot012839_Ots07p	Ots07	54.6
Ot021827_Ots07p	Ots07	54.6
Ot009909_Ots07p	Ots07	61.8
Ot049386_Ots07p	Ots07	72.8
Ot017390_Ots07p	Ots07	75.7
Ot043825_Ots07c	Ots07	75.7
Ot006952_Ots07c	Ots07	75.7
Ot040038_Ots07c	Ots07	75.7
Ot039847_Ots07c	Ots07	75.7
Ot028910_Ots07c	Ots07	75.7
Ot005599_Ots07c	Ots07	75.7
Ot035374_Ots07c	Ots07	75.7
Ot002024_Ots07c	Ots07	75.7
Ot039293_Ots07c	Ots07	75.7
Ot002031_Ots07c	Ots07	75.7
Ot046015_Ots07c	Ots07	75.7
Ot011566_Ots07c	Ots07	75.7
Ot036972_Ots07c	Ots07	75.7
Ot052898_Ots07c	Ots07	75.7
Ot000979_Ots07c	Ots07	75.7
Ot023138_Ots07q	Ots07	78.6
Ot050756_Ots07q	Ots07	78.6
Ot022121_Ots07q	Ots07	78.6
Ot040439_Ots07q	Ots07	78.6
Ot014424_Ots07q	Ots07	80
Ot044123_Ots07q	Ots07	80
Ot038392_Ots07q	Ots07	80
Ot043933_Ots07q	Ots07	80
Ot005463_Ots07q	Ots07	84.3
Ot025361_Ots07q	Ots07	84.3
Ot029404_Ots07q	Ots07	87.2
Ot025431_Ots07q	Ots07	88.7
Ot056145_Ots07q	Ots07	88.7
Ot031355_Ots07q	Ots07	88.7
Ot054518_Ots07q	Ots07	88.7
Ot010156_Ots07q	Ots07	88.7
Ot017648_Ots07q	Ots07	88.7
Ot018037_Ots07q	Ots07	88.7
Ot015309_Ots07q	Ots07	88.7
Ot009752_Ots07q	Ots07	90.2
Ot049065_Ots07q	Ots07	90.2
Ot041444_Ots07q	Ots07	96.6
Ot012400_Ots07q	Ots07	98.2
Ot019407_Ots07q	Ots07	99.8
Ot013897_Ots07q	Ots07	99.8
Ot055329_Ots07q	Ots07	99.8
Ot040790_Ots07q	Ots07	99.8
Ot018095_Ots07q	Ots07	101.4
Ot007838_Ots07q	Ots07	103.4
Ot035927_Ots07q	Ots07	105.2
Ot010442_Ots07q	Ots07	108.8
Ot022726_Ots07q	Ots07	108.8
Ot032615_Ots07q	Ots07	108.8
Ot028666_Ots07q	Ots07	108.8
Ot000546_Ots07q	Ots07	111.7
Ot034104_Ots07q	Ots07	111.7
Ot053485_Ots07q	Ots07	112.8
Ot006143_Ots07q	Ots07	113.1
Ot042871_Ots07q	Ots07	113.1
Ot054331_Ots07q	Ots07	113.1
Ot040616_Ots07q	Ots07	113.1
Ot018525_Ots07q	Ots07	116
Ot006197_Ots07q	Ots07	116
Ot043985_Ots07q	Ots07	116
Ot024332_Ots07q	Ots07	116
Ot013299_Ots07q	Ots07	116
Ot018673_Ots07q	Ots07	116
Ot049204_Ots07q	Ots07	116
Ot010891_Ots07q	Ots07	116
Ot005122_Ots07q	Ots07	116
Ot032918_Ots07q	Ots07	116
Ot045530_Ots07q	Ots07	116
Ot050168_Ots07q	Ots07	116
Ot049855_Ots07q	Ots07	116
Ot024906_Ots07q	Ots07	118.8
Ot060862D_Ots07q	Ots07	118.8
Ot025103_Ots07q	Ots07	120.3
Ot005231_Ots07q	Ots07	120.3
Ot038093_Ots07q	Ots07	120.3
Ot051297_Ots07q	Ots07	120.3
Ot043375_Ots07q	Ots07	121.7
Ot029277_Ots07q	Ots07	121.7
Ot021529_Ots07q	Ots07	123.1
Ot003507_Ots07q	Ots07	123.1
Ot030983_Ots07q	Ots07	123.1
Ot050064_Ots07q	Ots07	126
Ot052611_Ots07q	Ots07	126
Ot031845_Ots07q	Ots07	126
Ot051617_Ots07q	Ots07	126
Ot027033_Ots07q	Ots07	126
Ot015598_Ots07q	Ots07	126
Ot056698_Ots07q	Ots07	127.4
Ot000063_Ots07q	Ots07	127.4
Ot052592_Ots07q	Ots07	127.4
Ot043221_Ots07q	Ots07	127.4
Ot001870_Ots07q	Ots07	127.4
Ot041725_Ots07q	Ots07	127.4
Ot000032_Ots07q	Ots07	127.4
Ot011710_Ots07q	Ots07	127.4
Ot023492_Ots07q	Ots07	127.4
Ot003687_Ots07q	Ots07	127.4
Ot034669_Ots07q	Ots07	127.4
Ot024649_Ots07q	Ots07	127.4
Ot021566_Ots07q	Ots07	127.4
Ot051850_Ots07q	Ots07	127.4
Ot002657_Ots07q	Ots07	127.4
Ot021811_Ots07q	Ots07	127.4
Ot001649_Ots08q	Ots08	0
Ot007752_Ots08q	Ots08	0
Ot026119_Ots08q	Ots08	0
Ot042824_Ots08q	Ots08	0
Ot019634_Ots08q	Ots08	0
Ot039351_Ots08q	Ots08	0
Ot020912_Ots08q	Ots08	0
Ot018196_Ots08q	Ots08	1.5
Ot003286_Ots08q	Ots08	1.5
Ot000421_Ots08q	Ots08	1.5
Ot022387_Ots08q	Ots08	1.5
Ot001254_Ots08q	Ots08	1.5
Ot015987_Ots08q	Ots08	1.5
Ot019184_Ots08q	Ots08	1.5
Ot060736D_Ots08q	Ots08	3.6
Ot018021_Ots08q	Ots08	5.8
Ot025917_Ots08q	Ots08	5.8
Ot003690_Ots08q	Ots08	5.8
Ot049729_Ots08q	Ots08	5.8
Ot046773_Ots08q	Ots08	5.8
Ot054974_Ots08q	Ots08	5.8
Ot024123_Ots08q	Ots08	7.2
Ot003069_Ots08q	Ots08	7.2
Ot034617_Ots08q	Ots08	7.2
Ot014394_Ots08q	Ots08	7.2
Ot055359_Ots08q	Ots08	7.2
Ot009884_Ots08q	Ots08	7.2
Ot044958_Ots08q	Ots08	7.2
Ot034216_Ots08q	Ots08	7.2
Ot023796_Ots08q	Ots08	10.1
Ot021606_Ots08q	Ots08	10.1
Ot032972_Ots08q	Ots08	11.5
Ot049291_Ots08q	Ots08	11.5
Ot028900_Ots08q	Ots08	14.4
Ot015328_Ots08q	Ots08	14.4
Ot031236_Ots08q	Ots08	14.4
Ot022494_Ots08q	Ots08	14.4
Ot011320_Ots08q	Ots08	15.8
Ot048272_Ots08q	Ots08	15.8
Ot053347_Ots08q	Ots08	20.9
Ot039272_Ots08q	Ots08	26
Ot011701_Ots08q	Ots08	26
Ot026423_Ots08q	Ots08	26
Ot023221_Ots08q	Ots08	31.7
Ot038156_Ots08q	Ots08	31.7
Ot050108_Ots08q	Ots08	31.7
Ot045137_Ots08q	Ots08	31.7
Ot037008_Ots08q	Ots08	31.7
Ot048300_Ots08q	Ots08	31.7
Ot051316_Ots08q	Ots08	31.7
Ot049514_Ots08q	Ots08	31.7
Ot043802_Ots08q	Ots08	31.7
Ot019398_Ots08q	Ots08	31.7
Ot047508_Ots08q	Ots08	31.7
Ot014960_Ots08q	Ots08	31.7
Ot006843_Ots08q	Ots08	33.9
Ot029473_Ots08q	Ots08	40.4
Ot010494_Ots08q	Ots08	40.4
Ot033618_Ots08q	Ots08	40.4
Ot014066_Ots08q	Ots08	40.4
Ot044856_Ots08q	Ots08	40.4
Ot053905_Ots08q	Ots08	40.4
Ot025406_Ots08q	Ots08	40.4
Ot003087_Ots08c	Ots08	43.2
Ot034058_Ots08c	Ots08	43.2
Ot004712_Ots08c	Ots08	43.2
Ot049836_Ots08c	Ots08	43.2
Ot027204_Ots08c	Ots08	43.2
Ot026324_Ots08c	Ots08	43.2
Ot002041_Ots08c	Ots08	43.2
Ot031606_Ots08c	Ots08	43.2
Ot007262_Ots08c	Ots08	43.2
Ot009790_Ots08c	Ots08	43.2
Ot050843_Ots08p	Ots08	44.7
Ot011031_Ots08p	Ots08	46.1
Ot023148_Ots08p	Ots08	46.1
Ot017316_Ots08p	Ots08	46.1
Ot028972_Ots08p	Ots08	46.1
Ot029452_Ots08p	Ots08	47.5
Ot051149_Ots08p	Ots08	47.5
Ot029296_Ots08p	Ots08	47.5
Ot014286_Ots08p	Ots08	47.5
Ot031247_Ots08p	Ots08	47.5
Ot018902_Ots08p	Ots08	49.2
Ot037759_Ots08p	Ots08	64
Ot036313_Ots08p	Ots08	80.6
Ot017905_Ots08p	Ots08	80.6
Ot024397_Ots08p	Ots08	80.6
Ot001578_Ots08p	Ots08	80.6
Ot037130_Ots08p	Ots08	80.6
Ot022803_Ots08p	Ots08	82.1
Ot038581_Ots08p	Ots08	82.1
Ot014486_Ots08p	Ots08	82.1
Ot039034_Ots08p	Ots08	83.5
Ot037993_Ots08p	Ots08	86.4
Ot043941_Ots08p	Ots08	86.4
Ot013966_Ots08p	Ots08	86.4
Ot023230_Ots08p	Ots08	86.4
Ot043018_Ots08p	Ots08	86.4
Ot055099_Ots08p	Ots08	86.4
Ot014750_Ots08p	Ots08	86.4
Ot035446_Ots08p	Ots08	87.8
Ot004249_Ots08p	Ots08	87.8
Ot012859_Ots08p	Ots08	87.8
Ot040756_Ots08p	Ots08	87.8
Ot046337_Ots08p	Ots08	87.8
Ot030073_Ots08p	Ots08	87.8
Ot045075_Ots08p	Ots08	87.8
Ot039717_Ots08p	Ots08	89.3
Ot039768_Ots08p	Ots08	89.3
Ot044224_Ots08p	Ots08	89.3
Ot045074_Ots08p	Ots08	89.3
Ot036059_Ots08p	Ots08	89.3
Ot044113_Ots08p	Ots08	89.3
Ot024310_Ots08p	Ots08	89.3
Ot027262_Ots08p	Ots08	89.3
Ot000651_Ots08p	Ots08	90.7
Ot034493_Ots08p	Ots08	90.7
Ot040793_Ots08p	Ots08	90.7
Ot009866_Ots08p	Ots08	92.1
Ot051831_Ots08p	Ots08	92.1
Ot049835_Ots08p	Ots08	92.1
Ot005764_Ots08p	Ots08	92.1
Ot039756_Ots08p	Ots08	92.1
Ot001201_Ots08p	Ots08	92.1
Ot010266_Ots08p	Ots08	92.1
Ot028855_Ots08p	Ots08	92.1
Ot003464_Ots08p	Ots08	92.1
Ot015813_Ots08p	Ots08	92.1
Ot046833_Ots08p	Ots08	93.6
Ot026512_Ots08p	Ots08	93.6
Ot047092_Ots08p	Ots08	93.6
Ot022737_Ots08p	Ots08	93.6
Ot013459_Ots08p	Ots08	93.6
Ot018067_Ots08p	Ots08	95
Ot036462_Ots08p	Ots08	95
Ot025920_Ots08p	Ots08	95
Ot048187_Ots08p	Ots08	95
Ot014904_Ots08p	Ots08	95
Ot055674_Ots08p	Ots08	95
Ot046764_Ots08p	Ots08	95
Ot011759_Ots08p	Ots08	95
Ot052554_Ots08p	Ots08	95
Ot051517_Ots08p	Ots08	95
Ot049026_Ots08p	Ots08	95
Ot001883_Ots08p	Ots08	95
Ot038436_Ots08p	Ots08	95
Ot028058_Ots08p	Ots08	95
Ot021419_Ots08p	Ots08	95
Ot011427_Ots08p	Ots08	95
Ot002530_Ots08p	Ots08	95
Ot048902_Ots08p	Ots08	95
Ot047300_Ots08p	Ots08	95
Ot020466_Ots08p	Ots08	95
Ot017047_Ots08p	Ots08	95
Ot019439_Ots08p	Ots08	95
Ot003100_Ots09p	Ots09	0
Ot035883_Ots09p	Ots09	0
Ot043002_Ots09p	Ots09	0
Ot056689_Ots09p	Ots09	0
Ot032189_Ots09p	Ots09	0
Ot010476_Ots09p	Ots09	0
Ot054326_Ots09p	Ots09	0
Ot020591_Ots09p	Ots09	0
Ot011407_Ots09p	Ots09	0
Ot016717_Ots09p	Ots09	0
Ot005299_Ots09p	Ots09	0
Ot004171_Ots09p	Ots09	0
Ot008587_Ots09p	Ots09	0
Ot032001_Ots09p	Ots09	0
Ot025942_Ots09p	Ots09	0
Ot055993_Ots09p	Ots09	0
Ot032334_Ots09p	Ots09	1.4
Ot031524_Ots09p	Ots09	1.4
Ot047977_Ots09p	Ots09	2.9
Ot056142_Ots09p	Ots09	2.9
Ot029181_Ots09p	Ots09	2.9
Ot025336_Ots09p	Ots09	2.9
Ot044294_Ots09p	Ots09	2.9
Ot032930_Ots09p	Ots09	4.3
Ot018169_Ots09p	Ots09	4.3
Ot036885_Ots09p	Ots09	4.3
Ot009730_Ots09p	Ots09	4.3
Ot044503_Ots09p	Ots09	4.3
Ot024265_Ots09p	Ots09	4.3
Ot049902_Ots09p	Ots09	4.3
Ot038257_Ots09p	Ots09	4.3
Ot037407_Ots09p	Ots09	5.7
Ot056685_Ots09p	Ots09	5.7
Ot027586_Ots09p	Ots09	5.7
Ot013696_Ots09p	Ots09	5.7
Ot034068_Ots09p	Ots09	5.7
Ot041495_Ots09p	Ots09	10
Ot000737_Ots09p	Ots09	10
Ot021937_Ots09p	Ots09	10
Ot039422_Ots09p	Ots09	11.5
Ot009348_Ots09p	Ots09	11.5
Ot014448_Ots09p	Ots09	11.5
Ot030365_Ots09p	Ots09	11.5
Ot035396_Ots09p	Ots09	11.5
Ot005846_Ots09p	Ots09	15.8
Ot042112_Ots09p	Ots09	15.8
Ot003577_Ots09p	Ots09	15.8
Ot019801_Ots09p	Ots09	17.2
Ot042569_Ots09p	Ots09	17.2
Ot027477_Ots09p	Ots09	17.2
Ot026517_Ots09p	Ots09	17.2
Ot001211_Ots09p	Ots09	17.2
Ot021849_Ots09p	Ots09	22
Ot044429_Ots09p	Ots09	22
Ot031739_Ots09p	Ots09	24.4
Ot042654_Ots09p	Ots09	25.8
Ot014289_Ots09p	Ots09	25.8
Ot051726_Ots09p	Ots09	27.3
Ot048516_Ots09p	Ots09	27.3
Ot010520_Ots09p	Ots09	27.3
Ot041974_Ots09p	Ots09	27.3
Ot014330_Ots09p	Ots09	27.3
Ot040117_Ots09p	Ots09	27.3
Ot018218_Ots09p	Ots09	27.3
Ot036274_Ots09p	Ots09	27.3
Ot010705_Ots09p	Ots09	27.3
Ot015757_Ots09p	Ots09	27.3
Ot056695_Ots09p	Ots09	27.3
Ot045770_Ots09p	Ots09	27.3
Ot025754_Ots09p	Ots09	27.3
Ot018799_Ots09p	Ots09	28.7
Ot002217_Ots09p	Ots09	28.7
Ot042008_Ots09p	Ots09	28.7
Ot007314_Ots09p	Ots09	28.7
Ot023455_Ots09p	Ots09	28.7
Ot015491_Ots09p	Ots09	28.7
Ot021261_Ots09p	Ots09	28.7
Ot009495_Ots09p	Ots09	28.7
Ot026388_Ots09p	Ots09	34.4
Ot011616_Ots09p	Ots09	34.4
Ot045578_Ots09p	Ots09	34.4
Ot011534_Ots09p	Ots09	34.4
Ot001043_Ots09p	Ots09	34.4
Ot050343_Ots09p	Ots09	34.4
Ot016188_Ots09p	Ots09	38.7
Ot042095_Ots09p	Ots09	38.7
Ot030043_Ots09p	Ots09	38.7
Ot041733_Ots09p	Ots09	41.6
Ot046071_Ots09p	Ots09	41.6
Ot019800_Ots09p	Ots09	41.6
Ot013615_Ots09p	Ots09	41.6
Ot040898_Ots09p	Ots09	41.6
Ot012467_Ots09p	Ots09	41.6
Ot050955_Ots09p	Ots09	41.6
Ot035869_Ots09p	Ots09	41.6
Ot048969_Ots09p	Ots09	41.6
Ot003688_Ots09p	Ots09	43.8
Ot042172_Ots09p	Ots09	45.9
Ot050648_Ots09p	Ots09	45.9
Ot034055_Ots09p	Ots09	48.8
Ot035329_Ots09p	Ots09	48.8
Ot000836_Ots09p	Ots09	48.8
Ot040921_Ots09p	Ots09	48.8
Ot012295_Ots09p	Ots09	48.8
Ot040821_Ots09p	Ots09	48.8
Ot047946_Ots09p	Ots09	48.8
Ot014049_Ots09p	Ots09	53.1
Ot009172_Ots09p	Ots09	56
Ot004180_Ots09p	Ots09	56
Ot016654_Ots09p	Ots09	56
Ot034304_Ots09p	Ots09	57.4
Ot039000_Ots09p	Ots09	57.4
Ot047136_Ots09p	Ots09	57.4
Ot019945_Ots09p	Ots09	57.4
Ot017720_Ots09p	Ots09	57.4
Ot014709_Ots09p	Ots09	57.4
Ot039608_Ots09c	Ots09	62.4
Ot027456_Ots09c	Ots09	62.4
Ot032700_Ots09c	Ots09	62.4
Ot052632_Ots09c	Ots09	62.4
Ot001559_Ots09c	Ots09	62.4
Ot039883_Ots09q	Ots09	67.5
Ot009911_Ots09q	Ots09	67.5
Ot040068_Ots09q	Ots09	67.5
Ot038497_Ots09q	Ots09	67.5
Ot037087_Ots09q	Ots09	67.5
Ot051535_Ots09q	Ots09	77.1
Ot014170_Ots09q	Ots09	79
Ot053418_Ots09q	Ots09	80.6
Ot002303_Ots09q	Ots09	80.6
Ot019519_Ots09q	Ots09	80.6
Ot038085_Ots09q	Ots09	80.6
Ot006180_Ots09q	Ots09	80.6
Ot059601D_Ots09q	Ots09	87.8
Ot019616_Ots09q	Ots09	87.8
Ot006655_Ots09q	Ots09	87.8
Ot019189_Ots09q	Ots09	87.8
Ot013732_Ots09q	Ots09	93.6
Ot036474_Ots09q	Ots09	93.6
Ot060107D_Ots09q	Ots09	99.3
Ot025465_Ots09q	Ots09	99.3
Ot016623_Ots09q	Ots09	100.8
Ot008109_Ots09q	Ots09	100.8
Ot005411_Ots09q	Ots09	100.8
Ot059541D_Ots09q	Ots09	105.1
Ot007909_Ots09q	Ots09	107.2
Ot055817_Ots09q	Ots09	107.2
Ot000730_Ots09q	Ots09	107.2
Ot014006_Ots09q	Ots09	107.2
Ot060808D_Ots09q	Ots09	109.4
Ot059378D_Ots09q_Ots27q	Ots09	111.5
Ot060809D_Ots09q	Ots09	113.7
Ot042372_Ots09q	Ots09	113.7
Ot060844D_Ots09q_Ots27q	Ots09	113.7
Ot060851D_Ots09q	Ots09	113.7
Ot059767D_Ots09q_Ots27q	Ots09	113.7
Ot060772D_Ots09q	Ots09	115.1
Ot060877D_Ots09q	Ots09	116.5
Ot059866D_Ots09q	Ots09	119.4
Ot059615D_Ots09q	Ots09	124.5
Ot006546_Ots10q	Ots10	0
Ot019256_Ots10q	Ots10	0
Ot025316_Ots10q	Ots10	0
Ot033345_Ots10q	Ots10	1.6
Ot030528_Ots10q	Ots10	1.6
Ot013963_Ots10q	Ots10	1.6
Ot026925_Ots10q	Ots10	3
Ot009173_Ots10q	Ots10	3
Ot040520_Ots10q	Ots10	3
Ot053262_Ots10q	Ots10	3
Ot055064_Ots10q	Ots10	5.9
Ot005993_Ots10q	Ots10	8.8
Ot026533_Ots10q	Ots10	8.8
Ot030321_Ots10q	Ots10	8.8
Ot038954_Ots10q	Ots10	8.8
Ot002243_Ots10q	Ots10	11.6
Ot011603_Ots10q	Ots10	11.6
Ot022577_Ots10q	Ots10	11.6
Ot036300_Ots10q	Ots10	11.6
Ot026882_Ots10q	Ots10	14.7
Ot032140_Ots10q	Ots10	14.7
Ot026567_Ots10q	Ots10	14.7
Ot024657_Ots10q	Ots10	16.2
Ot023101_Ots10q	Ots10	20.7
Ot029912_Ots10q	Ots10	20.7
Ot031484_Ots10q	Ots10	20.7
Ot055726_Ots10q	Ots10	34.7
Ot032148_Ots10q	Ots10	34.7
Ot008642_Ots10q	Ots10	39.3
Ot037661_Ots10q	Ots10	39.3
Ot037929_Ots10q	Ots10	41
Ot034671_Ots10q	Ots10	41
Ot005027_Ots10q	Ots10	49.1
Ot046491_Ots10q	Ots10	49.1
Ot017972_Ots10q	Ots10	52.4
Ot049829_Ots10q	Ots10	52.4
Ot054004_Ots10q	Ots10	52.4
Ot046452_Ots10q	Ots10	56.2
Ot027472_Ots10q	Ots10	58.1
Ot003935_Ots10q	Ots10	58.1
Ot036360_Ots10q	Ots10	58.1
Ot051652_Ots10q	Ots10	58.1
Ot022954_Ots10q	Ots10	58.1
Ot038020_Ots10q	Ots10	58.1
Ot006379_Ots10q	Ots10	58.1
Ot047069_Ots10q	Ots10	59.6
Ot039481_Ots10q	Ots10	59.6
Ot047785_Ots10q	Ots10	59.6
Ot029405_Ots10q	Ots10	59.6
Ot025008_Ots10q	Ots10	59.6
Ot008990_Ots10q	Ots10	59.6
Ot042200_Ots10q	Ots10	59.6
Ot042311_Ots10q	Ots10	59.6
Ot016818_Ots10q	Ots10	59.6
Ot012077_Ots10q	Ots10	59.6
Ot014511_Ots10q	Ots10	59.6
Ot005318_Ots10q	Ots10	61
Ot039306_Ots10c	Ots10	61
Ot015722_Ots10c	Ots10	61
Ot018057_Ots10c	Ots10	62.4
Ot007134_Ots10c	Ots10	62.4
Ot050937_Ots10c	Ots10	62.4
Ot030440_Ots10c	Ots10	62.4
Ot011094_Ots10c	Ots10	62.4
Ot028840_Ots10c	Ots10	62.4
Ot022081_Ots10c	Ots10	62.4
Ot019910_Ots10p	Ots10	63.8
Ot051859_Ots10p	Ots10	63.8
Ot043396_Ots10p	Ots10	63.8
Ot049602_Ots10p	Ots10	63.8
Ot014419_Ots10p	Ots10	63.8
Ot031888_Ots10p	Ots10	63.8
Ot041785_Ots10p	Ots10	63.8
Ot060935D_Ots10p	Ots10	65.6
Ot043795_Ots10p	Ots10	77.9
Ot048787_Ots10p	Ots10	83.2
Ot032008_Ots10p	Ots10	87.3
Ot033530_Ots10p	Ots10	90.4
Ot053881_Ots10p	Ots10	91.9
Ot014405_Ots10p	Ots10	91.9
Ot019488_Ots10p	Ots10	91.9
Ot049131_Ots10p	Ots10	103.4
Ot030131_Ots10p	Ots10	103.4
Ot038184_Ots10p	Ots10	105
Ot017735_Ots10p	Ots10	105
Ot043047_Ots10p	Ots10	109.3
Ot018226_Ots10p	Ots10	109.3
Ot013400_Ots10p	Ots10	109.3
Ot025369_Ots10p	Ots10	109.3
Ot013036_Ots10p	Ots10	109.3
Ot019804_Ots10p	Ots10	113.6
Ot052203_Ots10p	Ots10	113.6
Ot037872_Ots10p	Ots10	116.5
Ot036647_Ots10p	Ots10	116.5
Ot051748_Ots10p	Ots10	116.5
Ot000708_Ots10p	Ots10	116.5
Ot030108_Ots10p	Ots10	116.5
Ot021553_Ots10p	Ots10	116.5
Ot003115_Ots10p	Ots10	116.5
Ot017769_Ots10p	Ots10	116.5
Ot017765_Ots10p	Ots10	116.5
Ot041554_Ots10p	Ots10	116.5
Ot060750D_Ots10p	Ots10	117.9
Ot059814D_Ots10p	Ots10	119.3
Ot011485_Ots10p	Ots10	120.9
Ot027353_Ots10p	Ots10	120.9
Ot008972_Ots10p	Ots10	120.9
Ot028128_Ots10p	Ots10	120.9
Ot026126_Ots10p	Ots10	120.9
Ot044266_Ots11p	Ots11	0
Ot059906D_Ots11p	Ots11	0
Ot031595_Ots11p	Ots11	0
Ot008263_Ots11p	Ots11	0
Ot010627_Ots11p	Ots11	0
Ot035435_Ots11p	Ots11	0
Ot054868_Ots11p	Ots11	0
Ot055891_Ots11p	Ots11	0
Ot014188_Ots11p	Ots11	5.8
Ot014294_Ots11p	Ots11	7.2
Ot026007_Ots11p	Ots11	7.2
Ot047061_Ots11p	Ots11	11.5
Ot056673_Ots11p	Ots11	11.5
Ot007484_Ots11c	Ots11	17.3
Ot047012_Ots11c	Ots11	17.3
Ot016389_Ots11c	Ots11	17.3
Ot050357_Ots11c	Ots11	17.3
Ot047658_Ots11c	Ots11	17.3
Ot017417_Ots11c	Ots11	17.3
Ot029172_Ots11c	Ots11	20.2
Ot018766_Ots11q	Ots11	24.5
Ot051538_Ots11q	Ots11	24.5
Ot004872_Ots11q	Ots11	24.5
Ot031632_Ots11q	Ots11	24.5
Ot035757_Ots11q	Ots11	24.5
Ot037442_Ots11q	Ots11	24.5
Ot044265_Ots11q	Ots11	27.4
Ot032893_Ots11q	Ots11	27.4
Ot051951_Ots11q	Ots11	27.4
Ot028090_Ots11q	Ots11	27.4
Ot029468_Ots11q	Ots11	32.7
Ot020927_Ots11q	Ots11	43.4
Ot001460_Ots11q	Ots11	43.4
Ot025593_Ots11q	Ots11	43.4
Ot056687_Ots11q	Ots11	43.4
Ot027132_Ots11q	Ots11	43.4
Ot003012_Ots11q	Ots11	43.4
Ot054386_Ots11q	Ots11	43.4
Ot054353_Ots11q	Ots11	43.4
Ot006228_Ots11q	Ots11	43.4
Ot031789_Ots11q	Ots11	43.4
Ot009571_Ots11q	Ots11	44.9
Ot033486_Ots11q	Ots11	44.9
Ot009136_Ots11q	Ots11	44.9
Ot008618_Ots11q	Ots11	44.9
Ot024821_Ots11q	Ots11	46.5
Ot034663_Ots11q	Ots11	65.9
Ot046759_Ots11q	Ots11	65.9
Ot052907_Ots11q	Ots11	65.9
Ot031750_Ots11q	Ots11	65.9
Ot008744_Ots11q	Ots11	65.9
Ot025906_Ots11q	Ots11	65.9
Ot024594_Ots11q	Ots11	65.9
Ot009662_Ots11q	Ots11	65.9
Ot014553_Ots11q	Ots11	65.9
Ot013562_Ots11q	Ots11	65.9
Ot043380_Ots11q	Ots11	65.9
Ot012332_Ots11q	Ots11	65.9
Ot024713_Ots11q	Ots11	65.9
Ot055051_Ots11q	Ots11	65.9
Ot035025_Ots11q	Ots11	65.9
Ot008495_Ots11q	Ots11	65.9
Ot051750_Ots11q	Ots11	65.9
Ot041089_Ots12p	Ots12	0
Ot007166_Ots12p	Ots12	0
Ot046851_Ots12p	Ots12	0
Ot013522_Ots12p	Ots12	0
Ot017477_Ots12p	Ots12	0
Ot047428_Ots12p	Ots12	0
Ot049236_Ots12p	Ots12	0
Ot019994_Ots12p	Ots12	0
Ot011383_Ots12p	Ots12	0
Ot023202_Ots12p	Ots12	0
Ot056696_Ots12p	Ots12	0
Ot002362_Ots12p	Ots12	0
Ot051004_Ots12p	Ots12	0
Ot027962_Ots12p	Ots12	0
Ot016557_Ots12p	Ots12	0
Ot005204_Ots12p	Ots12	0
Ot000839_Ots12p	Ots12	0.3
Ot035973_Ots12p	Ots12	1.1
Ot049258_Ots12p	Ots12	1.4
Ot055463_Ots12p	Ots12	1.4
Ot045539_Ots12p	Ots12	1.4
Ot047007_Ots12p	Ots12	1.4
Ot033169_Ots12p	Ots12	1.4
Ot047352_Ots12p	Ots12	1.4
Ot048599_Ots12p	Ots12	2.9
Ot033047_Ots12p	Ots12	2.9
Ot053050_Ots12p	Ots12	2.9
Ot019270_Ots12p	Ots12	4.3
Ot017910_Ots12p	Ots12	7.9
Ot004371_Ots12p	Ots12	7.9
Ot039724_Ots12p	Ots12	9.6
Ot033756_Ots12p	Ots12	9.6
Ot021869_Ots12p	Ots12	11.9
Ot044583_Ots12p	Ots12	18.4
Ot016406_Ots12p	Ots12	18.4
Ot021735_Ots12p	Ots12	20.2
Ot043923_Ots12p	Ots12	21.6
Ot023799_Ots12p	Ots12	21.6
Ot049115_Ots12p	Ots12	23
Ot025516_Ots12p	Ots12	23
Ot027062_Ots12p	Ots12	23
Ot028917_Ots12p	Ots12	23
Ot019724_Ots12p	Ots12	27.4
Ot002064_Ots12p	Ots12	42.2
Ot014882_Ots12p	Ots12	42.2
Ot006724_Ots12p	Ots12	42.2
Ot038072_Ots12p	Ots12	42.2
Ot029916_Ots12p	Ots12	42.2
Ot003541_Ots12p	Ots12	42.2
Ot038667_Ots12p	Ots12	46.5
Ot030458_Ots12p	Ots12	46.5
Ot032752_Ots12p	Ots12	46.5
Ot023599_Ots12p	Ots12	46.5
Ot017976_Ots12p	Ots12	46.5
Ot054818_Ots12p	Ots12	46.5
Ot030081_Ots12p	Ots12	51.5
Ot041013_Ots12c	Ots12	65.4
Ot003433_Ots12c	Ots12	65.4
Ot008305_Ots12c	Ots12	65.4
Ot039057_Ots12c	Ots12	65.4
Ot007191_Ots12c	Ots12	65.4
Ot024682_Ots12c	Ots12	65.4
Ot017806_Ots12c	Ots12	65.4
Ot039340_Ots12c	Ots12	65.4
Ot030272_Ots12c	Ots12	65.4
Ot006455_Ots12c	Ots12	65.4
Ot047942_Ots12c	Ots12	65.4
Ot038037_Ots12q	Ots12	66.9
Ot011447_Ots12q	Ots12	68.3
Ot060915D_Ots12q	Ots12	72.6
Ot044497_Ots12q	Ots12	72.6
Ot028463_Ots12q	Ots12	72.6
Ot010430_Ots12q	Ots12	72.6
Ot023557_Ots12q	Ots12	72.6
Ot019446_Ots12q	Ots12	74
Ot022599_Ots12q	Ots12	74
Ot022683_Ots12q	Ots12	74
Ot035359_Ots12q	Ots12	74
Ot049378_Ots12q	Ots12	75.8
Ot030760_Ots12q	Ots12	75.8
Ot005681_Ots12q	Ots12	78.6
Ot001058_Ots12q	Ots12	81.3
Ot014688_Ots12q	Ots12	82.7
Ot054880_Ots12q	Ots12	82.7
Ot040469_Ots12q	Ots12	82.7
Ot051238_Ots12q	Ots12	82.7
Ot004321_Ots12q	Ots12	88.5
Ot051172_Ots12q	Ots12	88.5
Ot000857_Ots12q	Ots12	88.5
Ot019754_Ots12q	Ots12	88.5
Ot051429_Ots12q	Ots12	97.1
Ot004622_Ots12q	Ots12	97.1
Ot004776_Ots12q	Ots12	97.1
Ot016998_Ots12q	Ots12	97.1
Ot038649_Ots12q	Ots12	97.1
Ot026401_Ots12q	Ots12	97.1
Ot025890_Ots12q	Ots12	97.1
Ot051399_Ots12q	Ots12	97.1
Ot019323_Ots12q	Ots12	100
Ot017097_Ots12q	Ots12	100
Ot028892_Ots12q	Ots12	100
Ot028298_Ots12q	Ots12	100
Ot020844_Ots12q	Ots12	100
Ot014527_Ots12q	Ots12	101.4
Ot052386_Ots12q	Ots12	106.9
Ot034527_Ots12q	Ots12	108.7
Ot008238_Ots12q	Ots12	108.7
Ot045061_Ots12q	Ots12	108.7
Ot034963_Ots12q	Ots12	108.7
Ot003394_Ots12q	Ots12	110.1
Ot045859_Ots12q	Ots12	112.3
Ot046053_Ots12q	Ots12	112.3
Ot060085D_Ots04q_Ots12q	Ots12	114.4
Ot060894D_Ots12q	Ots12	116.6
Ot060121D_Ots04q_Ots12q	Ots12	118.7
Ot060038D_Ots12q	Ots12	120.2
Ot017151_Ots12q	Ots12	120.2
Ot060764D_Ots12q	Ots12	120.2
Ot060782D_Ots12q	Ots12	120.2
Ot060765D_Ots12q	Ots12	120.2
Ot060062D_Ots12q	Ots12	123
Ot060059D_Ots12q	Ots12	123
Ot060770D_Ots12q	Ots12	125.9
Ot060744D_Ots04q_Ots12q	Ots12	125.9
Ot060079D_Ots12q	Ots12	127.3
Ot060913D_Ots12q	Ots12	130.2
Ot060050D_Ots12q	Ots12	133.1
Ot059945D_Ots12q	Ots12	134.5
Ot059607D_Ots12q	Ots12	134.5
Ot059336D_Ots04q_Ots12q	Ots12	134.5
Ot060738D_Ots04q_Ots12q	Ots12	134.5
Ot059529D_Ots04q_Ots12q	Ots12	134.5
Ot060035D_Ots04q_Ots12q	Ots12	134.5
Ot060063D_Ots12q	Ots12	135.9
Ot047904_Ots12q	Ots12	137.4
Ot059721D_Ots04q_Ots12q	Ots12	137.4
Ot059661D_Ots12q	Ots12	144.8
Ot059959D_Ots13q	Ots13	0
Ot037425_Ots13q	Ots13	1.6
Ot004234_Ots13q	Ots13	1.6
Ot018441_Ots13q	Ots13	1.6
Ot054737_Ots13q	Ots13	1.6
Ot016358_Ots13q	Ots13	1.6
Ot041485_Ots13q	Ots13	1.6
Ot013780_Ots13q	Ots13	1.6
Ot008225_Ots13q	Ots13	1.6
Ot039480_Ots13q	Ots13	1.6
Ot002374_Ots13q	Ots13	1.6
Ot050493_Ots13q	Ots13	3
Ot021708_Ots13q	Ots13	3
Ot027787_Ots13q	Ots13	3
Ot024051_Ots13q	Ots13	3
Ot035440_Ots13q	Ots13	3
Ot018347_Ots13q	Ots13	3
Ot035016_Ots13q	Ots13	3
Ot011919_Ots13q	Ots13	3
Ot012267_Ots13q	Ots13	3
Ot035700_Ots13q	Ots13	4.5
Ot038858_Ots13q	Ots13	4.5
Ot051184_Ots13q	Ots13	4.5
Ot034643_Ots13q	Ots13	4.5
Ot023950_Ots13q	Ots13	5.9
Ot036205_Ots13q	Ots13	5.9
Ot015567_Ots13q	Ots13	8.8
Ot021152_Ots13q	Ots13	10.2
Ot032450_Ots13q	Ots13	11.7
Ot018296_Ots13q	Ots13	11.7
Ot008128_Ots13q	Ots13	15.5
Ot006673_Ots13q	Ots13	15.5
Ot041471_Ots13q	Ots13	15.5
Ot017826_Ots13q	Ots13	17.4
Ot013543_Ots13q	Ots13	17.4
Ot053052_Ots13q	Ots13	17.4
Ot007963_Ots13q	Ots13	18.8
Ot027897_Ots13q	Ots13	18.8
Ot002075_Ots13q	Ots13	27.5
Ot005802_Ots13q	Ots13	29
Ot019722_Ots13q	Ots13	29
Ot039784_Ots13q	Ots13	29
Ot033624_Ots13q	Ots13	29
Ot031397_Ots13q	Ots13	33.3
Ot033861_Ots13q	Ots13	33.3
Ot042604_Ots13q	Ots13	35
Ot035476_Ots13q	Ots13	42.1
Ot046727_Ots13q	Ots13	49.3
Ot049239_Ots13q	Ots13	49.3
Ot003219_Ots13q	Ots13	52.4
Ot040382_Ots13q	Ots13	52.4
Ot051261_Ots13q	Ots13	52.4
Ot039313_Ots13q	Ots13	53.8
Ot038998_Ots13q	Ots13	53.8
Ot047342_Ots13c	Ots13	58.2
Ot010709_Ots13c	Ots13	58.2
Ot041209_Ots13c	Ots13	62.5
Ot049908_Ots13c	Ots13	62.5
Ot020878_Ots13c	Ots13	62.5
Ot013271_Ots13c	Ots13	62.5
Ot017656_Ots13c	Ots13	62.5
Ot014504_Ots13c	Ots13	62.5
Ot013616_Ots13c	Ots13	62.5
Ot005347_Ots13c	Ots13	63.9
Ot056221_Ots13c	Ots13	63.9
Ot005316_Ots13c	Ots13	63.9
Ot010342_Ots13p	Ots13	66.8
Ot017211_Ots13p	Ots13	66.8
Ot043885_Ots13p	Ots13	68.2
Ot037100_Ots13p	Ots13	68.2
Ot054231_Ots13p	Ots13	68.2
Ot043652_Ots13p	Ots13	71.1
Ot052852_Ots13p	Ots13	73.9
Ot040242_Ots13p	Ots13	75.4
Ot042441_Ots13p	Ots13	75.4
Ot001353_Ots13p	Ots13	75.4
Ot035200_Ots13p	Ots13	76.8
Ot041980_Ots13p	Ots13	76.8
Ot056194_Ots13p	Ots13	76.8
Ot019589_Ots13p	Ots13	76.8
Ot014465_Ots13p	Ots13	78.3
Ot056682_Ots13p	Ots13	78.3
Ot039106_Ots13p	Ots13	79.9
Ot025601_Ots13p	Ots13	86.7
Ot001077_Ots13p	Ots13	86.7
Ot034545_Ots13p	Ots13	88.4
Ot051387_Ots13p	Ots13	88.4
Ot056228_Ots13p	Ots13	91.2
Ot036744_Ots13p	Ots13	91.2
Ot002383_Ots13p	Ots13	91.2
Ot035029_Ots13p	Ots13	91.2
Ot020108_Ots13p	Ots13	92.7
Ot048388_Ots13p	Ots13	94.1
Ot001391_Ots13p	Ots13	94.1
Ot041124_Ots13p	Ots13	96.4
Ot045157_Ots13p	Ots13	98.7
Ot033650_Ots13p	Ots13	101
Ot016802_Ots13p	Ots13	101
Ot018753_Ots13p	Ots13	102.7
Ot014792_Ots13p	Ots13	102.7
Ot051231_Ots13p	Ots13	102.7
Ot046166_Ots13p	Ots13	102.7
Ot037036_Ots13p	Ots13	102.7
Ot012674_Ots13p	Ots13	102.7
Ot000485_Ots13p	Ots13	102.7
Ot004156_Ots13p	Ots13	102.7
Ot006816_Ots13p	Ots13	102.7
Ot025436_Ots13p	Ots13	102.7
Ot011358_Ots13p	Ots13	105.6
Ot018327_Ots13p	Ots13	105.6
Ot040910_Ots13p	Ots13	107
Ot020763_Ots13p	Ots13	107
Ot024612_Ots13p	Ots13	108.4
Ot001998_Ots13p	Ots13	108.4
Ot045053_Ots13p	Ots13	108.4
Ot016863_Ots13p	Ots13	108.4
Ot006175_Ots13p	Ots13	108.4
Ot002905_Ots13p	Ots13	108.4
Ot044345_Ots13p	Ots13	109.9
Ot010930_Ots13p	Ots13	109.9
Ot023107_Ots13p	Ots13	109.9
Ot028966_Ots13p	Ots13	109.9
Ot014503_Ots13p	Ots13	109.9
Ot035234_Ots13p	Ots13	109.9
Ot015076_Ots13p	Ots13	109.9
Ot010587_Ots13p	Ots13	109.9
Ot017544_Ots13p	Ots13	111.7
Ot037483_Ots14q	Ots14	0
Ot035916_Ots14q	Ots14	0
Ot034080_Ots14q	Ots14	1.6
Ot056206_Ots14q	Ots14	1.6
Ot050340_Ots14q	Ots14	1.6
Ot007189_Ots14q	Ots14	3.1
Ot028556_Ots14q	Ots14	3.1
Ot053528_Ots14q	Ots14	3.1
Ot000193_Ots14q	Ots14	3.1
Ot011506_Ots14q	Ots14	3.1
Ot016302_Ots14q	Ots14	3.1
Ot050521_Ots14q	Ots14	3.1
Ot011182_Ots14q	Ots14	3.1
Ot040641_Ots14q	Ots14	3.1
Ot032664_Ots14q	Ots14	4.5
Ot028321_Ots14q	Ots14	4.5
Ot028308_Ots14q	Ots14	4.5
Ot013217_Ots14q	Ots14	4.5
Ot050549_Ots14q	Ots14	8.1
Ot025070_Ots14q	Ots14	8.1
Ot046415_Ots14q	Ots14	8.1
Ot010789_Ots14q	Ots14	8.1
Ot055108_Ots14q	Ots14	8.1
Ot020193_Ots14q	Ots14	11.7
Ot004995_Ots14q	Ots14	11.7
Ot024951_Ots14q	Ots14	11.7
Ot022545_Ots14q	Ots14	11.7
Ot044675_Ots14q	Ots14	14.6
Ot049937_Ots14q	Ots14	14.6
Ot032740_Ots14q	Ots14	20.3
Ot021670_Ots14q	Ots14	20.3
Ot011129_Ots14q	Ots14	20.3
Ot031719_Ots14q	Ots14	21.8
Ot060091D_Ots14q	Ots14	21.8
Ot023820_Ots14q	Ots14	21.8
Ot000390_Ots14q	Ots14	21.8
Ot035810_Ots14q	Ots14	21.8
Ot036657_Ots14q	Ots14	21.8
Ot030029_Ots14q	Ots14	21.8
Ot000541_Ots14q	Ots14	21.8
Ot052741_Ots14q	Ots14	21.8
Ot008492_Ots14q	Ots14	21.8
Ot037542_Ots14q	Ots14	21.8
Ot031271_Ots14q	Ots14	21.8
Ot017532_Ots14q	Ots14	21.8
Ot014689_Ots14q	Ots14	21.8
Ot023615_Ots14q	Ots14	21.8
Ot023000_Ots14q	Ots14	21.8
Ot015301_Ots14q	Ots14	25.6
Ot046164_Ots14q	Ots14	25.6
Ot015979_Ots14q	Ots14	27.5
Ot017791_Ots14q	Ots14	27.5
Ot042435_Ots14q	Ots14	27.5
Ot012792_Ots14q	Ots14	29.3
Ot012498_Ots14c	Ots14	43.7
Ot004057_Ots14c	Ots14	43.7
Ot059553D_Ots14c	Ots14	45.2
Ot022730_Ots14c	Ots14	51.3
Ot003224_Ots14c	Ots14	51.3
Ot001494_Ots14c	Ots14	53.2
Ot050647_Ots14c	Ots14	67.1
Ot036026_Ots14c	Ots14	67.1
Ot011970_Ots14c	Ots14	67.1
Ot039241_Ots14p	Ots14	67.1
Ot052433_Ots14p	Ots14	67.1
Ot017542_Ots14p	Ots14	67.1
Ot060784D_Ots14p	Ots14	74.3
Ot022694_Ots14p	Ots14	74.3
Ot012672_Ots14p	Ots14	83
Ot028407_Ots14p	Ots14	83
Ot011824_Ots14p	Ots14	83
Ot060905D_Ots14p	Ots14	87.3
Ot016036_Ots14p	Ots14	87.3
Ot019692_Ots14p	Ots14	90.2
Ot022596_Ots14p	Ots14	90.2
Ot029577_Ots14p	Ots14	92.3
Ot041252_Ots14p	Ots14	92.3
Ot007766_Ots14p	Ots14	94.5
Ot033337_Ots14p	Ots14	94.5
Ot005950_Ots14p	Ots14	94.5
Ot026976_Ots14p	Ots14	94.5
Ot052266_Ots14p	Ots14	94.5
Ot060495D_Ots14p	Ots14	97.3
Ot060429D_Ots14p_Ots07p	Ots14	97.3
Ot059216D_Ots14p_Ots07p	Ots14	98.8
Ot059481D_Ots14p	Ots14	100.2
Ot059930D_Ots14p	Ots14	101.6
Ot060450D_Ots14p	Ots14	104.5
Ot059983D_Ots14p_Ots07p	Ots14	107.4
Ot060845D_Ots14p_Ots07p	Ots14	107.4
Ot060397D_Ots14p	Ots14	108.8
Ot060027D_Ots14p	Ots14	113.1
Ot059863D_Ots14p_Ots07p	Ots14	118.4
Ot060415D_Ots14p	Ots14	122
Ot060441D_Ots14p	Ots14	122
Ot047037_Ots15q	Ots15	0
Ot049315_Ots15q	Ots15	0
Ot001695_Ots15q	Ots15	0
Ot053388_Ots15q	Ots15	0
Ot043776_Ots15q	Ots15	0
Ot041116_Ots15q	Ots15	0
Ot049702_Ots15q	Ots15	1.5
Ot009000_Ots15q	Ots15	1.5
Ot038409_Ots15q	Ots15	1.5
Ot035437_Ots15q	Ots15	2.9
Ot010170_Ots15q	Ots15	2.9
Ot017873_Ots15q	Ots15	2.9
Ot004511_Ots15q	Ots15	4.3
Ot037571_Ots15q	Ots15	4.3
Ot031507_Ots15q	Ots15	7.2
Ot044525_Ots15q	Ots15	7.2
Ot027564_Ots15q	Ots15	7.2
Ot033271_Ots15q	Ots15	8.7
Ot007157_Ots15q	Ots15	8.7
Ot016465_Ots15q	Ots15	8.7
Ot008810_Ots15q	Ots15	11.8
Ot000497_Ots15q	Ots15	18.3
Ot040976_Ots15q	Ots15	20.7
Ot059753D_Ots15q	Ots15	27.6
Ot029622_Ots15q	Ots15	29.3
Ot008702_Ots15q	Ots15	29.3
Ot027583_Ots15q	Ots15	29.3
Ot013540_Ots15q	Ots15	29.3
Ot043629_Ots15q	Ots15	30.8
Ot005382_Ots15q	Ots15	32.2
Ot012209_Ots15q	Ots15	32.2
Ot047139_Ots15q	Ots15	32.2
Ot000818_Ots15q	Ots15	32.2
Ot050630_Ots15c	Ots15	38.8
Ot035364_Ots15p	Ots15	45.5
Ot047296_Ots15p	Ots15	45.5
Ot000675_Ots15c	Ots15	45.5
Ot004664_Ots15c	Ots15	45.5
Ot056166_Ots15c	Ots15	45.5
Ot001925_Ots15c	Ots15	45.5
Ot017405_Ots15c	Ots15	45.5
Ot008786_Ots15c	Ots15	45.5
Ot035221_Ots15c	Ots15	45.5
Ot012942_Ots15c	Ots15	45.5
Ot015119_Ots15c	Ots15	45.5
Ot032973_Ots15p	Ots15	48.3
Ot007512_Ots15p	Ots15	48.3
Ot021517_Ots15p	Ots15	48.3
Ot050116_Ots15p	Ots15	48.3
Ot035912_Ots15p	Ots15	48.3
Ot044696_Ots15p	Ots15	48.3
Ot043936_Ots15p	Ots15	49.8
Ot018313_Ots15p	Ots15	51.9
Ot016026_Ots15p	Ots15	54.1
Ot026018_Ots15p	Ots15	54.1
Ot046786_Ots15p	Ots15	54.1
Ot005609_Ots15p	Ots15	54.1
Ot029032_Ots15p	Ots15	54.1
Ot019773_Ots15p	Ots15	56.9
Ot051553_Ots15p	Ots15	56.9
Ot010256_Ots15p	Ots15	56.9
Ot005879_Ots15p	Ots15	56.9
Ot029099_Ots15p	Ots15	61.3
Ot053283_Ots15p	Ots15	61.3
Ot028500_Ots15p	Ots15	73
Ot007441_Ots15p	Ots15	74.4
Ot044034_Ots15p	Ots15	75.9
Ot060897D_Ots15p	Ots15	80.2
Ot060707D_Ots15p	Ots15	90.4
Ot047852_Ots15p	Ots15	93.3
Ot024678_Ots15p	Ots15	93.3
Ot053661_Ots15p	Ots15	93.3
Ot006048_Ots15p	Ots15	93.3
Ot047621_Ots15p	Ots15	93.3
Ot022957_Ots15p	Ots15	93.3
Ot028296_Ots15p	Ots15	93.3
Ot060120D_Ots15p	Ots15	96.2
Ot060400D_Ots15p	Ots15	99.1
Ot059849D_Ots15p	Ots15	102
Ot060003D_Ots15p_Ots17q	Ots15	103.4
Ot022647_Ots15p	Ots15	103.4
Ot059712D_Ots15p	Ots15	110.7
Ot060751D_Ots15p_Ots17q	Ots15	113.6
Ot060778D_Ots15p_Ots17q	Ots15	116.4
Ot059487D_Ots15p	Ots15	116.4
Ot060119D_Ots15p	Ots15	116.4
Ot060907D_Ots15p	Ots15	116.4
Ot060030D_Ots15p	Ots15	116.4
Ot060725D_Ots15p	Ots15	117.9
Ot060777D_Ots15p	Ots15	117.9
Ot060911D_Ots15p	Ots15	120.8
Ot003820_Ots16q	Ots16	0
[truncated: 1,274 more rows]

## Sheet: S2.5 Diploid map
Marker	Linkage group	Distance (cM)
Ot035344_IOts01	Ots01a	0
Ot013114_IOts01	Ots01a	12.9
Ot030255_IOts01	Ots01a	12.9
Ot038450_IOts01	Ots01a	18.4
Ot055135_IOts01	Ots01a	18.4
Ot033397_Ots01q	Ots01a	26.4
Ot029547_IOts01	Ots01a	32.2
Ot016585_IOts01	Ots01a	39.5
Ot016130_IOts01	Ots01a	46.4
Ot006996_IOts01	Ots01a	55.7
Ot016158_Ots01q	Ots01a	60.9
Ot043726_Ots01q	Ots01a	60.9
Ot020052_IOts01	Ots01a	63.6
Ot009888_Ots01q	Ots01a	74.9
Omm1121/i_Ck13	Ots01b	0
Omm1397_Ck13_4c	Ots01b	7.5
Ots4BML_Ck13_4c	Ots01b	7.5
Ssa85DU_Ck13_4p	Ots01b	21.2
Ot034958_IOts01	Ots01b	34
Ot037707_IOts01	Ots01b	37.1
Omm1402_Ck13_4p	Ots01b	39.7
Ot035001_IOts01	Ots01b	43.9
Ot044568_IOts01	Ots01b	46
Ot052361_IOts01	Ots01b	46
Omm1211_Ck13_4p	Ots01b	48.1
Omy2INRA_Ck13_4p	Ots01b	48.1
One2ASC_Ck13_4p	Ots01b	48.1
Ots105SSBI_Ck13_0	Ots01b	48.1
Ot045006_IOts01	Ots01b	57.4
Ot039053_IOts01	Ots01b	73.1
Ot014883_Ots01p	Ots01b	81.3
Ot004064_IOts01	Ots01b	85.4
Ot021200_Ots01p	Ots01b	85.4
Ot040238_Ots01p	Ots01b	85.4
Ot010598_Ots01p	Ots01b	89.4
Ot032325_Ots01p	Ots01b	98.9
Ot017066_IOts01	Ots01b	106.1
Ot032803_Ots01p	Ots01b	106.1
Omm1306_Ck12_17p	Ots02	0
Ot031225_Ots02p	Ots02	14.1
Omy28INRA_Ck12_17	Ots02	19.6
Ot009081_Ots02p	Ots02	23.8
Ots104SSBI_Ck12_0	Ots02	23.8
Ot043224_IOts02	Ots02	27.1
Ot045102_Ots02p	Ots02	33.6
Ot021448_IOts02	Ots02	38.5
Ot015291_Ots02p	Ots02	38.5
Ot016178_Ots02p	Ots02	46
Ot004211_IOts02	Ots02	53.5
Omm5026_Ck12_17p	Ots02	60.9
Ot021910_IOts02	Ots02	63
Ots108SSBI_Ck12_17p	Ots02	63
Ot054679_IOts02	Ots02	68.3
OtsG243UCD_Ck12_17p	Ots02	73.6
Ot022207_Ots02p	Ots02	76.8
Ot027637_Ots02p	Ots02	83.1
Ot017633_Ots02p	Ots02	94.6
Ot022907_Ots02p	Ots02	97.5
Ot016895_Ots02p	Ots02	99.8
Omm1201_Ck12_17p	Ots02	99.8
Ot027273_IOts02	Ots02	102.2
Ot034460_IOts02	Ots02	104.5
Ot001342_IOts02	Ots02	113
Ot043584_Ots02p	Ots02	123.6
Ot008312_Ots02p	Ots02	134.5
Ot017579_IOts02	Ots02	159.9
Ot034344_IOts02	Ots02	167.5
Ots201_Ck12_0	Ots02	167.5
Ot033368_IOts02	Ots02	170.2
Ot010740_Ots02c	Ots02	170.2
Ot037457_Ots02q	Ots02	184.9
CA061021_Ck12_0	Ots02	203.4
Ot002867_Ots02q	Ots02	213.8
Ot041781_Ots02q	Ots02	229.5
Ots208_Ck12_0	Ots02	239.3
OtsG68UCD_Ck12_17	Ots02	239.3
Ot041301_Ots02q	Ots02	245.5
Ot048964_Ots02q	Ots02	256.2
Ot000034_Ots03p	Ots03	0
Ot030695_IOts03	Ots03	11.4
Ot018651_IOts03	Ots03	25.4
Omm1016/ii_Ck05_3p	Ots03	30.7
Ot040580_IOts03	Ots03	37.4
Ot027114_Ots03p	Ots03	48.6
OtsG423UCD/ii_Ck05_0	Ots03	48.6
Ot051398_IOts03	Ots03	56.8
Ot015639_Ots03p	Ots03	69.7
Ot033653_Ots03p	Ots03	81.6
Ot028281_IOts03	Ots03	88.2
Ot053140_IOts03	Ots03	98.4
Ot025650_IOts03	Ots03	105.9
Ot006491_IOts03	Ots03	109.4
Ot048185_Ots03p	Ots03	109.4
Ot033454_IOts03	Ots03	114.9
Ot016153_Ots03p	Ots03	129.2
Ot020146_IOts03	Ots03	144.8
Ot028394_IOts03	Ots03	153.9
Ot029681_Ots03p	Ots03	153.9
Ot030622_IOts03	Ots03	167.9
Ot020455_IOts03	Ots03	174.6
Ot003095_Ots03p	Ots03	174.6
Ot052285_IOts03	Ots03	183.9
Ot009307_IOts03	Ots03	190
OtsG432UCD_Ck05	Ots03	200.3
Ot040379_Ots03c	Ots03	202.6
Ot022144_Ots03c	Ots03	205.1
Ot008934_IOts03	Ots03	214
Ot010869_Ots03q	Ots03	220
Ot014598_Ots03q	Ots03	225
Ot034324_Ots03q	Ots03	228.2
Ot007030_Ots03p	Ots03	247.8
Ot051893_Ots03p	Ots03	252
Ot031993_Ots03q	Ots03	265.4
Ot005219_IOts03	Ots03	274.8
Ot009529_IOts03	Ots03	277.5
Ot019427_IOts03	Ots03	284.4
Ot007703_Ots03q	Ots03	291.4
Ot049546_IOts03	Ots03	297
Ot040347_IOts03	Ots03	318.8
Ots06ESFU_Ck05_	Ots03	327.7
Ot010149_IOts03	Ots03	336.4
Ot037787_IOts03	Ots03	336.4
Ot055193_IOts03	Ots03	336.4
Omm1053_Ck05_3q	Ots03	336.4
Omm1080_Ck05_3q	Ots03	336.4
Ot003953_Ots03q	Ots03	338.5
CA048828_Ck05_	Ots03	338.5
Ot015467_IOts03	Ots03	340.8
Ot045510_IOts03	Ots03	340.8
Ot012466_Ots03q	Ots03	340.8
Ot017715_Ots03q	Ots03	340.8
Ot021659_Ots03q	Ots03	343.8
Ot047831_Ots03q	Ots03	353
Ot003781_Ots03q	Ots03	362.1
Ot005538_Ots03q	Ots03	364.8
Ot008161_Ots03q	Ots03	364.8
Ot037362_Ots03q	Ots03	364.8
Ot048475_Ots03q	Ots03	364.8
Ot015123_IOts03	Ots03	367.2
Ot030091_IOts03	Ots03	367.2
Ot054422_Ots03q	Ots03	367.2
Ot052206_IOts03	Ots03	370.7
Ot037795_IOts03	Ots03	375.6
Ot012665_Ots03q	Ots03	382.3
Ot037076_Ots03q	Ots03	393.4
Omm1197/i_Ck08_6	Ots04	0
Omm1213_Ck08_6q	Ots04	4.3
Omm1393_Ck08	Ots04	4.3
OmyFGT09TUF_Ck08_6	Ots04	4.3
Ot053326_Ots04q	Ots04	22.7
Ot049795_Ots04q	Ots04	26.1
OMM1111_Ck08_6	Ots04	28.4
Ot000373_Ots04q	Ots04	32.6
Ot019565_Ots04q	Ots04	32.6
CA054538_Ck08_6qc	Ots04	36.8
Omm1294_Ck08_6qc	Ots04	36.8
Ot040432_IOts04	Ots04	39.2
Ot034321_Ots04q	Ots04	47.6
Ot000048_Ots04q	Ots04	58.4
Ot011665_IOts04	Ots04	78
Ot032301_IOts04	Ots04	92
Ot037547_Ots04c	Ots04	92
Ot046515_IOts04	Ots04	112
Ot029561_Ots04c	Ots04	117.5
Ot000334_IOts04	Ots04	122.8
Ot012583_IOts04	Ots04	125.9
Ot039228_Ots04c	Ots04	125.9
Ot054427_Ots04c	Ots04	125.9
Ocl9UW_Ck08_0	Ots04	141.1
Omm5013_Ck08_6p	Ots04	158.4
Omy1141INRA_Ck08_6p	Ots04	162.6
Ot001824_IOts04	Ots04	165.1
Ot051589_Ots04p	Ots04	173.1
Ot023817_Ots04p	Ots04	177
Ot026352_Ots04p	Ots04	184.4
Ot046538_IOts04	Ots04	187.6
Omy1394INRA_Ck08_6p	Ots04	190.9
One111_Ck08_6p	Ots04	190.9
Ot024446_Ots04p	Ots04	193
Omy1332INRA_Ck08_6p	Ots04	195.1
Ot040114_IOts04	Ots04	197.6
Ot004444_Ots04p	Ots04	206.6
Ot015513_IOts04	Ots04	221.6
Ot015436_IOts04	Ots04	235.3
Ot049696_IOts04	Ots04	240.7
Ot022117_Ots04p	Ots04	240.7
Ot037082_Ots04p	Ots04	245.7
Ot026708_IOts04	Ots04	248.1
Omm5306_Ck08_29	Ots04	248.1
Omy105DU_Ck08_6p	Ots04	248.1
Ot028695_IOts04	Ots04	260.1
Ot053472_Ots04p	Ots04	260.1
Ot007117_IOts04	Ots04	271.8
Ot010407_IOts04	Ots04	275.8
Ot025117_IOts04	Ots04	282.5
Ot042933_Ots04p	Ots04	285.1
Ot033231_IOts04	Ots04	288.6
Ot016033_Ots04p	Ots04	300.1
Ot022420_Ots05q	Ots05	0
Ot034243_IOts05	Ots05	7.6
Ot007390_IOts05	Ots05	11.1
Ot003946_Ots05q	Ots05	11.1
Ot000810_IOts05	Ots05	16
Ot033290_IOts05	Ots05	19.5
Ot035635_Ots05q	Ots05	19.5
Ot030229_Ots05q	Ots05	24.4
Ot023761_IOts05	Ots05	29.3
Ot002439_IOts05	Ots05	32.7
Ot045488_IOts05	Ots05	32.7
Ot002355_Ots05q	Ots05	36.6
Ot024135_IOts05	Ots05	47.2
Ot023596_Ots05q	Ots05	54.9
Omy18INRA_Ck11_5c	Ots05	67.2
Ot018778_IOts05	Ots05	72
Ot026853_Ots05q	Ots05	72
Ot012036_IOts05	Ots05	77.2
Ot048900_IOts05	Ots05	85
Ot029748_Ots05q	Ots05	93.4
Ot001950_IOts05	Ots05	103.7
Ot044452_IOts05	Ots05	112
Ot011676_Ots05q	Ots05	120.8
Omm3032_Ck11_5c	Ots05	142.4
Ot044626_Ots05q	Ots05	154.5
Ot016261_IOts05	Ots05	166.7
Ot015286_IOts05	Ots05	170.3
Ot042220_IOts05	Ots05	176.8
Omm1358_Ck11	Ots05	176.8
Ot012702_IOts05	Ots05	192.6
Ot012426_Ots05p	Ots05	200.7
OmyRGT10TUF_Ck11_8p	Ots05	200.7
Ot024842_Ots05p	Ots05	205.3
Ot001868_Ots05p	Ots05	210
Ot009936_Ots05p	Ots05	213
Ot047445_Ots05p	Ots05	218
Ot034272_IOts05	Ots05	236
Ot035483_IOts05	Ots05	243.7
Ot022901_Ots05p	Ots05	243.7
Ot000981_IOts05	Ots05	248.7
Ot022061_Ots05p	Ots05	253.7
Ot001393_IOts05	Ots05	258.7
Ot031714_IOts05	Ots05	261.2
OMM3107_Ck11_8p	Ots05	261.2
Ot006170_IOts05	Ots05	268.9
Omm1069_Ck11_8p	Ots05	276.5
Ot011811_Ots05p	Ots05	279
Ot052476_Ots05p	Ots05	283.9
Ot053675_Ots05p	Ots05	286.4
Ot018259_IOts05	Ots05	289.9
Ot019007_Ots05p	Ots05	298.5
OMM1459_Ck11	Ots05	313.5
Ot003885_Ots05p	Ots05	322.9
Ot040152_IOts05	Ots05	331.3
Ot030040_Ots05p	Ots05	331.3
Ot031548_Ots05p	Ots05	331.3
Ot023642_IOts05	Ots05	338.6
Ot042761_IOts05	Ots05	342.5
Ot040586_Ots06p	Ots06	0
Ot033467_Ots06p	Ots06	3.6
Ot009471_IOts06	Ots06	6.5
Ot016949_IOts06	Ots06	6.5
Ot027190_IOts06	Ots06	6.5
Ot021916_Ots06p	Ots06	6.5
Ot024059_Ots06p	Ots06	6.5
Ot028032_Ots06p	Ots06	6.5
Ot040983_Ots06p	Ots06	6.5
Ot053681_IOts06	Ots06	8.9
Ot001062_Ots06p	Ots06	8.9
Ots531NWFSC	Ots06	8.9
Ot010452_Ots06p	Ots06	13.9
Ot023346_Ots06p	Ots06	23.8
Ot019412_IOts06	Ots06	38.6
Ot007916_Ots06p	Ots06	38.6
Ot021726_Ots06p	Ots06	46.2
Ot002225_Ots06p	Ots06	54.9
Ot036981_Ots06p	Ots06	60.7
Ot036231_IOts06	Ots06	68.6
Ot044949_Ots06p	Ots06	68.6
Ot050635_IOts06	Ots06	71.9
Ot021922_Ots06p	Ots06	71.9
Ot003289_Ots06p	Ots06	77.7
Ot008218_Ots06p	Ots06	91.5
Ot016698_Ots06p	Ots06	95.9
Ot052676_IOts06	Ots06	99.5
Ot051346_Ots06p	Ots06	103.2
Ot035596_IOts06	Ots06	106.8
Ot023213_IOts06	Ots06	109.2
Ot053203_Ots06p	Ots06	109.2
Ots206_Ck17_0	Ots06	109.2
Ot051763_IOts06	Ots06	116.3
Ot027683_IOts06	Ots06	121.3
Ot042800_IOts06	Ots06	128.8
Ot055942_IOts06	Ots06	139.1
Ot009933_Ots06p	Ots06	147.2
Ot044296_Ots06p	Ots06	153.8
Ot048381_Ots06p	Ots06	153.8
Ot021889_IOts06	Ots06	166.5
Ot001424_Ots06p	Ots06	166.5
Ot030742_IOts06	Ots06	176.2
Ot004983_Ots06c	Ots06	196.6
Ot004022_Ots06c	Ots06	202.3
Ot026049_Ots06c	Ots06	208
Ot024957_Ots06c	Ots06	216.6
Ot017965_IOts06	Ots06	222
Ot031538_IOts06	Ots06	229.2
Ot030286_IOts06	Ots06	232.7
Ot032776_Ots06q	Ots06	243
Omm1046_Ck17_1q	Ots06	243
Ot021194_Ots06q	Ots06	248.5
Ot026107_IOts06	Ots06	260.8
Ot007513_IOts06	Ots06	266.6
Ot009766_IOts06	Ots06	273.6
Omm1152_Ck17_1q	Ots06	276.1
Ot015899_Ots06q	Ots06	297.6
Ot037827_Ots06q	Ots06	311.2
Ot040102_IOts06	Ots06	314.5
Ot013089_IOts06	Ots06	320.4
Ot022535_IOts06	Ots06	323.3
Ot040558_IOts06	Ots06	323.3
Ot014074_Ots06q	Ots06	323.3
Ot021896_Ots06q	Ots06	323.3
Ot010996_IOts06	Ots06	327.9
Ot007254_Ots06q	Ots06	336.6
Ot016278_Ots06q	Ots06	336.6
Ot053289_Ots06q	Ots06	349.9
Ot004784_Ots06q	Ots06	372.4
Ot011435_Ots06q	Ots06	382.7
Ot011675_Ots06q	Ots06	382.7
Ot054926_IOts06	Ots06	397.3
Ot007478_Ots06q	Ots06	412.3
Omm1366_Ck17_1q	Ots06	417.7
Ots504NWFSC_Ck17_0	Ots06	417.7
Ot042809_IOts06	Ots06	425.2
Ot017359_Ots06q	Ots06	431.2
Ot013951_Ots06q	Ots06	451.9
Ot007586_IOts06	Ots06	455.5
Omm1359_Ck17_1q	Ots06	458.5
Ot017654_Ots06q	Ots06	460.6
Omm1355_Ck17_1q	Ots06	460.6
Ot019437_IOts06	Ots06	468.6
Ot015932_IOts06	Ots06	491
Ot044968_IOts07	Ots07	0
Omm1236_Ck16_7p	Ots07	8.2
Ot051611_IOts07	Ots07	11
Ot050526_IOts07	Ots07	23.4
OMM5255_Ck16	Ots07	45.5
Ot018037_Ots07q	Ots07	77.5
Ot027103_Ots07q	Ots07	82.6
Omm1006_Ck16_7q	Ots07	82.6
Ot014932_Ots07q	Ots07	89.1
Omm3054_Ck16_7q	Ots07	95.5
Ot019476_Ots07q	Ots07	104.8
Ot003905_IOts07	Ots07	114
Ot010442_Ots07q	Ots07	123.4
Ot026117_IOts07	Ots07	129.7
Ot041424_IOts07	Ots07	132.8
Ot001102_Ots07q	Ots07	132.8
Ot022763_IOts07	Ots07	135.1
CA061261_Ck16_0	Ots07	135.1
Omm1404_Ck16_7q	Ots07	135.1
Omy16DIAS_Ck16_7q	Ots07	135.1
Ot003486_IOts07	Ots07	137.5
Ot054331_Ots07q	Ots07	144
Ot005122_Ots07q	Ots07	147.5
Ot027386_Ots07q	Ots07	147.5
Ot012921_IOts07	Ots07	153.4
Ot051744_IOts07	Ots07	165.7
Ot052967_Ots07q	Ots07	176.9
Ot015273_Ots07q	Ots07	195.3
Ot030983_Ots07q	Ots07	198.3
Ot015837_Ots07q	Ots07	201.2
Ot017190_IOts07	Ots07	209.4
Ot020222_Ots07q	Ots07	209.4
Ot004261_IOts07	Ots07	212.1
Ot044418_IOts07	Ots07	212.1
Ot045663_IOts07	Ots07	212.1
OtsG409UCD_Ck16_0	Ots07	212.1
Ot002657_Ots07q	Ots07	219.1
Ot037856_IOts07	Ots07	224.2
Ot020827_IOts07	Ots07	235.2
Ot019432_IOts07	Ots07	246.5
Ot020615_IOts07	Ots07	256.5
Ot017011_IOts07	Ots07	262.1
Ot003286_Ots08q	Ots08a	0
Ot019634_Ots08q	Ots08a	0
OmyFGT22TUF_Ck14_0	Ots08a	9.9
Omm5138_Ck14_29	Ots08a	12
OMM1511_Ck14_29	Ots08a	14.1
Ot025917_Ots08q	Ots08a	22.1
Ot052740_IOts08	Ots08a	31.9
Ot010357_Ots08q	Ots08a	46.6
Ot024855_Ots08q	Ots08a	58.2
Ot029951_IOts08	Ots08a	71.9
Ot049291_Ots08q	Ots08a	77.5
Ot045135_IOts08	Ots08a	84.2
Ot023796_Ots08q	Ots08a	88.1
Ot034297_IOts08	Ots08a	93.8
Ot041718_Ots08q	Ots08a	106
Ot053049_IOts08	Ots08a	114.5
Ot025569_IOts08	Ots08a	123.2
Ogo2/iiUW_Ck14_25	Ots08a	130
Ot011401_IOts08	Ots08a	133
Ot048480_IOts08	Ots08a	139.1
Ot006562_IOts08	Ots08a	142.1
Ot043802_Ots08q	Ots08a	145
Ot007377_Ots08q	Ots08a	156.2
Ot017316_Ots08p	Ots08a	156.2
Ot053905_Ots08q	Ots08a	156.2
Ot023438_Ots08q	Ots08a	159.5
Ot032322_Ots08c	Ots08a	159.5
Ot042524_Ots08c	Ots08a	159.5
Ot007753_IOts08	Ots08a	165.7
Ot025688_Ots08p	Ots08a	165.7
Ot024987_IOts08	Ots08a	172.2
Ot023148_Ots08p	Ots08a	189.4
Ot041421_IOts08	Ots08b	0
Ot046764_Ots08p	Ots08b	11
Ot039069_IOts08	Ots08b	17.5
Ot026546_IOts08	Ots08b	20.7
Ot045128_IOts08	Ots08b	20.7
Ot051097_IOts08	Ots08b	20.7
Ot055119_IOts08	Ots08b	20.7
Ot011427_Ots08p	Ots08b	20.7
Ot017203_Ots08p	Ots08b	20.7
Ot045977_Ots08p	Ots08b	20.7
Ots02ESFU_Ck13_0	Ots08b	20.7
Ot001765_IOts08	Ots08b	22.8
Ot046833_Ots08p	Ots08b	24.9
Ot018773_IOts08	Ots08b	27
Ot040333_IOts08	Ots08b	27
Ot016017_Ots08p	Ots08b	27
One6_Ck14_25	Ots08b	27
Ot039756_Ots08p	Ots08b	30.2
Omm1193_Ck14_25	Ots08b	33.3
Ot003856_IOts08	Ots08b	38.4
Ot023230_Ots08p	Ots08b	46.1
Ot015094_IOts08	Ots08b	49.5
Ot030073_Ots08p	Ots08b	58.4
Ot016623_Ots09q	Ots09	0
Ot044574_IOts09	Ots09	12.6
Ot051045_IOts09	Ots09	16.3
Omm1274/ii_Ck02_12q	Ots09	19.3
Ot000164_IOts09	Ots09	27.6
Ot000655_IOts09	Ots09	32
OmyFGT18TUF/i_Ck02_2p	Ots09	32
Ot032315_IOts09	Ots09	35.2
Ot023121_IOts09	Ots09	41.6
Ot001054_Ots09q	Ots09	48.1
Ot043192_IOts09	Ots09	53.6
OmyFGT28TUF_Ck02_12q	Ots09	64.9
Ot014613_IOts09	Ots09	74.9
Omm5063_Ck02_12cq	Ots09	79.9
OmyFGT30TUF_Ck02_0	Ots09	79.9
Ots524NWFSC_Ck02_12q	Ots09	79.9
Ot002303_Ots09q	Ots09	85.5
Ot014170_Ots09q	Ots09	91.5
Ot008929_IOts09	Ots09	101.6
Ot017792_Ots09q	Ots09	110.2
Omm1121/ii_Ck02_12cq	Ots09	124.6
Ot037446_Ots09c	Ots09	129.4
Ot039608_Ots09c	Ots09	134.2
Ot024668_IOts09	Ots09	143.9
Str73INRA_Ck02_12	Ots09	153.5
Ot019945_Ots09p	Ots09	157.7
Omy1004UW_Ck02_12cp	Ots09	157.7
Ot010975_IOts09	Ots09	171.4
Ot007911_IOts09	Ots09	177.8
Ot035378_IOts09	Ots09	188.9
Ot001274_IOts09	Ots09	204.6
Ot035329_Ots09p	Ots09	204.6
Ot047299_IOts09	Ots09	209.8
Ot048969_Ots09p	Ots09	217.6
Ot022792_IOts09	Ots09	220.8
Ot054678_IOts09	Ots09	220.8
Ot021261_Ots09p	Ots09	220.8
Ot006091_IOts09	Ots09	227.1
Ot025306_Ots09p	Ots09	235.4
Ot050925_IOts09	Ots09	246.6
Ot041733_Ots09p	Ots09	253
Ot046325_Ots09p	Ots09	253
Ot029694_IOts09	Ots09	264.6
Ot052849_IOts09	Ots09	264.6
Omm1130_Ck02_12p	Ots09	273.2
Ot015659_IOts09	Ots09	283.5
Ot048190_IOts09	Ots09	294
Ot003819_IOts09	Ots09	298
Ot051726_Ots09p	Ots09	298
Ot042112_Ots09p	Ots09	303.1
Ot027477_Ots09p	Ots09	308.2
Omy1009_Ck02_12p	Ots09	318.4
Ot017783_IOts09	Ots09	324.7
Ot039555_IOts09	Ots09	330.9
Ot037407_Ots09p	Ots09	330.9
One14_Ck02_12p	Ots09	333.4
Ot011411_Ots09p	Ots09	339.7
Ot024265_Ots09p	Ots09	339.7
Ots107SSBI_Ck02_12p	Ots09	339.7
Ot038630_IOts09	Ots09	342.2
Ot049902_Ots09p	Ots09	345.5
Ot023313_IOts10	Ots10	0
Ot022006_IOts10	Ots10	8.5
Ot041554_Ots10p	Ots10	16.7
Omm1270_Ck20_21p	Ots10	19.7
Omm1453_Ck20_21p	Ots10	21.8
Ot050690_IOts10	Ots10	24.4
Ot011028_IOts10	Ots10	27.3
Ot051748_Ots10p	Ots10	39.8
Ot029716_IOts10	Ots10	94.5
Ot018023_IOts10	Ots10	106
Ots212_Ck20	Ots10	109
Ot009894_Ots10q	Ots10	110.1
Ot013907_Ots10q	Ots10	111.1
Omm1295_Ck20	Ots10	111.1
Ots506NWFSC_Ck20	Ots10	111.1
Ot016818_Ots10q	Ots10	114.1
Ot007721_IOts10	Ots10	126.5
Ot034691_IOts10	Ots10	132.9
Ot042011_IOts10	Ots10	132.9
Ot045570_IOts10	Ots10	138.5
Ot005212_Ots10q	Ots10	158
Ot020399_IOts10	Ots10	160.9
Ot033180_IOts10	Ots10	160.9
Ot026567_Ots10q	Ots10	160.9
Ot052427_Ots10q	Ots10	160.9
Omm1207_Ck20_23q	Ots10	160.9
Ot026882_Ots10q	Ots10	163.5
Ot019204_IOts10	Ots10	166.1
Ot053287_IOts10	Ots10	169.6
Ot029327_IOts10	Ots10	176.6
Ot011603_Ots10q	Ots10	187.7
Ot048422_Ots10q	Ots10	198.8
Ot012793_Ots10q	Ots10	202.7
Ot048255_Ots10q	Ots10	202.7
Ot009698_IOts10	Ots10	206.3
Ot011297_IOts10	Ots10	209.1
Ot044102_IOts10	Ots10	219
Ot007865_IOts10	Ots10	227.9
Ot048437_IOts10	Ots10	243.5
Ot031771_IOts10	Ots10	264.1
Ot039361_IOts10	Ots10	275.2
Ot018115_Ots10q	Ots10	278.4
Omm5010_Ck20_23q	Ots10	278.4
Ot023934_IOts10	Ots10	280.5
Ots522NWFSC_Ck20_23q	Ots10	280.5
Ot018920_IOts10	Ots10	283.1
Ot022095_IOts10	Ots10	283.1
Ot034443_IOts10	Ots10	285.6
Ot055064_Ots10q	Ots10	285.6
Ot003788_IOts10	Ots10	293.5
Omm1178_Ck20_23q	Ots10	302.2
Omm1276_Ck20_23q	Ots10	302.2
Omm1329_Ck20_23q	Ots10	302.2
Ot000876_IOts11	Ots11	0
Omm1657/ii_Ck15_19p	Ots11	7.6
Omm5017/i_Ck15_19p	Ots11	18.1
Omm5168_Ck15_19p	Ots11	18.1
Ot039691_Ots11p	Ots11	38.5
Ot047677_IOts11	Ots11	42.6
Ot030153_Ots11p	Ots11	42.6
Ot039447_Ots11p	Ots11	45.8
Ot023007_Ots11q	Ots11	63.2
Ot034349_Ots11c	Ots11	63.2
Ot023119_Ots11q	Ots11	72.1
Ot024281_Ots11q	Ots11	82.1
Ot030141_Ots11q	Ots11	92.1
Ot029172_Ots11c	Ots11	97.1
Ot044265_Ots11q	Ots11	97.1
OmyRGT43TUF_Ck15_19q	Ots11	97.1
Ot052444_IOts11	Ots11	104.2
Ot035759_IOts11	Ots11	114.6
Ot049913_IOts11	Ots11	122.7
Ot009136_Ots11q	Ots11	122.7
Ot033111_Ots11q	Ots11	135.8
Ot036158_Ots11q	Ots11	145.6
Ot048001_IOts11	Ots11	157.1
Omm1374_Ck15_19q	Ots11	162
Ot013949_Ots11q	Ots11	170.4
Ot035315_Ots11q	Ots11	174.6
Omm1538	Ots11	198.4
Ot013024_Ots11q	Ots11	202.7
Ot001675_Ots11q	Ots11	206.9
One13_Ck15_0	Ots11	206.9
Omm1241_Ck15_19q	Ots11	209
Ot043744_IOts11	Ots11	211.3
Ot034264_Ots11q	Ots11	219.7
Ot002336_IOts11	Ots11	223.8
Ot030106_Ots11q	Ots11	223.8
Ot034558_IOts11	Ots11	229.4
Ot011383_Ots12p	Ots12	0
Ot051031_Ots12p	Ots12	13.1
Ots204_Ck18_0	Ots12	16.6
Ot000904_IOts12	Ots12	33.6
Ot033169_Ots12p	Ots12	39.6
Omm1333_Ck18_11q	Ots12	45.6
Ot048599_Ots12p	Ots12	48.9
Ot002212_IOts12	Ots12	58.9
Ot010977_IOts12	Ots12	58.9
Ot018052_Ots12p	Ots12	58.9
Ot036095_Ots12p	Ots12	69.1
Omm3042_Ck18_11q	Ots12	76.6
Ot023799_Ots12p	Ots12	79.3
Ot000145_IOts12	Ots12	84.7
Omm1313_Ck18_11q	Ots12	87.3
Ot042740_IOts12	Ots12	95.7
Ots209_Ck18_11q	Ots12	95.7
Ot003541_Ots12p	Ots12	98.7
Ot018757_IOts12	Ots12	114.5
Ot022367_Ots12p	Ots12	117.2
Omm1025_Ck18_11p	Ots12	119.8
Ot002951_IOts12	Ots12	121.9
Omm1399_Ck18_11p	Ots12	121.9
Ot029400_Ots12p	Ots12	125.4
Ot032752_Ots12p	Ots12	130.1
Ot024682_Ots12c	Ots12	139.1
Omm1223_Ck18_11p	Ots12	139.1
Omm5088_Ck18_11p	Ots12	139.1
Ot028989_IOts12	Ots12	141.1
Omm5018_Ck18_11p	Ots12	141.1
Omm5194_Ck18_11p	Ots12	141.1
OmyRGT12TUF_Ck18	Ots12	148.1
Ot039688_IOts12	Ots12	157
Ot006415_IOts12	Ots12	170.1
Ot031694_IOts12	Ots12	174.9
Ot022599_Ots12q	Ots12	190.7
Ot035359_Ots12q	Ots12	193.8
Ot054880_Ots12q	Ots12	206.8
Ot051345_IOts12	Ots12	214.6
Ot004622_Ots12q	Ots12	214.6
Ot001486_Ots12q	Ots12	228.5
Ot051905_Ots12q	Ots12	237.4
Ot027791_Ots12q	Ots12	259.7
Ot002015_IOts12	Ots12	267.6
Ot029331_IOts12	Ots12	270.9
Omm1311_Ck18_26	Ots12	270.9
Omm1539/i_Ck18_26	Ots12	277.5
Ot000003_IOts12	Ots12	291.7
Ot034192_IOts12	Ots12	312.7
Ot031272_IOts13	Ots13	0
Ot002374_Ots13q	Ots13	12.5
Ot004871_IOts13	Ots13	17.9
Ot043715_IOts13	Ots13	17.9
Ot007420_Ots13q	Ots13	17.9
Omy1011UW_Ck07_27	Ots13	17.9
Ots515NWFSC_Ck07_27	Ots13	17.9
Ot001617_Ots13q	Ots13	20.3
Ot048036_IOts13	Ots13	25.9
Ot009787_Ots13q	Ots13	39.2
Ot003303_Ots13q	Ots13	42.1
OmyFGT14TUF_Ck07_27	Ots13	44.3
Ot040104_Ots13q	Ots13	47.1
Ot021306_IOts13	Ots13	49.9
Ot041471_Ots13q	Ots13	53.1
Ot000999_IOts13	Ots13	59.7
Ot017168_IOts13	Ots13	68.6
Ot029586_IOts13	Ots13	68.6
Ot051863_IOts13	Ots13	75.7
Ot005802_Ots13q	Ots13	84.5
Ot019722_Ots13q	Ots13	88.4
Ot033951_Ots13q	Ots13	88.4
Ot049869_IOts13	Ots13	92.6
Ot007963_Ots13q	Ots13	92.6
Ot033624_Ots13q	Ots13	99.3
Ot039784_Ots13q	Ots13	112.9
Ot053329_Ots13q	Ots13	112.9
Ot020453_IOts13	Ots13	119.8
Ot044142_IOts13	Ots13	123.2
Ot037663_IOts13	Ots13	126.2
Ot035248_IOts13	Ots13	153.5
Ot005316_Ots13c	Ots13	162.8
Ot021966_IOts13	Ots13	168.9
Ot013271_Ots13c	Ots13	168.9
Ots520NWFSC_Ck07_27c	Ots13	168.9
Ot039321_IOts13	Ots13	174.5
Ot003426_Ots13c	Ots13	180
Ot003452_IOts13	Ots13	183
Ot030067_Ots13c	Ots13	188
Ot040242_Ots13p	Ots13	198.2
Ot002553_IOts13	Ots13	205.7
Ot020212_Ots13p	Ots13	205.7
Ot035980_Ots13p	Ots13	205.7
Ot004230_Ots13p	Ots13	217.7
Ot034088_Ots13p	Ots13	217.7
Ot033650_Ots13p	Ots13	220.4
Ot000485_Ots13p	Ots13	225
Omm5033_Ck07_18qc	Ots13	225
Ot041980_Ots13p	Ots13	227.1
Ot029670_Ots13p	Ots13	237.9
Ot025436_Ots13p	Ots13	240.1
Omm1290_Ck07_18q	Ots13	242.3
Omm3066/i_Ck07_18q	Ots13	242.3
Omy6INRA_Ck07_18q	Ots13	248.6
Ot011358_Ots13p	Ots13	256
Ot040726_IOts13	Ots13	267.8
Ot034317_IOts13	Ots13	272
Ot002905_Ots13p	Ots13	272
Ot053708_IOts13	Ots13	276.8
Ot019958_Ots13p	Ots13	276.8
Ot020339_Ots13p	Ots13	283.3
Ot006175_Ots13p	Ots13	292.7
Ot015076_Ots13p	Ots13	313.5
Ot017340_Ots13p	Ots13	321.7
Ot016494_Ots14q	Ots14	0
Ot055684_Ots14q	Ots14	5.8
Ot001107_IOts14	Ots14	13.7
Ot050340_Ots14q	Ots14	13.7
Ot011490_IOts14	Ots14	25.4
Ot046478_IOts14	Ots14	29.1
Ot013414_Ots14q	Ots14	32.3
Ot004250_Ots14q	Ots14	49.7
Ot011272_IOts14	Ots14	63.3
Ot011182_Ots14q	Ots14	65.8
Ot011533_IOts14	Ots14	68.2
Ot028556_Ots14q	Ots14	68.2
Ot030166_Ots14q	Ots14	68.2
Ot034146_Ots14q	Ots14	72.7
SSOSL32_Ck10_24	Ots14	72.7
Ot006603_IOts14	Ots14	80.1
Ot006884_IOts14	Ots14	80.1
Ot054032_IOts14	Ots14	80.1
Ot019128_Ots14q	Ots14	80.1
Ots508NWFSC_Ck10_0	Ots14	87.5
Ot028321_Ots14q	Ots14	95.9
Ot001738_Ots14q	Ots14	105.6
Ot053392_Ots14q	Ots14	118.2
Ot051251_IOts14	Ots14	121.2
Ot024952_IOts14	Ots14	134.9
Ot027672_IOts14	Ots14	134.9
Ot008757_IOts14	Ots14	145.2
Ot049937_Ots14q	Ots14	158.4
Ot033533_IOts14	Ots14	168.4
Ot044675_Ots14q	Ots14	176.3
Oki23_Ck10_0	Ots14	176.3
Oki3_Ck10_0	Ots14	176.3
OmyRGT39TUF_Ck10_24	Ots14	176.3
Ot028544_Ots14q	Ots14	179.5
Ot032350_IOts14	Ots14	182.6
Ot030029_Ots14q	Ots14	186.4
Ot003893_Ots14q	Ots14	200.4
Ot017318_Ots14q	Ots14	204.1
Omy1318INRA	Ots14	245.3
Ot033144_IOts14	Ots14	249.2
Ot004044_IOts14	Ots14	253
Omm1013_Ck10_18p	Ots14	258.1
Ot035907_IOts14	Ots14	263
Ot055195_IOts14	Ots14	270.9
Ot024277_IOts14	Ots14	283.2
Ot011386_IOts14	Ots14	288.5
Ot032110_Ots14c	Ots14	288.5
Ot021392_IOts14	Ots14	294.9
Omm1088_Ck10_18p	Ots14	301.4
Ot053035_IOts14	Ots14	309.8
Ot014590_Ots14c	Ots14	319.6
Ot039755_IOts15	Ots15a	0
Ot045399_IOts15	Ots15a	3.1
Omm1260_Ck23_21q	Ots15a	7.9
Omm1261_Ck23_21q	Ots15a	7.9
Ot049762_Ots15q	Ots15a	23
Ot037914_Ots15q	Ots15a	30.3
Ot024482_IOts15	Ots15a	32.8
Ot025458_Ots15q	Ots15a	38.3
Ot017873_Ots15q	Ots15a	46.9
Ot047163_Ots15q	Ots15a	55.4
Ot021127_IOts15	Ots15b	0
Ot029622_Ots15q	Ots15b	2.7
Str11INRA_Ck23_21q	Ots15b	2.7
Ot018147_IOts15	Ots15b	13.1
Ot053069_Ots15c	Ots15b	22.1
Ot052680_Ots15c	Ots15b	31
Ot015119_Ots15c	Ots15b	33.9
OMM1028/i_Ck23_21c	Ots15b	33.9
OMM1764_Ck23_15q_21q	Ots15b	38
Ot012942_Ots15c	Ots15b	40.5
Ot003737_Ots15p	Ots15b	45.4
Omm5075_Ck23_21p	Ots15b	57.7
Ots1BML_Ck23_21c	Ots15b	57.7
Ot029240_Ots15p	Ots15b	59.8
OmyRGT08TUF_Ck23_21p	Ots15b	61.8
Ot026018_Ots15p	Ots15b	65.5
Ot046786_Ots15p	Ots15b	78.5
Ot050802_IOts15	Ots15b	100.9
Ot022647_Ots15p	Ots15b	110.3
Ot026192_IOts15	Ots15b	116.5
Ot039601_IOts15	Ots15b	127.5
Ot015646_IOts15	Ots15b	134.3
Omm1077/ii_Ck23_21q	Ots15b	136.7
Omm1164_Ck23_21p	Ots15b	136.7
Ot001633_IOts15	Ots15b	139.3
Ot012830_IOts15	Ots15b	145.4
Ot047380_IOts15	Ots15b	154.6
Ots502NWFSC_Ck23_0	Ots15b	167.5
Ots211_Ck04_0	Ots16	0
Ot009877_IOts16	Ots16	4.2
Ot013076_Ots16p	Ots16	8.4
Ot037586_IOts16	Ots16	14.1
Ot032111_IOts16	Ots16	19.8
Ot002669_Ots16c	Ots16	25.4
Ot021611_IOts16	Ots16	27.7
Ot042685_IOts16	Ots16	27.7
Ot012351_Ots16c	Ots16	27.7
Ot023271_Ots16c	Ots16	27.7
Ot047442_Ots16c	Ots16	32.8
Ot032114_Ots16q	Ots16	47
Ot035391_Ots16c	Ots16	53.9
Omm1824_Ck04_9qc	Ots16	63.3
OmyFGT27TUF_Ck04_9qc	Ots16	71.7
Ot023256_IOts16	Ots16	82.3
Ot010636_IOts16	Ots16	93
Ot003153_Ots16q	Ots16	93
Ot026495_Ots16q	Ots16	96.9
Ots3BML_Ck04_0	Ots16	100.4
Ot006734_Ots16q	Ots16	105.1
Ot005861_Ots16q	Ots16	114.9
Ot001200_IOts16	Ots16	121.3
Ot004140_Ots16q	Ots16	131
Ot052140_Ots16q	Ots16	131
Omm1367_Ck04_9q	Ots16	136.3
Ot031550_IOts16	Ots16	141.6
Ot040975_IOts16	Ots16	146.9
Ots503NWFSC_Ck04_0	Ots16	146.9
Ot030726_Ots16q	Ots16	154.7
Ot011380_IOts16	Ots16	172.3
Omy10INRA_Ck04_9q	Ots16	180.8
Ssa197DU_Ck04_9	Ots16	184.9
Ot023321_IOts16	Ots16	188.1
Ot055887_IOts16	Ots16	194.7
Ot011510_IOts16	Ots16	202.8
Ot015554_Ots16q	Ots16	210.8
Ot025449_Ots16q	Ots16	226.4
Ot049747_IOts17	Ots17	0
Ot052569_IOts17	Ots17	10.3
Ot047049_Ots17q	Ots17	16.9
Ot014141_IOts17	Ots17	25.1
Omm1077/i_Ck01_15q	Ots17	27.8
Ot035967_Ots17q	Ots17	33.4
Ot044560_Ots17q	Ots17	36.2
Ot045073_Ots17q	Ots17	39
Omm1318/i_Ck23_21q	Ots17	47.5
Ot019449_IOts17	Ots17	54.9
Ot031904_IOts17	Ots17	54.9
Ot023607_IOts17	Ots17	58.1
Ot055792_IOts17	Ots17	61.9
Ot013570_IOts17	Ots17	77.3
Ot040542_IOts17	Ots17	77.3
Ot006500_IOts17	Ots17	84.1
Ot007638_Ots17q	Ots17	96.5
Ot009960_Ots17q	Ots17	116
Ot044908_IOts17	Ots17	128.6
Ot027090_Ots17q	Ots17	131.1
Omy7INRA_Ck01_15c	Ots17	131.1
Ots533NWFSC_Ck01_0	Ots17	131.1
Ot033193_IOts17	Ots17	134.6
Ot028521_IOts17	Ots17	141.7
Ot033118_Ots17q	Ots17	151.6
Ot006581_IOts17	Ots17	158.3
Ot044249_IOts17	Ots17	168.3
Ot023813_IOts17	Ots17	175.5
Ot013110_IOts17	Ots17	189.8
Ot025958_IOts18	Ots18	0
Ot014652_IOts18	Ots18	5.9
Ot028630_IOts18	Ots18	8.5
Ot039445_IOts18	Ots18	18.6
Ot024663_Ots18q	Ots18	26.6
Ot015701_Ots18q	Ots18	36.3
Ot028868_Ots18q	Ots18	36.3
Ot040853_Ots18q	Ots18	40.9
Ot023773_Ots18q	Ots18	45.4
Ot039317_IOts18	Ots18	48.4
Ot011857_IOts18	Ots18	51.3
Ot049962_Ots18q	Ots18	69.8
Ot033083_Ots18q	Ots18	76.6
Ot018518_IOts18	Ots18	80
Ot011917_Ots18q	Ots18	80
Ot038075_Ots18q	Ots18	80
Ot016233_IOts18	Ots18	84.6
Omm5113	Ots18	89.3
Ot017629_IOts18	Ots18	96.8
Ot042789_IOts18	Ots18	96.8
Ot022380_IOts18	Ots18	105.5
Ot045623_IOts18	Ots18	117.2
Ot009943_Ots18q	Ots18	120
Ot006222_Ots18q	Ots18	124.8
Ot051586_Ots18q	Ots18	129.7
Ot043635_Ots18q	Ots18	133.5
Ot039887_Ots18q	Ots18	148.5
Omy1306INRA_CkF33_4q	Ots18	148.5
Ot041244_IOts18	Ots18	158.9
Ot024395_Ots18q	Ots18	158.9
Ot026910_Ots18q	Ots18	158.9
Ot026713_IOts18	Ots18	169.3
Ot046927_IOts18	Ots18	169.3
Ot041649_Ots18q	Ots18	176.7
Ot051377_IOts18	Ots18	189.4
Ot024273_Ots18q	Ots18	201.6
Ot037328_IOts18	Ots18	212
Ot047064_IOts18	Ots18	216.1
Ot008918_Ots18q	Ots18	219.7
Omm1449_CkF33_4q	Ots18	225.7
Ot028464_Ots18c	Ots18	230
Ot023261_IOts18	Ots18	236.3
Ot054279_IOts18	Ots18	238.5
Ot047252_Ots18c	Ots18	238.5
Omy4DIAS_CkF33_4q	Ots18	238.5
Ot032699_IOts18	Ots18	242
Ot045502_IOts18	Ots18	246.3
Ot025318_Ots18c	Ots18	246.3
Ot042562_Ots18c	Ots18	246.3
Ot038931_IOts18	Ots18	251.9
Ot018230_Ots18c	Ots18	262.5
Ot014179_IOts18	Ots18	266
Ot047383_Ots18c	Ots18	266
Ot027651_Ots18c	Ots18	276.7
Ot030770_IOts19	Ots19	0
Ot055755_IOts19	Ots19	0
Ot022322_Ots19q	Ots19	10.5
OmyRGT31TUF/ii_Ck22_2q	Ots19	15.4
Ot017678_Ots19p	Ots19	16.3
Ot050886_Ots19q	Ots19	19.5
MPI_Ck22_0	Ots19	24.4
Ot037506_IOts19	Ots19	28.3
Ot006938_IOts19	Ots19	30.8
Ot001627_Ots19q	Ots19	30.8
Ot037847_IOts19	Ots19	31.3
Ot041493_Ots19q	Ots19	33.6
Ot046091_Ots19q	Ots19	33.6
Omm1228_Ck22_2q	Ots19	33.6
Omy1INRA_Ck22_2q	Ots19	33.6
Ots529NWFSC_Ck22_2	Ots19	35.7
Ot008408_IOts19	Ots19	37.3
Ot039112_IOts19	Ots19	37.3
Ot015360_Ots19p	Ots19	37.3
Ot017441_Ots19p	Ots19	37.3
Ot040052_IOts19	Ots19	40.5
Ot005911_IOts19	Ots19	42
Ot045435_Ots19q	Ots19	46.8
Omm1039_Ck22_2q	Ots19	46.9
Ot016737_Ots19q	Ots19	51.6
Ot000119_Ots19p	Ots19	57.9
Ot040965_Ots19q	Ots19	58.8
Ot019625_IOts20	Ots20	0
Ot011655_Ots20c	Ots20	8.4
Ot042058_IOts20	Ots20	10.9
Ot043932_IOts20	Ots20	10.9
Ot053415_Ots20c	Ots20	10.9
Ot033844_IOts20	Ots20	13.3
Ot049901_IOts20	Ots20	13.3
Ot053396_IOts20	Ots20	15.7
Ot021282_IOts20	Ots20	25.5
Ot022355_Ots20c	Ots20	30.9
Ot014628_Ots20q	Ots20	39.9
Ot046649_Ots20q	Ots20	43.4
Ot024359_Ots20q	Ots20	52.7
Ot032970_IOts20	Ots20	57.2
Ot051854_Ots20q	Ots20	57.2
Ot053649_Ots20q	Ots20	65.1
Ot004182_IOts20	Ots20	70.4
Ot021879_IOts20	Ots20	70.4
Ot010228_Ots20q	Ots20	78.4
Ot007296_IOts20	Ots20	87.3
Ot002433_Ots20q	Ots20	104.7
Ot037609_Ots20q	Ots20	112.5
Ot034605_IOts20	Ots20	118.5
Ot008135_IOts20	Ots20	121
Omm1558_	Ots20	121
Ot043752_IOts20	Ots20	125.8
Ot009831_Ots20q	Ots20	140.3
Ot004172_IOts20	Ots20	145.5
Ot014324_IOts20	Ots20	150.8
Ot027521_Ots20q	Ots20	150.8
Ot021597_IOts20	Ots20	158.9
Ot005717_Ots20q	Ots20	158.9
Ot038224_Ots20q	Ots20	166.3
Ot031589_IOts20	Ots20	174.7
Ot014987_Ots20q	Ots20	181.3
Ot044860_Ots20q	Ots20	185.8
Ot039090_Ots20q	Ots20	191.4
Ot020199_IOts20	Ots20	201.3
Ot013796_Ots20q	Ots20	215.1
Ot027152_IOts20	Ots20	220.5
Ot000837_Ots20q	Ots20	223.1
Ogo3UW_Ck28_5p	Ots20	223.1
OtsG83UCD_Ck28_5p	Ots20	223.1
Ot000279_Ots20q	Ots20	230.4
Ot022814_Ots20q	Ots20	240.2
Ot022340_IOts20	Ots20	254
Ot021147_IOts20	Ots20	263.2
Ot021743_Ots20q	Ots20	267.6
Ot046947_Ots20q	Ots20	267.6
Ot037675_Ots20q	Ots20	270.1
Ot015637_IOts20	Ots20	276.1
Ogo2/iUW_Ck09_14qc	Ots21	0
Omm1312_Ck09	Ots21	0
Ot052428_IOts21	Ots21	3.3
Ot013178_IOts21	Ots21	6.8
Ot004812_Ots21q	Ots21	14.3
Ot008402_Ots21q	Ots21	31.9
Ot054241_IOts21	Ots21	43.4
Omm1297_Ck09_14q	Ots21	43.4
One8_Ck09_0	Ots21	52.4
Omm5174_Ck09_14q	Ots21	56.6
Ot039298_Ots21q	Ots21	60.9
Omm5126_Ck09_9p	Ots21	60.9
Ot008821_Ots21q	Ots21	71.2
Ot045861_Ots21q	Ots21	79
Ot013436_IOts22	Ots22	0
Ot029462_IOts22	Ots22	2.9
Omi126TUF_Ck34_16c	Ots22	7.9
Omm5107_Ck34_16q	Ots22	12.1
Ot044654_IOts22	Ots22	18
Omy1508INRA_Ck34	Ots22	38.2
Ot051743_Ots22q	Ots22	46.8
Ot051575_Ots22q	Ots22	51.3
Ot005809_Ots22q	Ots22	55.3
Ot052729_Ots22q	Ots22	62.4
Ot005176_IOts22	Ots22	64.7
Omm5133_Ck34_16q	Ots22	64.7
Ot000224_Ots22q	Ots22	76.9
Ot006997_Ots22q	Ots22	79.8
Ot043103_IOts22	Ots22	85.8
Ot038612_Ots22q	Ots22	91
CA043931_Ck34_0	Ots22	91
Ot038002_Ots22q	Ots22	97.2
Ot003272_Ots22q	Ots22	113.7
Ot024733_IOts22	Ots22	119
Ot001971_Ots22q	Ots22	119
Ot051731_Ots22q	Ots22	126.6
Omm1325_Ck34_16q	Ots22	141.3
Ot011930_Ots22q	Ots22	143.4
Omm1264_Ck34_16q	Ots22	143.4
Ot008914_IOts22	Ots22	146.3
Ot013773_Ots22q	Ots22	150.4
Ot026745_Ots22q	Ots22	158.6
Ot009256_Ots22q	Ots22	164.4
Ot047695_Ots23q	Ots23	0
Omy1015INRA_Ck25_2c	Ots23	9.2
Omm1070_Ck25_2qc	Ots23	24.2
Ot037461_Ots23q	Ots23	31.7
Ot048133_Ots23q	Ots23	39.6
Ot055382_IOts23	Ots23	43.5
Ot046054_IOts23	Ots23	48.5
Omm5042_Ck25_2qc	Ots23	50.6
Omy1428INRA_Ck25_2p	Ots23	50.6
Ot053792_IOts23	Ots23	52.8
Ot044571_Ots23q	Ots23	61
Omm1220_Ck25_15q	Ots23	74.7
Ot016973_IOts23	Ots23	85
Ot031017_IOts23	Ots23	85
Ot041547_IOts23	Ots23	87.5
Omm1108_Ck25_2p	Ots23	87.5
Ot032429_Ots23q	Ots23	91.9
Ot054582_Ots23q	Ots23	96.4
One18_Ck25	Ots23	109.8
Ot018754_Ots24q	Ots24	0
Omm1221_Ck27_16p	Ots24	2.7
Omm5056_Ck27_16p	Ots24	6.9
Ot029184_IOts24	Ots24	9.2
Ot008368_IOts24	Ots24	21.8
Ot029435_IOts24	Ots24	34.7
Ot044111_IOts24	Ots24	44.1
Ot033857_Ots24c	Ots24	49.8
Ot047276_IOts24	Ots24	52.2
Ot026712_Ots24c	Ots24	55.7
Ot035067_IOts24	Ots24	64.7
Ot008982_Ots24q	Ots24	64.7
Ot032195_Ots24c	Ots24	71.2
Ot039811_Ots24c	Ots24	71.2
Ssa289DU_Ck27_16q	Ots24	71.2
Ot005496_IOts24	Ots24	77.3
Ot014545_Ots24q	Ots24	85
Ot001812_IOts24	Ots24	91.7
Ot017028_Ots24q	Ots24	100
Ot049560_Ots24c	Ots24	111.1
Ot007155_Ots24c	Ots24	122.7
Ot049105_Ots24q	Ots24	133
Ot011900_IOts25	Ots25	0
Ot056076_IOts25	Ots25	0
Ot004268_IOts25	Ots25	4.9
Ot053105_IOts25	Ots25	4.9
Ot012292_Ots25q	Ots25	4.9
Omm5044_Ck06_20p	Ots25	4.9
Ot034827_Ots25q	Ots25	7.9
Ot025167_Ots25q	Ots25	17.2
Ot047503_IOts25	Ots25	29.5
Ot051134_IOts25	Ots25	29.5
OtsG85UCD_Ck06_20p	Ots25	36.1
Ot019436_IOts25	Ots25	43.6
Ot037801_IOts25	Ots25	54
Ot037336_IOts25	Ots25	59.5
Ot036112_Ots25q	Ots25	67.6
OtsG422UCD_Ck06_20p	Ots25	72.1
Ot014635_Ots25q	Ots25	78.5
Ot033566_Ots25q	Ots25	82.9
Ot052207_IOts25	Ots25	87.2
Omm1135_Ck06_20q	Ots25	91.4
Omm1360_Ck06_20q	Ots25	97.7
OMM5149_Ck06_20q	Ots25	104
Ot031554_Ots25q	Ots25	110.6
Ot027560_Ots25q	Ots25	117
Ot052761_IOts25	Ots25	121.1
Ot052156_Ots25q	Ots25	130
Ot016986_Ots25q	Ots25	146.4
Ot028483_Ots25q	Ots25	149
Omm5050_Ck06_20q	Ots25	151.5
Ot020742_Ots25c	Ots25	163.4
Ot005710_Ots25c	Ots25	172.3
Ot006140_Ots25c	Ots25	172.3
Ot012377_IOts25	Ots25	177.4
Ot021168_Ots25c	Ots25	177.4
Ot019573_Ots25c	Ots25	184.6
Ot030967_Ots25c	Ots25	188.1
Ot039008_Ots25c	Ots25	188.1
Ot003626_Ots25c	Ots25	193.2
Ot008231_Ots25c	Ots25	193.2
Ot010822_Ots25c	Ots25	193.2
OMM1523_Ck21_22pc	Ots26	0
SIDHP2_	Ots26	0
Ot029472_Ots26q	Ots26	9.9
Ot018418_IOts26	Ots26	13
Ot039063_Ots26q	Ots26	18.8
Ots527NWFSC_Ck21_0	Ots26	19.5
Ot019023_IOts26	Ots26	21.7
Ot052297_IOts26	Ots26	21.7
Ot010401_Ots26q	Ots26	21.7
Ot050716_Ots26q	Ots26	21.7
Ot025307_Ots26q	Ots26	24.9
OtsG249UCD_Ck21_22	Ots26	25.8
Omm1273_Ck21_22q	Ots26	30
OmyRGT09TUF_Ck20	Ots26	305.9
Ot011295_IOts27	Ots27	0
Omm1262_CkF31_13q	Ots27	11.3
Ot049465_IOts27	Ots27	31.8
Ot011221_IOts27	Ots27	39.2
Ot009107_IOts27	Ots27	47.5
Omm1274/i_CkF31_13q	Ots27	51.2
Ot036736_IOts27	Ots27	54.5
Ot021466_IOts27	Ots27	58.1
Ot033646_IOts27	Ots27	62.7
Ot046574_Ots27q	Ots27	67.2
Ot022762_Ots27q	Ots27	73.4
Ot025878_Ots27q	Ots27	86.2
Ot044308_IOts27	Ots27	95.7
Ot005744_Ots27q	Ots27	100.8
Ot020801_Ots27q	Ots27	104.4
Ot013149_IOts27	Ots27	107.7
Ot032212_Ots27q	Ots27	114.4
BHMS184A_	Ots27	127.9
Ot010782_IOts27	Ots27	138.1
Ot027235_Ots27c	Ots27	148.6
Ot004434_IOts27	Ots27	159.4
Ot017930_Ots27q	Ots27	163
Ot005865_IOts27	Ots27	165.8
Ot020298_IOts27	Ots27	169.8
Ot015583_Ots27c	Ots27	175.2
CA040282_Ck24	Ots28	0
Ot038239_Ots28q	Ots28	28.4
Ot006183_Ots28q	Ots28	35
Ot011116_Ots28q	Ots28	44.4
Ot044070_IOts28	Ots28	60.4
Ot017055_Ots28q	Ots28	71.4
Ot046789_IOts28	Ots28	74.4
Ot036876_IOts28	Ots28	78.1
Ot050867_Ots28q	Ots28	84.3
Ot011287_IOts28	Ots28	89.9
Ot054404_Ots28q	Ots28	89.9
Ot003528_Ots28q	Ots28	98.5
Ot001690_IOts28	Ots28	106.6
Ot031138_IOts28	Ots28	114.4
Ot041970_IOts28	Ots28	114.4
Ot027924_IOts28	Ots28	122.1
OmyRGT14TUF_Ck24_28	Ots28	122.1
Ot004330_IOts28	Ots28	126.3
Omm1272_Ck24_28	Ots28	130.5
OmyRGT46TUF_Ck24_28	Ots28	132.6
Ot038490_IOts28	Ots28	146.1
Ot003950_Ots28q	Ots28	159.3
Ot007937_IOts28	Ots28	165.7
Ot032230_Ots28q	Ots28	165.7
Ot045568_Ots28q	Ots28	169
Ot022888_IOts28	Ots28	177.3
Ot020539_IOts28	Ots28	190
Ot011728_Ots28q	Ots28	190
Ot021563_Ots28q	Ots28	196
Ot001861_Ots28q	Ots28	204.6
Ot047169_Ots28q	Ots28	204.6
Ot011132_IOts28	Ots28	210.8
Ot054999_IOts28	Ots28	219.1
Ot044295_IOts28	Ots28	234.8
Omm1762_Ck24_28	Ots28	245.7
Ot005732_Ots28c	Ots28	255.3
Ot024157_IOts28	Ots28	262
Ogo4UW_Ck03_15	Ots29	0
Omm1649_Ck03_15p	Ots29	3.1
Ot046689_Ots29q	Ots29	6.8
Ot010194_IOts29	Ots29	14.6
Ot031696_Ots29q	Ots29	26.8
Ot012088_IOts29	Ots29	32.8
Ot024072_IOts29	Ots29	35.3
Ot036157_IOts29	Ots29	35.3
Ot009552_IOts29	Ots29	41.1
Ot021109_IOts29	Ots29	46.8
Ot004267_Ots29q	Ots29	46.8
Omm1417_Ck03_15p	Ots29	46.8
Omy1105INRA_Ck03_15p	Ots29	46.8
Ot015130_Ots29q	Ots29	51.9
Ot013723_Ots29q	Ots29	57
Ot028480_Ots29q	Ots29	57
Ot054429_Ots29q	Ots29	66.6
Ot010820_Ots29q	Ots29	69.7
Ot042612_Ots29q	Ots29	74.8
Ot018456_Ots29q	Ots29	77.6
Ot047405_Ots29q	Ots29	77.6
Ot024007_Ots29q	Ots29	82.8
Ot030825_Ots29q	Ots29	93.5
Ot010605_Ots29q	Ots29	98.1
Ot034732_Ots29q	Ots29	105.9
Ot042822_Ots29q	Ots29	111.7
Ot037355_IOts29	Ots29	121.3
Ot017679_Ots29q	Ots29	121.3
Ot009870_IOts30	Ots30	0
Ot028679_IOts30	Ots30	3.9
Ot052348_Ots30q	Ots30	3.9
Ot014926_Ots30q	Ots30	19.9
Ot033866_IOts30	Ots30	24.8
Ot021129_IOts30	Ots30	28.8
Ot045155_IOts30	Ots30	32.2
CA042465_Ck29_0	Ots30	35.2
Ot006288_IOts30	Ots30	37.7
Ot018612_IOts30	Ots30	42.2
Ot040771_IOts30	Ots30	47
Ot009729_IOts30	Ots30	58
Ot007920_IOts30	Ots30	68.9
Ot018298_Ots30q	Ots30	72
Omm1387_Ck29_10q	Ots30	78
Ot007105_IOts30	Ots30	80.1
Ot017342_Ots30q	Ots30	80.1
Omm1181_Ck29_10p	Ots30	80.1
Ot002333_Ots30q	Ots30	82.6
Ot037007_Ots30q	Ots30	82.6
Ot022965_Ots30q	Ots30	88.6
Ot016299_Ots30q	Ots30	101.1
Ot043305_Ots30q	Ots30	110.7
Omi90TUF_Ck29_10p	Ots30	116.4
Ot005899_Ots30q	Ots30	122.1
Ot034859_Ots30q	Ots30	122.1
Ot022456_IOts30	Ots30	130.3
Ot042413_Ots30q	Ots30	142.2
Ot013515_IOts30	Ots30	148.8
Ot042786_Ots30q	Ots30	158.1
Ot029260_Ots30q	Ots30	177.7
Ot036681_IOts30	Ots30	187.7
Ot018447_Ots30q	Ots30	187.7
Ot016149_IOts30	Ots30	195.1
Ot012355_Ots30q	Ots30	197.6
Ot033609_Ots30q	Ots30	197.6
Omm5108_Ck29_10q	Ots30	197.6
Ot008607_IOts30	Ots30	202.3
Ot000545_Ots30q	Ots30	202.3
Ot054907_Ots30q	Ots30	202.3
Ot002281_Ots30q	Ots30	207.2
Ot009411_Ots30q	Ots30	211
Ot030837_Ots30q	Ots30	211
Ot041196_IOts30	Ots30	214.8
Ot037310_Ots30q	Ots30	214.8
Ot042161_Ots30q	Ots30	219.9
Ot006338_IOts30	Ots30	228.7
Ot033901_IOts30	Ots30	238.5
Ot032332_IOts30	Ots30	243.4
Ot042497_IOts30	Ots30	246.3
Ot031158_IOts30	Ots30	249.2
Ot046366_Ots30c	Ots30	262.2
Ot018774_Ots30c	Ots30	275.8
Ot023197_Ots30c	Ots30	275.8
Ot026613_Ots30c	Ots30	279.7
Ot001278_Ots31c	Ots31	0
Ot011446_Ots31q	Ots31	8.2
Ot053954_IOts31	Ots31	13.3
CA039983_Ck26_0	Ots31	23.3
BHMS429_Ck26_14p	Ots31	30.2
Ot038984_Ots31q	Ots31	49.2
Ot014718_Ots31q	Ots31	56.5
Ot011013_IOts31	Ots31	67.6
Ot013040_Ots31q	Ots31	70.9
OtsG78bUCD_Ck26_0	Ots31	70.9
OMM1443_Ck26_sex	Ots31	77.2
Ot016488_Ots31q	Ots31	87.2
Ot036340_Ots31q	Ots31	87.2
Ot006146_Ots31q	Ots31	94.7
Ot043130_Ots31q	Ots31	94.7
Ot021846_Ots31q	Ots31	100.1
Ot009876_IOts31	Ots31	106.8
Omm3066/ii_Ck26_14	Ots31	112
Ot000387_Ots31q	Ots31	114.5
Ots530NWFSC_Ck26_0	Ots31	114.5
Ot041351_Ots31q	Ots31	119.5
Ot001509_Ots31q	Ots31	123.9
Ot031129_Ots31q	Ots31	128.4
Ot045670_IOts31	Ots31	138
Ot000187_IOts31	Ots31	154.9
Ot047538_IOts32	Ots32	0
Ot013213_IOts32	Ots32	8.3
Omm1330/i_Ck30_13p	Ots32	12.2
OmyFGT25TUF_Ck30_sex	Ots32	12.2
Ots2BML_Ck30_13p	Ots32	30.7
Ot038619_IOts32	Ots32	35.7
CA341677_Ck30_13p	Ots32	40.2
Ot051995_IOts32	Ots32	43.5
Ot036324_IOts32	Ots32	47.2
Omm3006/i_Ck30_13c	Ots32	69.5
Ot015002_Ots33p	Ots33	0
Ot031911_Ots33p	Ots33	9.9
Ot001808_Ots33p	Ots33	15.6
Ot001604_Ots33p	Ots33	26.7
Omi34TUF	Ots33	37.1
OmyFGT19TUF_Ck19_2p	Ots33	43.4
Ot038756_IOts33	Ots33	45.6
Ot026757_Ots33q	Ots33	49.8
Ot031234	Ots33	49.8
Ot040235_Ots33c	Ots33	54.1
Ot053921_IOts33	Ots33	54.1
Ot019917_Ots33q	Ots33	56.2
Ot036632_IOts33	Ots33	56.2
Ot048170_Ots33q	Ots33	56.2
Ot055544_IOts33	Ots33	56.2
Ots517NWFSC_Ck19_sex	Ots33	56.2
Ot002684_IOts33	Ots33	61.1
Ot024838_Ots33c	Ots33	61.1
Ot027170_Ots33q	Ots33	61.1
Ot048082_IOts33	Ots33	63.7
Ot015275_Ots33q	Ots33	66.5
Ot010771_IOts33	Ots33	72.9
Omm5106/ii_Ck32_10q	Ots34	0
Ot019753_IOts34	Ots34	2.5
Omm5017/ii_Ck32_10q	Ots34	10.9
Omm1174_Ck32_10q	Ots34	13
Omm1657/i_Ck32_10q	Ots34	13
Omm1413_Ck32_10q	Ots34	15.1
Ot020291_IOts34	Ots34	25.1
Ot035579_IOts34	Ots34	45.2
Ot014151_Ots34q	Ots34	61.2
Ot049997_IOts34	Ots34	67
Ot043382_IOts34	Ots34	69.7
Ot044120_IOts34	Ots34	69.7
Ot040136_Ots34q	Ots34	75.7
Ot046715_IOts34	Ots34	85.8
Ot043911_IOts34	Ots34	98

## Sheet: S2.6 Loci position and alleles
Marker	Position	Allele1	Allele2	Allele 3
Ot000001_Ots28q	24	T	C
Ot000001_Ots28q	35	A	T
Ot000003_IOts12	38	A	G
Ot000010_Ots20q	52	C	T
Ot000010_Ots20q	70	A	G
Ot000021_Ots12q	6	A	C
Ot000021_Ots12q	12	A	G
Ot000032_Ots07q	56	T	A
Ot000034_Ots03p	32	A	C
Ot000040_Ots18q	51	C	G
Ot000042_Ots02p	12	A	T
Ot000047_Ots02p	47	C	T
Ot000048_Ots04q	73	C	T
Ot000056_Ots29q	36	A	C
Ot000063_Ots07q	56	G	T
Ot000067_Ots22c	22	C	T
Ot000069_Ots02q	20	A	C
Ot000074_Ots05q	32	C	T
Ot000081D_Ots28c	54	A	T
Ot000081D_Ots28c	56	A	G
Ot000083_Ots22c	52	A	G
Ot000089_Ots30q	32	A	C
Ot000091_Ots13p	7	A	G
Ot000091_Ots13p	28	C	T
Ot000091_Ots13p	67	C	T
Ot000097_Ots06p	62	C	T
Ot000098_Ots01p	41	C	T
Ot000100_Ots31q	20	A	C
Ot000100_Ots31q	21	T	G
Ot000100_Ots31q	45	A	G
Ot000114_Ots25c	12	A	T
Ot000114_Ots25c	42	C	G
Ot000119_Ots19p	45	A	G
Ot000119_Ots19p	50	G	T
Ot000139_Ots27q	43	C	T
Ot000145_IOts12	12	A	C
Ot000156_Ots04p	58	A	G
Ot000164_IOts09	31	A	G
Ot000168_Ots20q	16	A	G
Ot000175_Ots06c	40	A	G
Ot000193_Ots14q	42	A	C
Ot000198_Ots30q	51	G	T
Ot000203_Ots03p	40	A	G
Ot000203_Ots03p	53	C	A
Ot000212_Ots06q	34	A	G
Ot000224_Ots22q	37	C	T
Ot000225_Ots14c	11	A	C
Ot000226D_Ots12q	40	A	G
Ot000233_Ots21q	45	C	G
Ot000233_Ots21q	67	A	G
Ot000234_Ots30q	25	G	T
Ot000234_Ots30q	34	C	T
Ot000238_Ots05q	38	C	T
Ot000246_Ots12p	14	C	T
Ot000249D_Ots04q	14	A	G
Ot000260_Ots15q	22	C	T
Ot000266_Ots08q	19	C	T
Ot000269_Ots06c	17	C	T
Ot000279_Ots20q	30	C	T
Ot000297_Ots02p	33	C	T
Ot000321_Ots03p	29	C	G
Ot000321_Ots03p	66	A	G
Ot000334_IOts04	40	A	G
Ot000336_Ots01p	31	A	G
Ot000342_Ots21q	58	A	G
Ot000345_Ots19p	8	C	T
Ot000345_Ots19p	44	C	G
Ot000345_Ots19p	67	A	G
Ot000358_Ots01p	62	C	G
Ot000364_Ots33q	23	A	G
Ot000372_Ots11q	26	A	G
Ot000373_Ots04q	27	A	G
Ot000373_Ots04q	31	A	T
Ot000380_Ots16p	29	A	G
Ot000382_Ots01q	50	G	T
Ot000387_Ots31q	67	A	T
Ot000390_Ots14q	56	C	T
Ot000395_Ots06q	50	C	G
Ot000398_Ots09q	20	C	T
Ot000407_Ots02q	58	A	C
Ot000421_Ots08q	14	C	T
Ot000421_Ots08q	17	C	T
Ot000421_Ots08q	18	A	G
Ot000421_Ots08q	29	A	G
Ot000431_Ots03q	30	C	T
Ot000436_Ots20q	32	C	T
Ot000446_Ots30q	21	A	G
Ot000446_Ots30q	50	A	T
Ot000446_Ots30q	62	C	G
Ot000448_Ots33q	15	C	T
Ot000451_Ots29q	70	C	T
Ot000455_Ots18q	63	A	C
Ot000459_Ots01p	70	G	T
Ot000473_Ots14p	9	C	G
Ot000485_Ots13p	39	A	T
Ot000495_Ots23q	72	A	G
Ot000497_Ots15q	28	C	G
Ot000506_Ots04p	53	G	T
Ot000513_Ots01p	42	C	T
Ot000519_Ots19q	42	C	T
Ot000519_Ots19q	69	C	T
Ot000521_Ots33c	35	A	G
Ot000524_Ots06q	70	A	G
Ot000524_Ots06q	71	C	G
Ot000527_Ots34q	45	A	C
Ot000527_Ots34q	64	T	G
Ot000528_Ots02p	25	A	G
Ot000532_Ots05q	71	C	T
Ot000537_Ots05q	29	A	G
Ot000539_Ots07q	9	A	T
Ot000541_Ots14q	30	G	T
Ot000545_Ots30q	59	C	T
Ot000546_Ots07q	25	C	T
Ot000557_Ots12q	56	A	C
Ot000561_Ots33q	65	C	T
Ot000568_Ots10p	45	C	T
Ot000579_Ots25q	70	A	G
Ot000581D_Ots09q	29	A	C
Ot000589_Ots18q	23	A	G
Ot000593_Ots26q	9	A	C
Ot000600_Ots30q	60	A	C
Ot000619_Ots31q	6	A	G
Ot000619_Ots31q	20	C	T
Ot000627_Ots26q	37	A	G
Ot000631_Ots04p	11	A	T
Ot000651_Ots08p	53	C	T
Ot000667_Ots02p	12	A	C
Ot000667_Ots02p	62	A	G
Ot000670_Ots02q	60	A	G
Ot000675_Ots15c	37	A	G
Ot000683_Ots01q	11	A	T
Ot000683_Ots01q	26	A	G
Ot000702_Ots24c	9	C	T
Ot000708_Ots10p	58	A	T
Ot000730_Ots09q	29	A	G
Ot000730_Ots09q	69	C	T
Ot000737_Ots09p	29	C	T
Ot000775_Ots20q	60	A	C
Ot000776D_Ots14p	58	C	T
Ot000781_Ots29q	22	C	T
Ot000788_Ots18c	27	A	G
Ot000790_Ots01q	42	C	T
Ot000796_Ots05p	9	A	C
Ot000798_Ots33c	9	A	G
Ot000807_Ots02q	15	C	G
Ot000810_IOts05	41	A	G
Ot000818_Ots15q	13	A	G
Ot000825_Ots01p	61	A	G
Ot000834_Ots11p	42	C	T
Ot000836_Ots09p	42	A	G
Ot000836_Ots09p	44	A	G
Ot000837_Ots20q	22	A	G
Ot000839_Ots12p	9	A	G
Ot000848_Ots06p	42	C	G
Ot000855_Ots09p	8	A	G
Ot000857_Ots12q	13	A	G
Ot000860_Ots01p	13	C	T
Ot000865_Ots14p	43	G	T
Ot000873_Ots03q	65	G	A
Ot000875D_Ots27q	39	G	T
Ot000876_IOts11	29	C	T
Ot000887_Ots02p	54	C	T
Ot000904_IOts12	17	A	T
Ot000905_Ots09p	23	A	G
Ot000905_Ots09p	35	A	G
Ot000909_Ots01c	14	A	T
Ot000910_Ots04p	20	A	C
Ot000910_Ots04p	39	A	G
Ot000934_Ots11q	25	C	T
Ot000947_Ots03p	18	A	G
Ot000973_Ots03q	51	G	T
Ot000978_Ots30q	10	C	T
Ot000979_Ots07c	7	C	T
Ot000981_IOts05	51	A	T
Ot001001_Ots16q	19	A	G
Ot001020_Ots22q	8	A	G
Ot001022_Ots05q	50	C	G
Ot001022_Ots05q	58	A	G
Ot001022_Ots05q	59	T	C
Ot001027_Ots28q	41	A	T
Ot001031_Ots07q	8	G	T
Ot001043_Ots09p	18	C	T
Ot001054_Ots09q	29	A	T
Ot001058_Ots12q	10	C	T
Ot001058_Ots12q	50	A	C
Ot001058_Ots12q	53	A	G
Ot001062_Ots06p	12	C	G
Ot001062_Ots06p	31	A	G
Ot001071_Ots05p	65	A	C
Ot001077_Ots13p	23	G	T
Ot001077_Ots13p	55	G	T
Ot001080_Ots08q	22	G	T
Ot001097_Ots26q	36	C	T
Ot001100_Ots16q	66	A	G
Ot001102_Ots07q	57	C	T
Ot001109_Ots06p	60	A	G
Ot001111D_Ots34q	19	A	G
Ot001116_Ots25q	52	C	T
Ot001122_Ots11q	18	A	T
Ot001128D_Ots15p	11	A	C
Ot001178_Ots16q	26	A	T
Ot001195_Ots03q	34	G	T
Ot001197_Ots17c	6	C	T
Ot001197_Ots17c	54	A	T
Ot001200_IOts16	67	C	T
Ot001201_Ots08p	62	G	T
Ot001207_Ots11q	13	G	T
Ot001207_Ots11q	71	A	T
Ot001211_Ots09p	31	A	G
Ot001219_Ots11p	32	A	G
Ot001226_Ots08q	65	C	T
Ot001237_Ots21q	41	C	T
Ot001238_Ots20q	59	C	G
Ot001239_Ots22q	8	C	G
Ot001241_Ots16q	8	A	T
Ot001241_Ots16q	14	A	C
Ot001241_Ots16q	33	A	C
Ot001254_Ots08q	11	A	C
Ot001254_Ots08q	62	C	T
Ot001256_Ots03q	69	A	T
Ot001260_Ots05q	11	A	T
Ot001274_IOts09	53	G	T
Ot001278_Ots31c	46	C	T
Ot001319_Ots12p	71	A	G
Ot001324_Ots05p	42	A	G
Ot001334_Ots01p	38	A	T
Ot001346_Ots30q	20	A	G
Ot001346_Ots30q	21	C	T
Ot001350_Ots29q	43	A	G
Ot001353_Ots13p	47	A	G
Ot001355_Ots03q	44	C	T
Ot001366_Ots09p	16	A	G
Ot001372_Ots01p	22	A	G
Ot001391_Ots13p	73	A	G
Ot001393_IOts05	7	A	C
Ot001394_Ots03p	12	A	G
Ot001404_Ots06q	44	G	T
Ot001404_Ots06q	67	A	T
Ot001405D_Ots07p	34	C	T
Ot001407_Ots19p	40	G	T
Ot001407_Ots19p	68	C	T
Ot001424_Ots06p	54	A	G
Ot001425_Ots05p	36	A	G
Ot001441_Ots30q	72	G	T
Ot001443D_Ots13c	34	A	T
Ot001450_Ots03p	58	A	C
Ot001452_Ots31c	12	A	C
Ot001458_Ots30q	72	C	G
Ot001460_Ots11q	6	C	T
Ot001460_Ots11q	61	A	G
Ot001486_Ots12q	42	A	G
Ot001494_Ots14c	73	C	T
Ot001496_Ots30q	40	C	T
Ot001503_Ots04p	47	G	T
Ot001504_Ots13p	18	A	G
Ot001509_Ots31q	24	A	G
Ot001514_Ots18q	16	A	C
Ot001517_Ots26q	11	C	T
Ot001524_Ots19q	11	C	G
Ot001530_Ots06p	43	A	G
Ot001559_Ots09c	28	A	G
Ot001570_Ots16p	57	C	T
Ot001572_Ots21c	12	G	T
Ot001578_Ots08p	48	A	T
Ot001585_Ots22q	44	C	T
Ot001597_Ots05c	13	C	G
Ot001598_Ots28q	29	A	G
Ot001602_Ots02p	43	A	G
Ot001602_Ots02p	45	A	G
Ot001604_Ots33p	21	A	G
Ot001609_Ots01q	63	A	G
Ot001610_Ots04c	44	C	T
Ot001610_Ots04c	56	C	T
Ot001617_Ots13q	9	A	G
Ot001619_Ots19p	73	A	T
Ot001627_Ots19q	58	A	T
Ot001638_Ots20c	8	T	A
Ot001638_Ots20c	52	C	G
Ot001649_Ots08q	40	G	A
Ot001649_Ots08q	41	G	A
Ot001658_Ots18q	29	C	T
Ot001661_Ots28q	9	A	G
Ot001675_Ots11q	21	A	G
Ot001690_IOts28	26	A	T
Ot001691_Ots19q	13	G	T
Ot001695_Ots15q	8	G	T
Ot001695_Ots15q	70	A	G
Ot001702_Ots24c	41	C	G
Ot001711_Ots05q	61	A	G
Ot001715_Ots31q	7	A	T
Ot001715_Ots31q	43	A	G
Ot001716_Ots08p	67	A	T
Ot001718_Ots07q	72	A	G
Ot001730_Ots27q	46	A	G
Ot001735_Ots02p	27	C	T
Ot001735_Ots02p	64	G	T
Ot001737_Ots10q	41	C	T
Ot001738_Ots14q	59	C	T
Ot001743_Ots01p	11	A	C
Ot001752_Ots21q	38	A	C
Ot001752_Ots21q	60	C	T
Ot001761_Ots24q	10	C	T
Ot001766_Ots01p	21	A	C
Ot001792_Ots25q	9	C	T
Ot001794_Ots04p	70	C	T
Ot001794_Ots04p	71	A	C
Ot001808_Ots33p	47	C	T
Ot001808_Ots33p	51	A	G
Ot001809_Ots05c	29	A	G
Ot001809_Ots05c	30	G	T
Ot001812_IOts24	9	A	C
Ot001817_Ots28q	55	A	G
Ot001824_IOts04	35	A	G
Ot001826_Ots04c	31	C	T
Ot001831_Ots22q	9	A	G
Ot001840_Ots03c	65	G	T
Ot001841_Ots30q	50	C	G
Ot001841_Ots30q	62	A	G
Ot001846_Ots06p	15	C	T
Ot001846_Ots06p	58	A	C
Ot001853_Ots02p	16	C	T
Ot001861_Ots28q	33	C	G
Ot001861_Ots28q	37	A	G
Ot001868_Ots05p	31	C	T
Ot001870_Ots07q	10	C	T
Ot001878_Ots08q	54	A	C
Ot001879D_Ots01q	57	C	G
Ot001883_Ots08p	27	G	C
Ot001894_Ots06p	33	G	T
Ot001902_Ots29c	22	C	G
Ot001925_Ots15c	16	A	C
Ot001927_Ots22q	9	A	C
Ot001930_Ots33q	28	A	G
Ot001950_IOts05	9	C	T
Ot001952_Ots31q	43	G	T
Ot001954_Ots04p	44	C	T
Ot001966_Ots16q	59	C	T
Ot001971_Ots22q	8	A	G
Ot001975_Ots09p	39	A	C
Ot001978_Ots06c	19	A	G
Ot001982_Ots04p	67	T	C
Ot001998_Ots13p	67	G	T
Ot002008_Ots16c	42	A	T
Ot002018_Ots01p	25	A	G
Ot002024_Ots07c	29	C	T
Ot002025_Ots13p	8	A	G
Ot002025_Ots13p	68	C	T
Ot002027_Ots14c	72	G	T
Ot002031_Ots07c	53	A	G
Ot002041_Ots08c	37	A	G
Ot002049_Ots34q	60	A	G
Ot002058_Ots20q	42	C	T
Ot002058_Ots20q	63	C	G
Ot002064_Ots12p	11	C	G
Ot002067_Ots11q	14	A	C
Ot002067_Ots11q	38	A	G
Ot002073_Ots27q	37	C	T
Ot002075_Ots13q	9	A	G
Ot002075_Ots13q	37	C	G
Ot002083_Ots11q	52	C	T
Ot002103_Ots04c	15	C	T
Ot002105_Ots06p	53	G	T
Ot002136_Ots06p	20	C	T
Ot002151_Ots01q	22	A	G
Ot002153_Ots01p	64	C	T
Ot002158_Ots17q	25	A	G
Ot002167_Ots08c	13	G	T
Ot002167_Ots08c	23	C	T
Ot002178_Ots22q	40	C	G
Ot002180_Ots30q	22	C	T
Ot002180_Ots30q	23	A	G
Ot002184_Ots16p	51	C	T
Ot002185_Ots26q	37	A	C
Ot002194_Ots11c	32	C	T
Ot002212_IOts12	17	A	C
Ot002215_Ots29c	52	C	G
Ot002217_Ots09p	72	C	T
Ot002218_Ots05p	16	A	G
Ot002225_Ots06p	48	G	T
Ot002229D_Ots03p	52	A	T
Ot002236_Ots16q	30	A	G
Ot002243_Ots10q	26	A	G
Ot002245_Ots33q	27	C	G
Ot002245_Ots33q	30	A	G
Ot002251_Ots06c	57	G	T
Ot002262_Ots25q	15	A	C
Ot002275_Ots32q	49	G	T
Ot002281_Ots30q	34	C	T
Ot002287_Ots03q	14	C	T
Ot002289_Ots33q	6	C	T
Ot002289_Ots33q	38	C	T
Ot002292_Ots23q	10	A	T
Ot002292_Ots23q	55	A	G
Ot002295_Ots21q	14	A	T
Ot002301_Ots07q	36	A	G
Ot002303_Ots09q	22	C	T
Ot002333_Ots30q	65	A	T
Ot002335_Ots18q	9	A	C
Ot002336_IOts11	24	A	C
Ot002355_Ots05q	18	A	G
Ot002362_Ots12p	41	C	T
Ot002365_Ots22c	41	C	G
Ot002365_Ots22c	45	C	T
Ot002374_Ots13q	15	C	T
Ot002374_Ots13q	17	A	G
Ot002380_Ots18q	38	C	T
Ot002380_Ots18q	51	A	G
Ot002383_Ots13p	45	A	G
Ot002407_Ots02q	52	C	T
Ot002423_Ots22q	23	A	G
Ot002433_Ots20q	52	A	G
Ot002440_Ots30q	44	A	G
Ot002440_Ots30q	56	G	T
Ot002442_Ots34c	46	C	A
Ot002447_Ots18q	69	A	G
Ot002448_Ots18q	69	A	G
Ot002452_Ots30q	15	A	T
Ot002452_Ots30q	48	C	G
Ot002457_Ots12p	30	A	T
Ot002457_Ots12p	32	A	T
Ot002467_Ots07p	25	A	T
Ot002475_Ots03q	57	C	T
Ot002476_Ots02p	69	A	G
Ot002495_Ots14c	29	C	T
Ot002497_Ots08p	8	G	T
Ot002498_Ots23q	15	A	T
Ot002498_Ots23q	18	A	T
Ot002504D_Ots06q	21	A	G
Ot002506_Ots12p	52	A	G
Ot002510_Ots01p	45	A	T
Ot002513_Ots16q	18	A	G
Ot002514_Ots06p	32	C	T
Ot002517_Ots06q	12	G	T
Ot002517_Ots06q	37	C	T
Ot002530_Ots08p	47	C	G
Ot002551_Ots19q	57	C	T
Ot002552_Ots14q	23	A	G
Ot002566_Ots26q	44	A	G
Ot002570_Ots02p	23	A	G
Ot002575_Ots18q	45	C	G
Ot002592_Ots16p	31	C	T
Ot002604_Ots25q	18	A	G
Ot002607_Ots30q	41	C	T
Ot002607_Ots30q	46	A	C
Ot002608_Ots01p	48	C	T
Ot002624_Ots16q	39	A	G
Ot002630_Ots12p	27	A	T
Ot002657_Ots07q	19	G	T
Ot002657_Ots07q	21	C	T
Ot002660_Ots30q	14	A	G
Ot002669_Ots16c	63	C	T
Ot002675_Ots30q	7	A	G
Ot002675_Ots30q	15	A	G
Ot002684_IOts33	44	C	T
Ot002685_Ots01p	19	G	T
Ot002685_Ots01p	70	A	G
Ot002688_Ots18c	60	G	T
Ot002701_Ots10q	47	C	T
Ot002701_Ots10q	51	A	T
Ot002702_Ots05q	47	C	G
Ot002713_Ots01q	47	A	G
Ot002715_Ots29c	13	C	G
Ot002729_Ots01q	38	A	T
Ot002729_Ots01q	65	A	G
Ot002751_Ots02p	38	C	T
Ot002769_Ots26q	8	A	C
Ot002779_Ots03c	43	A	G
Ot002789_Ots06c	64	G	T
Ot002797_Ots09q	45	A	G
Ot002811_Ots10p	45	C	G
Ot002818_Ots01p	60	A	G
Ot002821_Ots28q	20	A	T
Ot002835_Ots18q	68	A	T
Ot002840_Ots16p	63	C	T
Ot002849_Ots01p	43	A	G
Ot002854_Ots26q	45	C	T
Ot002856_Ots09p	15	C	T
Ot002865_Ots08p	47	C	G
Ot002867_Ots02q	41	C	T
Ot002867_Ots02q	50	A	G
Ot002868_Ots24q	61	G	T
Ot002871_Ots16c	33	A	G
Ot002871_Ots16c	45	C	T
Ot002887_Ots15p	33	G	T
Ot002887_Ots15p	38	A	C
Ot002889_Ots04c	50	A	G
Ot002905_Ots13p	29	A	C
Ot002910_Ots14q	73	C	T
Ot002922_Ots06p	6	C	T
Ot002922_Ots06p	56	A	C
Ot002939_Ots19q	39	A	G
Ot002941_Ots18q	50	A	C
Ot002943_Ots19p	21	C	T
Ot002948_Ots13q	47	C	T
Ot002948_Ots13q	72	C	T
Ot002961_Ots18q	61	A	T
Ot002977_Ots04c	34	C	T
Ot002979_Ots26q	56	A	G
Ot002979_Ots26q	57	C	T
Ot002981_Ots33c	33	C	T
Ot002981_Ots33c	39	A	G
Ot003010_Ots01q	59	A	C
Ot003012_Ots11q	6	C	T
Ot003012_Ots11q	7	A	G
Ot003024_Ots28q	17	A	C
Ot003030_Ots01q	22	C	T
Ot003050_Ots28q	29	A	T
Ot003053_Ots33c	62	A	G
Ot003064_Ots08p	72	C	T
Ot003069_Ots08q	38	G	T
Ot003086_Ots03q	63	A	T
Ot003087_Ots08c	62	C	T
Ot003093_Ots04q	25	A	G
Ot003094_Ots18q	56	G	T
Ot003095_Ots03p	13	C	G
Ot003096_Ots01q	33	A	T
Ot003100_Ots09p	47	C	T
Ot003100_Ots09p	67	A	G
Ot003109_Ots20q	47	A	G
Ot003111_Ots34q	27	A	G
Ot003115_Ots10p	70	A	G
Ot003132_Ots26q	43	C	T
Ot003139_Ots16q	28	A	C
Ot003139_Ots16q	43	A	G
Ot003140_Ots07p	51	G	T
Ot003152_Ots31q	8	C	T
Ot003153_Ots16q	44	C	T
Ot003174_Ots14q	44	A	G
Ot003191_Ots30c	30	G	T
Ot003193_Ots29c	41	C	G
Ot003203_Ots33q	44	C	T
Ot003219_Ots13q	44	C	T
Ot003221_Ots18q	16	A	G
Ot003221_Ots18q	52	C	G
Ot003221_Ots18q	54	C	T
Ot003224_Ots14c	73	G	T
Ot003227_Ots24c	12	G	T
Ot003227_Ots24c	32	G	T
Ot003235_Ots10p	59	A	C
Ot003236_Ots05q	19	A	C
Ot003243_Ots05q	7	G	T
Ot003243_Ots05q	56	A	T
Ot003246_Ots04p	20	A	G
Ot003254_Ots29q	17	C	T
Ot003272_Ots22q	41	C	T
Ot003281_Ots20q	46	A	G
Ot003286_Ots08q	12	C	T
Ot003288_Ots06q	34	A	G
Ot003289_Ots06p	45	G	T
Ot003293_Ots02q	34	A	G
Ot003301_Ots08p	62	A	C
Ot003302_Ots04q	72	A	G
Ot003303_Ots13q	13	A	T
Ot003318_Ots23q	11	A	G
Ot003320_Ots17c	32	G	A
Ot003329_Ots13q	50	A	G
Ot003353_Ots20c	22	C	T
Ot003353_Ots20c	54	C	T
Ot003356_Ots23q	34	A	G
Ot003358_Ots16p	53	C	G
Ot003361_Ots04p	32	C	T
Ot003361_Ots04p	33	G	T
Ot003362D_Ots06q	13	C	G
Ot003364_Ots03q	58	A	C
Ot003393_Ots34q	52	T	C
Ot003394_Ots12q	36	A	G
Ot003398_Ots06p	48	G	T
Ot003414_Ots30q	27	G	T
Ot003414_Ots30q	35	A	G
Ot003426_Ots13c	46	C	G
Ot003433_Ots12c	62	C	T
Ot003438_Ots22c	62	C	T
Ot003446_Ots21q	45	C	T
Ot003452_IOts13	57	C	T
Ot003454_Ots06p	72	A	C
Ot003457D_Ots03p	13	C	G
Ot003457D_Ots03p	35	A	G
Ot003464_Ots08p	72	A	C
Ot003465_Ots12p	40	A	G
Ot003467_Ots27c	17	A	T
Ot003470_Ots33p	65	A	C
Ot003483_Ots31q	26	A	T
Ot003485_Ots04p	29	A	T
Ot003485_Ots04p	46	C	T
Ot003486_IOts07	15	G	T
Ot003494_Ots03q	19	A	C
Ot003498_Ots30q	41	C	T
Ot003498_Ots30q	45	A	T
Ot003507_Ots07q	53	A	T
Ot003507_Ots07q	61	G	T
Ot003507_Ots07q	69	A	G
Ot003519_Ots04c	18	G	T
Ot003524_Ots01p	27	C	T
Ot003528_Ots28q	39	G	T
Ot003540_Ots05p	54	A	C
Ot003541_Ots12p	51	C	T
Ot003554_Ots07q	32	A	G
Ot003570_Ots16q	15	A	G
Ot003570_Ots16q	58	G	T
Ot003577_Ots09p	16	A	G
Ot003577_Ots09p	37	A	G
Ot003578D_Ots34q	42	A	G
Ot003586_Ots14p	57	A	C
Ot003586_Ots14p	63	A	T
Ot003595_Ots08p	33	A	C
Ot003595_Ots08p	73	A	G
Ot003602_Ots06p	36	C	T
Ot003605_Ots25c	46	C	T
Ot003608D_Ots09q	31	A	C
Ot003612_Ots28q	48	A	C
Ot003619_Ots22c	17	A	G
Ot003620_Ots07p	14	G	T
Ot003620_Ots07p	32	A	G
Ot003623_Ots14q	19	A	C
Ot003623_Ots14q	23	C	T
Ot003626_Ots25c	54	A	G
Ot003634_Ots30q	34	A	T
Ot003634_Ots30q	38	A	T
Ot003648_Ots28q	18	C	T
Ot003648_Ots28q	53	G	T
Ot003653_Ots19q	28	A	T
Ot003665_Ots28q	25	A	G
Ot003684_Ots18q	36	C	T
Ot003687_Ots07q	33	A	T
Ot003687_Ots07q	58	G	T
Ot003688_Ots09p	34	A	G
Ot003690_Ots08q	11	G	T
Ot003691_Ots14q	69	A	C
Ot003695_Ots01q	28	A	C
Ot003716_Ots04p	33	C	T
Ot003718_Ots19p	10	A	C
Ot003731_Ots28q	32	G	T
Ot003735_Ots26q	66	A	G
Ot003737_Ots15p	63	C	T
Ot003747_Ots26c	40	A	C
Ot003759_Ots06q	69	C	T
Ot003770_Ots10q	48	C	T
Ot003774_Ots25q	67	A	C
Ot003779_Ots15p	23	C	T
Ot003781_Ots03q	52	A	G
Ot003788_IOts10	38	A	G
Ot003789_Ots19q	20	C	T
Ot003805_Ots17q	41	A	G
Ot003806_Ots05q	13	A	G
Ot003814_Ots13p	50	G	T
Ot003819_IOts09	58	A	T
Ot003820_Ots16q	26	G	T
Ot003823_Ots32q	45	A	G
Ot003830_Ots18q	64	A	C
Ot003852_Ots22q	25	G	T
Ot003852_Ots22q	42	A	G
Ot003852_Ots22q	53	C	T
Ot003853_Ots04p	47	A	G
Ot003853_Ots04p	54	G	T
Ot003869_Ots30q	49	A	G
Ot003877_Ots09p	29	A	G
Ot003877_Ots09p	50	G	T
Ot003877_Ots09p	70	C	G
Ot003877_Ots09p	71	A	C
Ot003885_Ots05p	45	C	T
Ot003889_Ots30q	25	C	T
Ot003891_Ots18q	29	A	C
Ot003893_Ots14q	14	A	G
Ot003904_Ots30q	19	C	T
Ot003906_Ots05p	22	A	G
Ot003923_Ots21q	48	A	C
Ot003923_Ots21q	57	C	T
Ot003932_Ots05q	68	C	T
Ot003935_Ots10q	44	A	G
Ot003935_Ots10q	65	C	T
Ot003937_Ots03q	30	C	T
Ot003943_Ots22q	26	C	T
Ot003943_Ots22q	49	A	G
Ot003946_Ots05q	39	A	T
Ot003950_Ots28q	45	G	T
Ot003953_Ots03q	23	A	G
Ot003953_Ots03q	51	G	T
Ot003962_Ots05p	30	A	G
Ot003968_Ots32q	9	A	G
Ot003968_Ots32q	46	C	T
Ot003986_Ots33q	50	G	T
Ot004002_Ots25q	34	A	G
Ot004012_Ots06p	47	A	G
Ot004013_Ots21q	10	C	T
Ot004016_Ots10q	59	A	G
Ot004022_Ots06c	26	A	G
Ot004027_Ots06c	33	C	T
Ot004032_Ots17q	6	G	T
Ot004050_Ots26q	40	G	T
Ot004052_Ots04p	20	A	G
Ot004056_Ots28q	58	A	G
Ot004056_Ots28q	67	A	G
Ot004057_Ots14c	46	G	T
Ot004058_Ots05q	26	G	T
Ot004060_Ots03q	61	C	T
Ot004064_IOts01	45	C	T
Ot004067_Ots26q	48	A	G
Ot004094_Ots16q	12	G	T
Ot004094_Ots16q	15	A	C
Ot004103_Ots11p	11	C	T
Ot004108_Ots16q	72	A	C
Ot004115_Ots08p	8	A	G
Ot004115_Ots08p	13	A	G
Ot004117_Ots20c	69	C	T
Ot004134_Ots01p	39	A	G
Ot004139_Ots02p	22	A	T
Ot004139_Ots02p	32	A	T
Ot004140_Ots16q	73	C	T
Ot004156_Ots13p	8	A	C
Ot004157_Ots08p	36	G	T
Ot004163_Ots06p	57	A	G
Ot004171_Ots09p	8	T	C
Ot004171_Ots09p	58	C	T
Ot004172_IOts20	11	C	T
Ot004174_Ots12p	55	A	G
Ot004176_Ots08q	14	C	G
Ot004180_Ots09p	37	C	T
Ot004193_Ots05q	28	C	T
Ot004194_Ots16p	70	A	G
Ot004230_Ots13p	65	A	C
Ot004233_Ots16c	35	A	T
Ot004234_Ots13q	17	C	T
Ot004249_Ots08p	23	C	T
Ot004250_Ots14q	59	G	T
Ot004253_Ots18c	66	A	G
Ot004262_Ots06p	17	G	T
Ot004267_Ots29q	8	C	T
Ot004268_IOts25	23	G	T
Ot004282_Ots33q	25	A	C
Ot004282_Ots33q	28	A	G
Ot004283_Ots06p	33	A	G
Ot004283_Ots06p	40	A	C
Ot004283_Ots06p	44	A	G
Ot004288_Ots31q	7	C	G
Ot004321_Ots12q	35	A	G
Ot004328_Ots28q	44	A	G
Ot004330_IOts28	25	A	G
Ot004335D_Ots04q_Ots12q	64	C	T
Ot004344_Ots08q	38	C	T
Ot004345_Ots08q	37	A	G
Ot004361_Ots08p	42	A	C
Ot004371_Ots12p	38	C	G
Ot004372_Ots05q	13	C	T
Ot004376_Ots08q	57	A	T
Ot004390_Ots10q	45	A	G
Ot004421_Ots03q	42	C	T
Ot004429_Ots16q	72	G	T
Ot004435_Ots02p	10	A	G
Ot004444_Ots04p	64	A	C
Ot004486_Ots22c	21	A	G
Ot004495D_Ots07p	50	C	G
Ot004502_Ots04p	31	C	T
Ot004511_Ots15q	59	C	T
Ot004516_Ots03q	71	A	T
Ot004523_Ots17q	57	A	T
Ot004541_Ots20q	36	A	C
Ot004546_Ots18c	55	T	G
Ot004546_Ots18c	64	G	A
Ot004554_Ots07q	29	A	T
Ot004562_Ots22q	54	C	G
Ot004571_Ots07p	66	G	T
Ot004574_Ots33p	37	G	T
Ot004589_Ots07q	72	C	G
Ot004593_Ots20q	52	G	A
Ot004602_Ots32q	40	G	T
Ot004607_Ots19q	32	C	T
Ot004608_Ots11q	63	A	C
Ot004613D_Ots06q	35	A	T
Ot004622_Ots12q	58	A	G
Ot004640_Ots31q	52	C	T
Ot004642_Ots06p	22	A	T
Ot004657_Ots04q	23	G	T
Ot004664_Ots15c	53	C	A
Ot004693_Ots14q	15	C	T
Ot004693_Ots14q	44	A	G
Ot004695_Ots17q	6	C	T
Ot004701_Ots25q	23	A	C
Ot004703_Ots28c	43	C	T
Ot004703_Ots28c	55	A	G
Ot004706_Ots13q	56	A	C
Ot004712_Ots08c	36	G	T
Ot004718_Ots06c	16	C	G
Ot004731_Ots26c	44	C	T
Ot004739_Ots10q	8	C	T
Ot004743D_Ots15p	50	A	G
Ot004746_Ots02p	59	A	C
Ot004749_Ots33c	32	C	T
Ot004776_Ots12q	8	C	T
Ot004776_Ots12q	35	A	G
Ot004776_Ots12q	48	A	G
Ot004779_Ots29q	73	C	T
Ot004784_Ots06q	6	G	T
Ot004788_Ots13q	13	A	G
Ot004790_Ots04p	34	A	G
Ot004794_Ots26c	58	C	T
Ot004796D_Ots17q	29	G	T
Ot004803_Ots12p	15	A	T
Ot004803_Ots12p	73	A	G
Ot004812_Ots21q	24	A	C
Ot004812_Ots21q	66	C	T
Ot004816_Ots28q	48	A	G
Ot004836_Ots30q	37	A	C
Ot004840_Ots22q	56	C	T
Ot004843_Ots16p	13	A	T
Ot004846_Ots04p	14	A	G
Ot004846_Ots04p	16	C	T
Ot004854_Ots02q	46	A	G
Ot004854_Ots02q	52	G	T
Ot004854_Ots02q	63	A	G
Ot004863_Ots08p	60	A	G
Ot004871_IOts13	28	G	T
Ot004872_Ots11q	16	A	G
Ot004916_Ots07q	44	A	T
Ot004922D_Ots34q	40	A	T
Ot004924_Ots01q	9	C	T
Ot004927_Ots30q	41	C	T
Ot004939D_Ots12q	9	A	G
Ot004952_Ots03q	51	A	G
Ot004958_Ots03p	66	A	G
Ot004964_Ots33p	22	A	G
Ot004969_Ots26q	14	C	T
Ot004969_Ots26q	23	A	T
Ot004970_Ots08p	42	A	G
Ot004981_Ots09p	30	A	T
Ot004981_Ots09p	31	A	T
Ot004983_Ots06c	29	A	G
Ot004984_Ots06q	38	A	G
Ot004990_Ots02q	49	A	C
Ot004995_Ots14q	23	A	C
Ot004996_Ots28q	66	G	T
Ot004996_Ots28q	67	A	C
Ot004997_Ots22c	24	C	T
Ot004997_Ots22c	34	A	G
Ot005003_Ots04c	8	A	C
Ot005015D_Ots03p	10	C	T
Ot005015D_Ots03p	62	A	G
Ot005027_Ots10q	55	A	G
Ot005051_Ots06q	24	C	T
Ot005053_Ots28q	11	A	G
Ot005060_Ots16q	25	A	C
Ot005063_Ots16p	34	C	G
Ot005064D_Ots20c	28	A	T
Ot005064D_Ots20c	34	A	G
Ot005064D_Ots20c	54	A	C
Ot005071_Ots13p	39	A	G
Ot005084_Ots03q	71	A	C
Ot005086_Ots28q	58	A	G
Ot005108_Ots11q	47	A	T
Ot005122_Ots07q	34	A	G
Ot005130_Ots05q	26	A	G
Ot005131D_Ots17q	46	A	T
Ot005151_Ots06q	30	G	T
Ot005152_Ots02p	14	A	G
Ot005152_Ots02p	65	A	T
Ot005155_Ots03q	6	A	G
Ot005160_Ots08q	12	A	T
Ot005160_Ots08q	56	G	T
Ot005168_Ots26q	61	G	T
Ot005185_Ots12p	34	A	C
Ot005195_Ots22q	20	C	T
Ot005195_Ots22q	40	G	T
Ot005196_Ots22c	50	A	G
Ot005203_Ots28q	19	G	T
Ot005203_Ots28q	29	A	G
Ot005203_Ots28q	39	A	C
Ot005204_Ots12p	56	C	T
Ot005209_Ots19q	43	A	C
Ot005212_Ots10q	66	C	T
Ot005219_IOts03	62	A	G
Ot005221_Ots10p	35	A	G
Ot005231_Ots07q	36	C	G
Ot005231_Ots07q	61	A	T
Ot005239_Ots02p	34	A	C
Ot005239_Ots02p	64	G	T
Ot005240_Ots27c	21	G	T
Ot005248_Ots05q	64	A	G
Ot005250_Ots02q	29	C	T
Ot005250_Ots02q	62	C	T
Ot005250_Ots02q	65	A	G
Ot005261_Ots06c	70	C	T
Ot005276_Ots05q	11	G	T
Ot005277_Ots29q	42	C	T
Ot005291_Ots17q	9	G	T
Ot005291_Ots17q	41	A	G
Ot005299_Ots09p	56	A	C
Ot005303_Ots26q	43	A	G
Ot005311_Ots16q	7	C	T
Ot005311_Ots16q	66	C	T
Ot005316_Ots13c	39	C	G
Ot005316_Ots13c	40	C	T
Ot005316_Ots13c	44	G	T
Ot005316_Ots13c	72	C	T
Ot005318_Ots10q	43	A	G
Ot005345_Ots22q	23	A	T
Ot005347_Ots13c	38	C	T
Ot005349_Ots16q	7	C	T
Ot005350_Ots15c	58	C	G
Ot005360_Ots16p	18	A	G
Ot005360_Ots16p	40	C	T
Ot005364_Ots18q	42	C	T
Ot005366_Ots20q	16	A	G
Ot005370_Ots19q	28	A	G
Ot005370_Ots19q	39	C	T
Ot005372_Ots26q	12	C	T
Ot005372_Ots26q	58	G	T
Ot005382_Ots15q	34	A	T
Ot005391_Ots01c	10	C	T
Ot005392_Ots04p	23	C	G
Ot005393_Ots26q	48	C	G
Ot005406_Ots02p	42	A	G
Ot005411_Ots09q	40	A	G
Ot005425_Ots11c	8	G	T
Ot005430_Ots09p	8	A	G
Ot005430_Ots09p	12	A	G
Ot005453_Ots31q	60	C	T
Ot005457_Ots01q	26	C	T
Ot005461_Ots07q	27	C	T
Ot005461_Ots07q	28	A	G
Ot005463_Ots07q	58	C	T
Ot005486_Ots21q	32	G	T
Ot005506_Ots25c	55	C	T
Ot005537_Ots29q	22	A	C
Ot005538_Ots03q	15	C	T
Ot005548_Ots16c	68	A	G
Ot005569_Ots01p	73	A	T
Ot005571_Ots19c	40	C	T
Ot005571_Ots19c	54	C	T
Ot005572D_Ots17q	29	A	G
Ot005599_Ots07c	38	C	T
Ot005599_Ots07c	55	C	T
Ot005609_Ots15p	73	C	T
Ot005610_Ots01q	15	A	G
Ot005623_Ots10p	21	C	T
Ot005625_Ots01p	45	G	A
Ot005630_Ots14q	40	C	G
Ot005631_Ots01p	15	A	T
Ot005634_Ots34q	7	G	T
Ot005652_Ots06p	61	A	G
Ot005662_Ots06c	6	G	T
Ot005677_Ots03c	36	A	G
Ot005681_Ots12q	21	A	G
Ot005696_Ots06p	14	A	G
Ot005710_Ots25c	35	C	T
Ot005717_Ots20q	26	C	T
Ot005719_Ots25q	38	C	T
Ot005730_Ots20q	29	C	G
Ot005732_Ots28c	18	C	T
Ot005737_Ots18q	17	A	C
Ot005737_Ots18q	48	A	G
Ot005742_Ots23q	7	A	G
Ot005742_Ots23q	23	G	T
Ot005744_Ots27q	39	A	C
Ot005758_Ots22q	35	C	T
Ot005762_Ots22q	42	C	T
Ot005762_Ots22q	57	A	T
Ot005764_Ots08p	11	C	G
Ot005764_Ots08p	54	A	C
Ot005781D_Ots27q	28	A	G
Ot005781D_Ots27q	73	C	T
Ot005802_Ots13q	73	A	C
Ot005809_Ots22q	41	A	G
Ot005809_Ots22q	64	A	C
Ot005832_Ots16p	29	A	G
Ot005846_Ots09p	58	C	T
Ot005851D_Ots04p	38	A	T
Ot005861_Ots16q	26	A	T
Ot005876_Ots14q	73	A	G
Ot005879_Ots15p	6	A	G
Ot005879_Ots15p	13	A	G
Ot005881_Ots08p	8	G	T
Ot005890_Ots31q	15	A	G
Ot005893_Ots18q	47	C	T
Ot005899_Ots30q	14	A	T
Ot005899_Ots30q	52	A	C
Ot005904_Ots02q	32	A	T
Ot005908_Ots20c	16	A	G
Ot005910_Ots29q	31	A	G
Ot005911_IOts19	72	A	C
Ot005920_Ots20q	47	A	T
Ot005921_Ots05q	24	A	G
Ot005930_Ots11q	44	A	G
Ot005934_Ots29c	16	C	T
Ot005937_Ots13p	18	A	T
Ot005943_Ots20q	46	A	T
Ot005950_Ots14p	28	C	T
Ot005954_Ots06p	47	A	G
Ot005954_Ots06p	49	C	G
Ot005964_Ots24c	39	G	T
Ot005984_Ots02p	31	A	C
Ot005990_Ots33q	63	A	G
Ot005993_Ots10q	52	A	T
Ot005995_Ots18q	27	C	T
Ot005995_Ots18q	43	A	G
Ot006000_Ots19q	9	C	T
Ot006010_Ots06q	28	C	T
Ot006032_Ots10c	70	A	C
Ot006035D_Ots27q	63	C	T
Ot006048_Ots15p	23	C	T
Ot006048_Ots15p	52	C	T
Ot006054_Ots16q	73	A	T
Ot006076_Ots21q	26	A	G
Ot006080D_Ots09q	32	A	G
Ot006084_Ots20q	33	C	G
Ot006091_IOts09	13	A	G
Ot006096_Ots16p	32	C	T
Ot006098_Ots01p	63	A	T
Ot006105_Ots29q	63	C	T
Ot006115_Ots32q	46	A	C
Ot006122_Ots29q	73	G	T
Ot006132_Ots26c	28	C	T
Ot006136_Ots30q	61	G	T
Ot006136_Ots30q	69	A	G
Ot006140_Ots25c	32	A	G
Ot006143_Ots07q	6	C	T
Ot006143_Ots07q	14	C	G
Ot006146_Ots31q	63	C	T
Ot006148_Ots04p	13	T	C
Ot006148_Ots04p	60	T	C
Ot006148_Ots04p	62	G	A
Ot006170_IOts05	27	A	G
Ot006175_Ots13p	48	C	T
Ot006180_Ots09q	57	C	T
Ot006183_Ots28q	10	A	T
Ot006183_Ots28q	58	G	T
Ot006187_Ots19c	13	A	C
Ot006188_Ots28q	30	A	G
Ot006188_Ots28q	52	C	T
Ot006197_Ots07q	15	C	T
Ot006220_Ots03q	50	C	G
Ot006220_Ots03q	70	C	T
Ot006222_Ots18q	53	A	C
Ot006223_Ots05q	26	A	C
Ot006228_Ots11q	60	C	T
Ot006230_Ots29q	49	C	G
Ot006230_Ots29q	69	A	C
Ot006233_Ots06p	49	A	G
Ot006235_Ots05p	41	A	G
Ot006241_Ots01q	10	C	T
Ot006244D_Ots11p	33	A	G
Ot006244D_Ots11p	34	C	T
Ot006258_Ots02c	44	C	T
Ot006263_Ots01p	10	G	T
Ot006270_Ots30q	52	C	T
Ot006270_Ots30q	56	C	T
Ot006288_IOts30	23	A	G
Ot006294_Ots07p	51	A	G
Ot006297_Ots05p	73	G	T
Ot006311_Ots29c	30	C	T
Ot006317_Ots26q	31	A	G
Ot006320_Ots05p	68	C	T
Ot006322_Ots18q	55	C	T
Ot006327_Ots06p	15	A	G
Ot006331_Ots16q	42	A	C
Ot006337_Ots03q	49	A	G
Ot006337_Ots03q	51	G	T
Ot006341_Ots32q	71	A	T
Ot006343_Ots02p	29	C	T
Ot006371_Ots10q	6	A	T
Ot006371_Ots10q	7	A	T
Ot006373_Ots31q	47	A	G
Ot006379_Ots10q	57	A	C
Ot006383_Ots26c	31	A	G
Ot006384_Ots01p	45	C	T
Ot006389_Ots05q	33	A	G
Ot006402_Ots02p	65	A	C
Ot006410_Ots01q	60	A	G
Ot006414_Ots02p	50	A	G
Ot006415_IOts12	26	A	C
Ot006430_Ots05p	61	A	T
Ot006432_Ots10p	62	C	T
Ot006437_Ots01p	33	C	T
Ot006449_Ots02p	59	C	T
Ot006452_Ots20q	31	A	T
Ot006452_Ots20q	48	C	T
Ot006455_Ots12c	23	C	T
Ot006465_Ots19q	64	A	G
Ot006474_Ots34q	34	A	G
Ot006481_Ots03p	16	A	T
Ot006481_Ots03p	26	A	C
Ot006494_Ots15p	45	C	G
Ot006500_IOts17	40	C	G
Ot006524_Ots15q	58	A	G
Ot006545_Ots28q	13	A	T
Ot006546_Ots10q	6	T	A
Ot006549_Ots17q	61	A	C
Ot006562_IOts08	32	C	T
Ot006568_Ots20q	7	C	T
Ot006575_Ots19p	27	C	T
Ot006576_Ots13q	69	A	G
Ot006587_Ots28q	10	A	G
Ot006598_Ots05c	28	G	T
Ot006598_Ots05c	47	A	G
Ot006609_Ots10q	49	G	T
Ot006609_Ots10q	50	A	T
Ot006622_Ots12p	34	C	T
Ot006655_Ots09q	25	C	T
Ot006660_Ots07q	58	A	G
Ot006672_Ots05p	39	A	C
Ot006673_Ots13q	66	C	T
Ot006677D_Ots34q	49	A	G
Ot006687_Ots14p	19	C	T
Ot006688_Ots08q	14	C	T
Ot006689_Ots03q	60	C	T
Ot006700_Ots04p	11	A	G
Ot006706_Ots09p	19	C	T
Ot006708_Ots28q	9	A	G
Ot006714_Ots24q	21	A	G
Ot006724_Ots12p	48	C	T
Ot006734_Ots16q	38	A	G
Ot006769_Ots09p	59	A	C
Ot006789_Ots28q	38	A	G
Ot006800_Ots25q	34	C	T
Ot006803_Ots33q	52	A	C
Ot006811_Ots26q	62	A	T
Ot006816_Ots13p	61	A	G
Ot006817_Ots01q	12	A	C
Ot006818_Ots04p	72	A	G
Ot006821_Ots17q	54	C	T
Ot006829_Ots20q	32	A	G
Ot006829_Ots20q	58	T	G
Ot006829_Ots20q	59	T	G
Ot006837_Ots11q	26	C	T
Ot006843_Ots08q	40	A	G
Ot006849_Ots05q	36	A	T
Ot006858_Ots07p	46	A	C
Ot006858_Ots07p	60	A	G
Ot006873_Ots09q	64	A	G
Ot006877_Ots25q	38	C	T
Ot006892_Ots02q	45	A	C
Ot006897_Ots08q	32	A	G
Ot006897_Ots08q	64	A	G
Ot006900_Ots05p	40	A	C
Ot006906_Ots03q	23	A	T
Ot006917_Ots12p	49	A	G
Ot006919_Ots17q	37	C	T
Ot006919_Ots17q	70	C	T
Ot006931_Ots16p	6	G	T
Ot006931_Ots16p	31	A	G
Ot006937D_Ots09q	29	C	T
Ot006944_Ots15c	41	C	T
Ot006952_Ots07c	12	A	G
Ot006954_Ots33q	52	A	C
Ot006957D_Ots04q_Ots12q	14	G	T
Ot006957D_Ots04q_Ots12q	70	A	T
Ot006967_Ots32q	60	A	C
Ot006975_Ots24q	72	A	G
Ot006975_Ots24q	73	C	G
Ot006977_Ots25q	73	C	T
Ot006984_Ots02p	31	C	T
Ot006996_IOts01	56	A	T
Ot006997_Ots22q	14	A	G
Ot006997_Ots22q	67	A	G
Ot007007_Ots19q	25	A	G
Ot007013_Ots04c	15	C	T
Ot007022D_Ots33q	10	A	T
Ot007022D_Ots33q	56	C	G
Ot007022D_Ots33q	68	A	G
Ot007030_Ots03p	20	C	T
Ot007038_Ots13p	42	C	T
Ot007051_Ots05q	63	C	T
Ot007056_Ots05p	25	C	T
Ot007065_Ots01q	19	G	T
Ot007065_Ots01q	32	C	T
Ot007080_Ots14c	59	A	G
Ot007090_Ots03p	50	A	C
Ot007100_Ots13q	22	A	G
Ot007101_Ots20c	28	C	T
Ot007114D_Ots27q	14	A	G
Ot007114D_Ots27q	23	G	T
Ot007117_IOts04	7	C	T
Ot007119_Ots02p	9	A	G
Ot007120_Ots33q	30	A	G
Ot007121_Ots05q	38	T	C
Ot007129D_Ots02q	23	C	T
Ot007129D_Ots02q	60	C	T
Ot007134_Ots10c	35	C	T
Ot007134_Ots10c	40	G	T
Ot007141_Ots13p	6	C	T
Ot007153_Ots01q	51	C	T
Ot007155_Ots24c	69	A	G
Ot007157_Ots15q	23	A	G
Ot007162_Ots22q	41	G	T
Ot007162_Ots22q	42	C	T
Ot007164_Ots03p	72	C	T
Ot007166_Ots12p	23	G	T
Ot007181_Ots07p	16	A	G
Ot007185_Ots19q	70	A	G
Ot007186_Ots16q	27	C	T
Ot007187_Ots15p	7	G	T
Ot007189_Ots14q	18	A	T	G
Ot007191_Ots12c	27	A	T
Ot007196_Ots03p	57	C	T
Ot007221_Ots02p	52	G	T
Ot007226_Ots06q	41	A	G
Ot007228_Ots02c	50	A	G
Ot007246_Ots29q	17	C	T
Ot007246_Ots29q	50	A	G
Ot007251_Ots12q	42	A	C
Ot007251_Ots12q	43	A	T
Ot007253_Ots21q	39	C	G
Ot007254_Ots06q	51	A	G
Ot007262_Ots08c	12	G	T
Ot007267_Ots13p	63	A	G
Ot007294_Ots18q	9	A	G
Ot007308_Ots25q	54	A	G
Ot007308_Ots25q	68	A	G
Ot007311_Ots22c	21	G	T
Ot007314_Ots09p	7	A	T
Ot007314_Ots09p	69	C	T
Ot007321_Ots14q	11	A	T
Ot007325_Ots09q	44	A	G
Ot007334_Ots09c	19	A	C
Ot007355_Ots11q	14	A	T
Ot007377_Ots08q	30	A	G
Ot007382_Ots07c	41	A	G
Ot007384D_Ots02q	56	A	C
Ot007387_Ots28q	37	A	G
Ot007387_Ots28q	67	C	T
Ot007406_Ots20q	39	A	G
Ot007406_Ots20q	56	C	A
Ot007420_Ots13q	59	A	G
Ot007422_Ots26q	30	A	G
Ot007422_Ots26q	49	A	C
Ot007424_Ots16p	55	A	G
Ot007433_Ots03p	70	A	G
Ot007441_Ots15p	53	A	T
Ot007441_Ots15p	60	G	T
Ot007445_Ots12p	67	C	T
Ot007448_Ots02p	28	C	T
Ot007455_Ots04p	51	C	T
Ot007457_Ots09p	28	C	T
Ot007461_Ots04c	50	C	T
Ot007474_Ots32q	16	A	G
Ot007476_Ots02c	47	C	T
Ot007478_Ots06q	6	G	T
Ot007479_Ots12c	16	A	C
Ot007479_Ots12c	64	C	T
Ot007484_Ots11c	11	A	C
Ot007484_Ots11c	65	A	G
Ot007507_Ots07q	18	A	C
Ot007507_Ots07q	19	A	C
Ot007510_Ots11q	39	A	G
Ot007512_Ots15p	56	C	T
Ot007519_Ots01q	68	C	T
Ot007523_Ots22q	69	G	T
Ot007530_Ots16p	35	A	G
Ot007531_Ots05p	32	A	G
Ot007534_Ots16p	63	G	A
Ot007541_Ots30q	67	C	T
Ot007543_Ots06p	45	A	G
Ot007558_Ots06p	11	G	T
Ot007562_Ots07p	12	A	G
Ot007613_Ots30q	34	C	T
Ot007614_Ots19q	11	A	G
Ot007638_Ots17q	56	C	T
Ot007651_Ots05q	54	C	T
Ot007662_Ots12p	13	A	C
Ot007664_Ots25c	21	G	T
Ot007701_Ots12p	71	C	G
Ot007703_Ots03q	13	A	T
Ot007703_Ots03q	57	A	G
Ot007706_Ots23q	69	A	G
Ot007711_Ots06q	12	C	T
Ot007713_Ots05p	15	A	G
Ot007715_Ots29c	61	A	G
Ot007722_Ots30c	12	G	T
Ot007722_Ots30c	60	C	T
Ot007730_Ots16p	8	A	T
Ot007737_Ots05q	54	A	C
Ot007752_Ots08q	7	A	C
Ot007762_Ots17q	33	C	T
Ot007766_Ots14p	34	C	G
Ot007771_Ots28q	55	G	T
Ot007787_Ots13p	48	C	T
Ot007793_Ots25q	7	C	G
Ot007799_Ots34q	11	C	T
Ot007813_Ots01p	17	C	T
Ot007814_Ots12p	19	C	T
Ot007827_Ots15c	10	A	G
Ot007838_Ots07q	46	A	G
Ot007841_Ots02p	17	C	T
Ot007841_Ots02p	62	A	G
Ot007845_Ots11q	43	G	T
Ot007865_IOts10	18	C	T
Ot007867_Ots05q	20	A	G
Ot007867_Ots05q	59	A	T
Ot007870_Ots19p	49	A	T
Ot007870_Ots19p	54	T	C
Ot007870_Ots19p	66	A	G
Ot007880_Ots19q	42	A	C
Ot007890_Ots06p	41	C	T
Ot007890_Ots06p	50	A	C
Ot007909_Ots09q	7	G	T
Ot007909_Ots09q	12	A	T
Ot007916_Ots06p	27	A	G
Ot007916_Ots06p	53	A	C
Ot007920_IOts30	21	A	G
Ot007925_Ots08q	67	A	G
Ot007926_Ots24q	15	G	T
Ot007926_Ots24q	34	C	T
Ot007937_IOts28	10	A	C
Ot007938_Ots08q	64	A	T
Ot007949_Ots05q	27	C	G
Ot007958_Ots19q	58	C	T
Ot007959_Ots28q	65	C	T
Ot007963_Ots13q	18	G	T
Ot007963_Ots13q	19	C	T
Ot007978_Ots10p	29	A	C
Ot007991_Ots04p	71	A	G
Ot008003_Ots08q	72	A	C
Ot008009D_Ots06q	37	C	T
Ot008009D_Ots06q	55	G	T
Ot008009D_Ots06q	66	G	T
Ot008011_Ots20c	8	A	C
Ot008012_Ots06p	54	A	T
Ot008012_Ots06p	61	A	T
Ot008021_Ots30c	7	A	C
Ot008026_Ots24q	37	C	G
Ot008027_Ots07q	31	A	T
Ot008044_Ots01q	68	A	G
Ot008053_Ots02p	56	C	T
Ot008058_Ots25q	37	A	T
Ot008082_Ots01p	73	A	G
Ot008091_Ots03p	14	C	T
Ot008109_Ots09q	20	A	C
Ot008112_Ots16p	26	A	C
Ot008114_Ots20c	29	C	T
Ot008125_Ots32q	26	G	T
Ot008126_Ots01c	49	A	T
Ot008126_Ots01c	51	G	T
Ot008128_Ots13q	67	C	G
Ot008133_Ots32q	55	A	C
Ot008133_Ots32q	71	T	C
Ot008138_Ots33p	8	A	C
Ot008138_Ots33p	9	C	T
Ot008139_Ots11q	19	C	T
Ot008144D_Ots34q	36	G	T
Ot008144D_Ots34q	46	A	G
Ot008161_Ots03q	7	A	T
Ot008161_Ots03q	11	C	T
Ot008161_Ots03q	43	C	T
Ot008180_Ots03c	69	A	C
Ot008190_Ots01p	41	G	A
Ot008203_Ots31q	25	G	A
Ot008208_Ots06q	18	C	T
Ot008218_Ots06p	13	C	T
Ot008225_Ots13q	33	A	G
Ot008227_Ots03p	11	C	T
Ot008231_Ots25c	6	C	G
Ot008233_Ots01c	55	A	G
Ot008238_Ots12q	22	A	G
Ot008244_Ots09q	18	C	T
Ot008247_Ots11c	53	A	C
Ot008256_Ots07p	50	A	G
Ot008256_Ots07p	60	A	C
Ot008263_Ots11p	25	G	T
Ot008267_Ots26q	10	A	G
Ot008268_Ots18c	16	C	T
Ot008272_Ots01q	69	A	T
Ot008281_Ots25c	16	A	G
Ot008291_Ots06q	37	A	G
Ot008291_Ots06q	42	G	T
Ot008305_Ots12c	47	C	T
Ot008312_Ots02p	34	A	G
Ot008312_Ots02p	73	G	T
Ot008334_Ots16p	50	A	G
Ot008359_Ots01q	66	G	T
Ot008368_IOts24	44	A	T
Ot008389_Ots13q	41	A	G
Ot008402_Ots21q	67	A	G
Ot008406_Ots21q	6	G	T
Ot008408_IOts19	39	C	T
Ot008422_Ots18q	57	C	T
Ot008425_Ots08c	36	G	T
Ot008432_Ots03q	66	A	T
Ot008432_Ots03q	67	A	T
Ot008439_Ots11q	41	C	T
Ot008442_Ots01q	53	C	T
Ot008461_Ots15p	6	C	G
Ot008461_Ots15p	8	A	G
Ot008471_Ots30q	59	A	T
Ot008491_Ots16q	9	G	T
Ot008491_Ots16q	11	A	G
Ot008492_Ots14q	34	G	A
Ot008495_Ots11q	64	C	T
Ot008502_Ots13q	67	C	G
Ot008504_Ots31q	45	A	G
Ot008506_Ots04p	61	A	G
Ot008514_Ots03c	7	C	G
Ot008514_Ots03c	42	A	G
Ot008518_Ots05p	60	A	C
Ot008519_Ots06p	58	C	T
Ot008524_Ots29c	71	A	G
Ot008533_Ots17q	62	A	G
Ot008536_Ots11q	15	C	T
Ot008540_Ots19q	46	A	C
Ot008541_Ots09p	63	A	G
Ot008555_Ots05p	63	C	T
Ot008566_Ots28q	6	G	T
Ot008587_Ots09p	31	G	T
Ot008591_Ots06c	22	A	C
Ot008618_Ots11q	26	A	G
Ot008618_Ots11q	66	C	T
Ot008625_Ots13c	70	A	C
Ot008625_Ots13c	73	C	T
Ot008637_Ots17c	6	T	G
Ot008642_Ots10q	36	A	C
Ot008643_Ots04p	28	A	C
Ot008644_Ots30q	44	C	T
Ot008702_Ots15q	59	A	G
Ot008706_Ots10q	47	C	G
Ot008720_Ots19q	48	A	G
Ot008722_Ots02p	21	A	G
Ot008722_Ots02p	24	A	G
Ot008734_Ots08p	57	C	T
Ot008744_Ots11q	11	C	T
Ot008745_Ots22q	12	A	T
Ot008758_Ots01p	23	C	T
Ot008765_Ots29q	33	C	T
Ot008777_Ots29q	60	C	T
Ot008786_Ots15c	21	G	A
Ot008799_Ots01q	65	C	T
Ot008800_Ots17q	11	A	G
Ot008802_Ots13q	28	A	G
Ot008802_Ots13q	62	A	G
Ot008803D_Ots03p_Ots23q	30	C	G
Ot008803D_Ots03p_Ots23q	61	C	T
Ot008810_Ots15q	19	C	T
Ot008821_Ots21q	53	A	G
Ot008840_Ots22c	26	C	G
Ot008840_Ots22c	69	A	G
Ot008855_Ots14q	28	C	T
Ot008872_Ots04q	44	C	T
Ot008886_Ots02p	27	G	T
Ot008889_Ots11q	40	C	T
Ot008890_Ots15q	15	C	T
Ot008890_Ots15q	16	C	G
Ot008896_Ots01q	24	C	T
Ot008904_Ots19c	60	C	T
Ot008904_Ots19c	64	A	C
Ot008907_Ots08p	40	A	G
Ot008910D_Ots09q	8	A	C
Ot008914_IOts22	64	A	G
Ot008918_Ots18q	26	A	C
Ot008924_Ots02p	15	A	G
Ot008930_Ots19q	18	C	T
Ot008930_Ots19q	66	C	T
Ot008934_IOts03	29	A	G
Ot008941D_Ots03p	28	C	T
Ot008941D_Ots03p	41	G	T
Ot008963_Ots18q	53	A	G
Ot008972_Ots10p	44	A	G
Ot008972_Ots10p	67	A	G
Ot008975_Ots01p	34	C	T
Ot008982_Ots24q	70	A	T
Ot008982_Ots24q	71	G	T
Ot008990_Ots10q	36	A	T
Ot008995_Ots20q	19	C	G
Ot008998_Ots31q	39	C	T
Ot008999_Ots05q	72	T	G
Ot009000_Ots15q	14	A	G
Ot009009_Ots22q	57	A	T
Ot009017_Ots01c	46	A	G
Ot009041_Ots17q	26	A	C
Ot009044_Ots16q	36	C	G
Ot009070_Ots07p	67	A	G
Ot009076_Ots32q	18	C	T
Ot009078_Ots01q	37	A	C
Ot009078_Ots01q	41	C	T
Ot009081_Ots02p	71	C	T
Ot009086_Ots09p	35	A	G
Ot009092_Ots08p	39	A	C
Ot009100_Ots17q	63	A	T
Ot009102_Ots21q	28	C	T
Ot009107_IOts27	72	A	G
Ot009116_Ots33c	34	A	C
Ot009126_Ots21q	37	A	T
Ot009136_Ots11q	40	C	T
Ot009146_Ots15q	61	A	C
Ot009165_Ots25q	18	A	G
Ot009172_Ots09p	9	G	T	C
Ot009173_Ots10q	13	C	T
Ot009173_Ots10q	42	G	T
Ot009173_Ots10q	65	C	T
Ot009194_Ots03p	10	A	T
Ot009194_Ots03p	50	A	T
Ot009204_Ots32q	47	A	G
Ot009204_Ots32q	71	G	T
Ot009206_Ots14q	25	C	G
Ot009206_Ots14q	47	C	T
Ot009206_Ots14q	68	C	G
Ot009217_Ots15q	9	C	T
Ot009217_Ots15q	11	A	C
Ot009218_Ots07q	6	A	G
Ot009218_Ots07q	29	A	C
Ot009244_Ots25c	25	A	G
Ot009245_Ots18q	14	A	G
Ot009249_Ots31q	73	A	G
Ot009256_Ots22q	32	G	T
Ot009268_Ots14p	65	A	C
Ot009274_Ots15p	20	A	G
Ot009274_Ots15p	69	A	G
Ot009286_Ots07q	69	C	G
Ot009286_Ots07q	73	A	C
Ot009295_Ots07p	34	G	T
Ot009307_IOts03	48	A	C
Ot009309_Ots15p	39	C	T
Ot009309_Ots15p	69	C	T
Ot009319_Ots02p	61	C	T
Ot009332_Ots03q	34	A	G
Ot009332_Ots03q	39	C	T
Ot009343_Ots25q	68	C	T
Ot009346_Ots25c	26	A	G
Ot009346_Ots25c	63	A	G
Ot009348_Ots09p	50	A	T
Ot009351_Ots08c	62	A	G
Ot009353_Ots25q	27	A	C
Ot009357_Ots28q	18	G	T
Ot009385_Ots16c	71	A	G
Ot009404_Ots04p	19	A	G
Ot009406_Ots16q	44	G	T
Ot009410_Ots21q	70	A	T
Ot009411_Ots30q	49	G	T
Ot009417_Ots06p	45	A	C
Ot009419_Ots19p	29	C	T
Ot009434_Ots09p	17	C	G
Ot009434_Ots09p	60	C	T
Ot009437_Ots01p	14	A	C
Ot009438_Ots21q	63	A	T
Ot009442_Ots28q	63	C	T
Ot009449_Ots16q	39	C	G
Ot009456_Ots33q	40	C	G
Ot009456_Ots33q	66	A	T
Ot009459_Ots25c	36	A	G
Ot009460D_Ots04q_Ots12q	45	A	G
Ot009460D_Ots04q_Ots12q	71	A	G
Ot009471_IOts06	39	C	G
Ot009478_Ots22q	21	A	G
Ot009478_Ots22q	71	A	T
Ot009483_Ots03c	30	A	C
Ot009483_Ots03c	31	A	C
Ot009493_Ots26q	59	G	T
Ot009495_Ots09p	32	A	T
Ot009495_Ots09p	49	A	C
Ot009506_Ots33q	6	C	T
Ot009512D_Ots03p	72	C	T
Ot009528_Ots07q	68	A	G
Ot009528_Ots07q	71	A	T
Ot009528_Ots07q	73	A	T
Ot009544_Ots18q	34	G	T
Ot009548_Ots05q	21	C	G
Ot009552_IOts29	61	C	T
Ot009554_Ots06p	65	A	C
Ot009563_Ots04p	46	C	G
Ot009571_Ots11q	15	C	T
Ot009583_Ots24c	6	A	T
Ot009593_Ots12q	16	A	G
Ot009598_Ots10c	63	A	C
Ot009599_Ots02p	54	A	G
Ot009605_Ots05p	31	A	G
Ot009605_Ots05p	61	C	T
Ot009611_Ots24c	39	A	C
Ot009611_Ots24c	55	A	G
Ot009625_Ots02p	71	A	G
Ot009634_Ots18q	13	C	T
Ot009641_Ots03q	62	C	T
Ot009642_Ots01p	72	A	T
Ot009646_Ots30q	15	C	G
Ot009662_Ots11q	63	A	T
Ot009677_Ots29q	29	C	T
Ot009698_IOts10	52	G	T
Ot009710_Ots20c	49	A	G
Ot009711_Ots16c	35	G	T
Ot009717_Ots26q	51	A	T
Ot009720_Ots01p	55	C	T
Ot009724_Ots12p	57	C	T
Ot009727_Ots03q	26	C	T
Ot009729_IOts30	23	G	T
Ot009730_Ots09p	42	A	C
Ot009732_Ots11q	18	A	G
Ot009735_Ots03q	56	G	T
Ot009740_Ots33q	6	A	G
Ot009740_Ots33q	10	G	T
Ot009752_Ots07q	27	A	G
Ot009766_IOts06	33	C	T
Ot009766_IOts06	56	A	C
Ot009771_Ots10q	72	C	T
Ot009772_Ots19p	49	A	C
Ot009778_Ots13q	17	C	G
Ot009778_Ots13q	61	A	T
Ot009785_Ots05q	7	G	T
Ot009787_Ots13q	11	A	G
Ot009790_Ots08c	8	G	T
Ot009790_Ots08c	49	A	G
Ot009791_Ots01p	6	G	T
Ot009797_Ots06q	17	G	T
Ot009797_Ots06q	39	C	G
Ot009815_Ots21q	72	G	T
Ot009817_Ots05q	67	C	T
Ot009823D_Ots07p	67	A	T
Ot009831_Ots20q	45	G	T
Ot009849_Ots06q	46	C	T
Ot009866_Ots08p	53	A	T
Ot009870_IOts30	13	A	T
Ot009876_IOts31	35	G	T
Ot009877_IOts16	44	C	T
Ot009884_Ots08q	36	A	C
Ot009888_Ots01q	19	C	G
Ot009888_Ots01q	58	C	T
Ot009894_Ots10q	17	A	G
Ot009894_Ots10q	67	G	T
Ot009895_Ots21q	53	A	G
Ot009895_Ots21q	65	A	G
Ot009902_Ots22q	28	A	C
Ot009902_Ots22q	35	G	T
Ot009903_Ots25q	6	A	T
Ot009903_Ots25q	56	A	T
Ot009909_Ots07p	7	C	T
Ot009909_Ots07p	9	G	T
Ot009911_Ots09q	45	A	G
Ot009915_Ots14q	62	A	G
Ot009917_Ots28c	33	T	G
Ot009919_Ots03q	16	A	C
Ot009933_Ots06p	34	C	G
Ot009933_Ots06p	61	A	G
Ot009936_Ots05p	15	C	T
Ot009937_Ots03p	14	G	T
Ot009941_Ots01q	40	A	T
Ot009943_Ots18q	25	C	T
Ot009943_Ots18q	37	A	T
Ot009950_Ots12q	26	C	T
Ot009956_Ots06p	37	C	T
Ot009960_Ots17q	17	A	G
Ot009960_Ots17q	41	A	C
Ot009983_Ots02p	57	C	T
Ot009984_Ots26q	73	G	T
Ot009988_Ots16q	6	C	T
Ot009991_Ots20q	60	C	T
Ot010012_Ots22c	8	C	G
Ot010023_Ots28c	27	C	T
Ot010023_Ots28c	67	A	C
Ot010036_Ots25c	15	T	C
Ot010039_Ots34q	39	G	T
Ot010053_Ots06p	73	G	T
Ot010056_Ots21q	31	A	G
Ot010065_Ots20q	7	A	T
Ot010065_Ots20q	8	A	G
Ot010079_Ots17c	47	G	T
Ot010082_Ots19p	37	C	T
Ot010085_Ots33q	47	A	G
Ot010094_Ots02p	39	C	G
Ot010096_Ots25q	37	T	G
Ot010097_Ots25q	36	A	G
Ot010097_Ots25q	48	A	G
Ot010098_Ots08p	16	A	T
Ot010102_Ots02p	58	A	G
Ot010103_Ots29q	21	C	T
Ot010122D_Ots23q	10	C	G
Ot010122D_Ots23q	32	A	C
Ot010132_Ots01q	12	C	T
Ot010137D_Ots12q	58	C	T
Ot010148_Ots05q	42	C	G
Ot010149_IOts03	56	A	G
Ot010156_Ots07q	15	C	T
Ot010156_Ots07q	55	G	T
Ot010159_Ots15p	71	A	C
Ot010170_Ots15q	45	A	C
Ot010173_Ots33q	12	A	T
Ot010173_Ots33q	26	A	G
Ot010176_Ots19c	34	C	G
Ot010180_Ots25q	65	A	G
Ot010182_Ots06q	26	A	G
Ot010184_Ots01p	8	A	T
Ot010199_Ots25q	8	A	C
Ot010199_Ots25q	56	A	G
Ot010215_Ots29q	54	C	G
Ot010228_Ots20q	11	A	G
Ot010231D_Ots04q	73	C	T
Ot010241_Ots26c	30	C	T
Ot010246_Ots27q	57	C	T
Ot010246_Ots27q	67	A	G
Ot010256_Ots15p	46	G	T
Ot010265_Ots21c	64	A	G
Ot010265_Ots21c	70	A	G
Ot010266_Ots08p	72	C	T
Ot010269_Ots02p	38	C	G
Ot010270_Ots13q	15	A	C
Ot010276D_Ots10q	56	A	T
Ot010276D_Ots10q	73	A	G
Ot010301_Ots29c	57	A	G
Ot010302_Ots33p	41	A	G
Ot010314_Ots05p	30	A	C
Ot010314_Ots05p	36	C	T
Ot010337_Ots03q	8	C	T
Ot010341_Ots33p	31	A	T
Ot010342_Ots13p	64	C	G
Ot010343_Ots05p	22	C	T
Ot010343_Ots05p	62	C	T
Ot010354_Ots33q	53	A	C
Ot010355_Ots12p	35	A	C
Ot010357_Ots08q	73	A	G
Ot010362_Ots26q	73	C	T
Ot010401_Ots26q	48	A	C
Ot010401_Ots26q	69	C	G
Ot010402_Ots33q	34	A	G
Ot010407_IOts04	25	A	G
Ot010407_IOts04	55	T	A
Ot010417_Ots20q	6	A	G
Ot010418_Ots03q	20	A	G
Ot010420_Ots05p	18	C	T
Ot010420_Ots05p	67	C	G
Ot010420_Ots05p	69	A	G
Ot010430_Ots12q	17	G	T
Ot010430_Ots12q	56	A	C
Ot010442_Ots07q	46	G	T
Ot010443_Ots06c	66	A	G
Ot010452_Ots06p	37	A	G
Ot010458_Ots23q	71	C	T
Ot010458_Ots23q	73	C	G
Ot010476_Ots09p	27	A	T
Ot010477_Ots15p	72	G	T
Ot010482_Ots13p	70	C	T
Ot010491_Ots22q	49	C	G
Ot010493_Ots04c	17	A	C
Ot010494_Ots08q	67	A	G
Ot010520_Ots09p	8	C	T
Ot010523_Ots22q	59	A	T
Ot010535_Ots16q	40	A	C
Ot010539_Ots02p	32	G	T
Ot010539_Ots02p	73	C	G
Ot010541_Ots11q	39	A	G
Ot010545_Ots20q	64	A	G
Ot010545_Ots20q	66	C	T
Ot010548_Ots14p	43	G	T
Ot010551_Ots27c	19	C	T
Ot010551_Ots27c	36	G	T
Ot010579_Ots02p	73	A	G
Ot010581_Ots03q	15	C	T
Ot010586_Ots08q	28	A	G
Ot010587_Ots13p	51	C	T
Ot010587_Ots13p	59	C	T
Ot010589_Ots05q	47	A	G
Ot010594_Ots23q	22	C	G
Ot010598_Ots01p	14	A	G
Ot010605_Ots29q	9	A	T
Ot010605_Ots29q	26	G	T
Ot010606_Ots20q	32	G	T
Ot010611_Ots06q	11	C	G
Ot010611_Ots06q	29	A	G
Ot010611_Ots06q	65	A	T
Ot010616_Ots05p	36	G	T
Ot010627_Ots11p	16	C	G
Ot010632_Ots09p	65	C	T
Ot010637_Ots26q	50	A	G
Ot010646_Ots32c	27	C	T
Ot010648_Ots19q	32	A	G
Ot010668_Ots28q	38	C	T
Ot010668_Ots28q	49	A	G
Ot010674_Ots03p	46	A	C
Ot010674_Ots03p	70	A	G
Ot010684_Ots08q	62	A	T
Ot010686_Ots31q	48	A	G
Ot010700_Ots30q	65	A	T
Ot010700_Ots30q	72	A	G
Ot010705_Ots09p	47	A	T
Ot010705_Ots09p	48	C	T
Ot010709_Ots13c	19	C	T
Ot010716_Ots30q	72	C	T
Ot010717_Ots12q	17	A	G
Ot010723_Ots01q	33	A	G
Ot010723_Ots01q	52	A	G
Ot010723_Ots01q	73	A	G
Ot010729_Ots16q	11	G	T
Ot010740_Ots02c	43	A	G
Ot010740_Ots02c	44	G	T
Ot010746_Ots02p	68	C	T
Ot010746_Ots02p	71	A	G
Ot010789_Ots14q	29	A	G
Ot010790_Ots19q	9	C	T
Ot010794_Ots20c	16	A	G
Ot010796_Ots19p	51	A	T
Ot010811_Ots31q	40	C	G
Ot010816D_Ots17q	47	C	T
Ot010816D_Ots17q	53	A	G
Ot010820_Ots29q	27	A	T
Ot010822_Ots25c	40	G	T
Ot010833_Ots04p	22	C	T
Ot010836_Ots02p	6	A	C
Ot010836_Ots02p	17	C	T
Ot010853_Ots09p	56	A	G
Ot010860_Ots01q	59	A	G
Ot010865_Ots33q	34	C	T
Ot010867_Ots08p	16	C	T
Ot010869_Ots03q	31	G	T
Ot010869_Ots03q	40	A	C
Ot010869_Ots03q	67	A	G
Ot010871_Ots17c	13	C	G
Ot010873_Ots05p	34	C	T
Ot010885_Ots01p	43	C	T
Ot010891_Ots07q	38	G	T
Ot010891_Ots07q	45	C	T
Ot010892_Ots19c	49	A	G
Ot010892_Ots19c	73	A	T
Ot010893_Ots02q	11	C	T
Ot010898_Ots34q	58	G	T
Ot010905_Ots31q	12	C	T
Ot010906D_Ots12q	73	C	T
Ot010921_Ots04c	6	A	G
Ot010921_Ots04c	63	C	T
Ot010930_Ots13p	47	A	G
Ot010930_Ots13p	64	A	T
Ot010931_Ots06q	59	A	G
Ot010939_Ots16q	10	A	G
Ot010944_Ots22q	31	C	G
Ot010951_Ots31q	43	C	T
Ot010951_Ots31q	44	A	G
Ot010953_Ots16q	27	A	G
Ot010970_Ots28q	7	C	T
Ot010970_Ots28q	8	A	G
Ot010977_IOts12	21	A	G
Ot010985_Ots09p	27	A	C
Ot010987_Ots22q	19	C	T
Ot010987_Ots22q	20	A	C
Ot010989_Ots24q	45	A	T
Ot010992_Ots08q	29	A	G
Ot010993_Ots05p	69	C	T
Ot011014_Ots30q	21	A	G
Ot011020_Ots01q	17	C	T
Ot011021_Ots20q	10	G	T
Ot011028_IOts10	64	A	G
Ot011031_Ots08p	51	C	T
Ot011038_Ots16p	55	C	G
Ot011043_Ots26q	30	C	G
Ot011044_Ots09p	9	C	T
Ot011044_Ots09p	15	A	G
Ot011064_Ots06q	53	A	T
Ot011070_Ots24q	57	G	T
Ot011072_Ots09p	72	C	G
Ot011078_Ots30c	66	T	A
Ot011084_Ots11q	12	A	T	G
Ot011088_Ots16p	21	C	T
Ot011088_Ots16p	30	G	T
Ot011090_Ots02q	64	A	C
Ot011094_Ots10c	70	C	G
Ot011103_Ots22q	59	A	G
Ot011111_Ots06p	59	A	G
Ot011116_Ots28q	8	A	G
Ot011116_Ots28q	33	C	T
Ot011129_Ots14q	15	A	G
Ot011129_Ots14q	19	C	T
Ot011132_IOts28	68	A	C
Ot011151_Ots28c	53	A	G
Ot011161_Ots14p	64	A	T
Ot011166_Ots25c	42	A	T
Ot011168_Ots25c	66	A	C
Ot011169_Ots04q	6	A	T
Ot011177_Ots10q	28	A	G
Ot011182_Ots14q	31	A	C
Ot011188_Ots08p	65	A	G
Ot011216_Ots17q	24	C	T
Ot011221_IOts27	43	A	G
Ot011229_Ots16p	69	G	T
Ot011231_Ots16p	28	A	T
Ot011231_Ots16p	35	A	T
Ot011259_Ots18q	61	C	G
Ot011260_Ots12p	27	A	T
Ot011260_Ots12p	42	G	T
Ot011287_IOts28	27	C	T
Ot011292_Ots04p	33	A	G
Ot011300_Ots01p	41	C	G
Ot011300_Ots01p	43	A	T
Ot011300_Ots01p	66	A	C
Ot011304_Ots28q	56	A	G
Ot011307_Ots04p	70	A	T
Ot011311D_Ots09q	62	C	T
Ot011315_Ots04p	28	C	T
Ot011319_Ots01q	23	G	T
Ot011320_Ots08q	9	C	T
Ot011320_Ots08q	50	A	G
Ot011328_Ots28q	38	A	G
Ot011328_Ots28q	54	C	T
Ot011337_Ots06p	41	A	G
Ot011347D_Ots01q	10	A	T
Ot011358_Ots13p	54	A	G
Ot011362_Ots26q	36	A	G
Ot011377_Ots03q	59	C	T
Ot011383_Ots12p	8	C	T
Ot011383_Ots12p	21	A	T
Ot011387_Ots04q	21	A	G
Ot011400_Ots14q	41	C	T
Ot011401_IOts08	67	G	T
Ot011402_Ots01p	30	C	T
Ot011407_Ots09p	10	C	T
Ot011411_Ots09p	72	G	T
Ot011420_Ots08p	28	A	G
Ot011427_Ots08p	26	A	G
Ot011427_Ots08p	30	G	T
Ot011435_Ots06q	15	A	G
Ot011435_Ots06q	30	C	T
Ot011443_Ots04p	24	A	G
Ot011446_Ots31q	25	A	C
Ot011446_Ots31q	26	A	C
Ot011447_Ots12q	9	C	G
Ot011477_Ots29q	29	A	G
Ot011485_Ots10p	27	G	T
Ot011485_Ots10p	41	C	T
Ot011490_IOts14	58	C	T
Ot011499_Ots25q	36	G	T
Ot011506_Ots14q	16	C	T
Ot011510_IOts16	21	G	T
Ot011511_Ots27q	54	A	C
Ot011518_Ots01q	13	A	G
Ot011521_Ots20q	14	A	G
Ot011527_Ots02p	35	C	T
Ot011534_Ots09p	22	G	T
Ot011551_Ots06p	39	A	G
Ot011551_Ots06p	55	A	G
Ot011551_Ots06p	66	G	T
Ot011558_Ots10c	41	A	G
Ot011558_Ots10c	65	A	T
Ot011563D_Ots09q	43	C	G
Ot011566_Ots07c	65	A	G
Ot011578_Ots16q	51	C	T
Ot011585_Ots08q	53	G	T
Ot011594_Ots22q	15	C	T
Ot011596_Ots01q	14	A	T
Ot011597_Ots14q	45	A	G
Ot011603_Ots10q	59	A	C
Ot011616_Ots09p	9	C	G
Ot011634_Ots04c	59	C	T
Ot011652_Ots12p	60	A	G
Ot011652_Ots12p	61	C	G
Ot011655_Ots20c	24	A	C
Ot011655_Ots20c	25	C	T
Ot011665_IOts04	71	A	G
Ot011675_Ots06q	10	A	T
Ot011675_Ots06q	11	A	T
Ot011676_Ots05q	7	A	G
Ot011687_Ots18q	20	A	C
Ot011689_Ots01q	13	C	G
Ot011695_Ots08q	45	A	G
Ot011701_Ots08q	28	C	T
Ot011705_Ots24q	47	C	T
Ot011710_Ots07q	59	C	T
Ot011724_Ots07q	11	A	G
Ot011728_Ots28q	30	A	C
Ot011738D_Ots03p	71	C	T
Ot011739_Ots28q	55	G	T
Ot011741_Ots05q	39	A	G
Ot011745_Ots01p	37	C	T
Ot011745_Ots01p	50	G	T
Ot011747_Ots06p	53	G	T
Ot011753_Ots30q	11	A	G
Ot011759_Ots08p	26	A	G
Ot011759_Ots08p	65	G	T
Ot011760_Ots31q	35	C	T
Ot011761D_Ots01q	59	C	T
Ot011769_Ots16q	38	C	G
Ot011777_Ots01p	34	A	G
Ot011779_Ots18q	46	A	G
Ot011791_Ots02p	7	C	T
Ot011804_Ots26c	12	A	G
Ot011804_Ots26c	13	A	T
Ot011808_Ots16p	58	A	G
Ot011810_Ots03q	40	A	G
Ot011811_Ots05p	70	C	T
Ot011817_Ots02q	47	A	G
Ot011817_Ots02q	56	C	T
Ot011824_Ots14p	23	A	C
Ot011825_Ots03p	37	C	G
Ot011842_Ots26q	13	A	G
Ot011850D_Ots32q	27	C	T
Ot011856_Ots05q	73	C	T
Ot011857_IOts18	39	A	T
Ot011872_Ots03p	32	A	G
Ot011876_Ots13q	61	A	G
Ot011889_Ots20q	45	C	T
Ot011900_IOts25	60	A	C
Ot011907_Ots19q	26	C	T
Ot011911_Ots06q	61	T	C
Ot011917_Ots18q	16	C	T
Ot011918_Ots13q	37	A	G
Ot011919_Ots13q	15	A	G
Ot011919_Ots13q	67	C	T
Ot011930_Ots22q	41	C	T
Ot011945_Ots04p	54	A	T
Ot011946_Ots12p	68	A	G
Ot011948_Ots05q	46	A	G
Ot011948_Ots05q	67	A	G
Ot011950_Ots11c	26	C	T
Ot011970_Ots14c	68	A	T
Ot011976_Ots06p	28	A	G
Ot011976_Ots06p	30	A	G
Ot011980_Ots16q	54	A	C
Ot011980_Ots16q	69	C	G
Ot011981D_Ots32q	11	C	T
Ot011998_Ots27q	52	A	G
Ot011998_Ots27q	73	G	T
Ot012004_Ots22q	9	C	T
[truncated: 6,640 more rows]
