# Supplementary material for: A Dense Linkage Map for Chinook salmon (Oncorhynchus tshawytscha) Reveals Variable Chromosomal Divergence After an Ancestral Whole Genome Duplication Event
Source: G3 (Bethesda). 2013 Dec 30;4(3):447–60. doi: 10.1534/g3.113.009316 (PMC3962484; doi:10.1534/g3.113.009316)
Supplement: Supporting Information [file supp_g3.113.009316_FileS5.xlsx]

## Sheet: Sheet1
	Table S2.3 – Number of individuals from Family A (n = 46) with double crossovers (DCO) for each chromosome arm. *: A crossover occurred in the centromere of Ots12. It was not possible to attribute the crossover to one arm or the other and so the range of individuals with double crossovers for each arm was estimated
	Chromosome arm	Number of individuals with DCO
	Ots01q	3
	Ots02p	2
	Ots02q	1
	Ots03p	2
	Ots05p	1
	Ots05q	1
	Ots06q	1
	Ots07q	1
	Ots08p	1
	Ots09q	4
	Ots10q	1
	Ots12p	0-2*
	Ots12q	3-4*
	Ots13p	1
	Ots18	1
	Ots19	10
	Ots20	6
	Ots21	1
	Ots22	2
	Ots25	5
	Ots29	3
	Ots30	1
	Ots33	6
	Ots34	1
